# Supplementary material for: Systems Biology-Based Investigation of Cellular Antiviral Drug Targets Identified by Gene-Trap Insertional Mutagenesis
Source: PLoS Comput Biol. 2016 Sep 15;12(9):e1005074. doi: 10.1371/journal.pcbi.1005074 (PMC5025164; doi:10.1371/journal.pcbi.1005074)
Supplement: S1 Table — (XLSX) [file pcbi.1005074.s002.xlsx]

## Sheet: Gene trapped
Gene symbol	Synonyms/Aliases	Gene entrez ID	Gene name	Gene annotation	Associated pathogen	Cellular localization	Trapped Pathogen	Phenotypic class (Cell division)	Refenece	dN/dS ratio
ABCA4	FFM, RMP, ABCR, RP19, STGD, ABC10, ARMD2, CORD3, STGD1, FLJ17534, DKFZp781N1972	24	ATP-binding cassette, sub-family A (ABC1), member 4	protein-coding	Reovirus	Membrane	Reovirus	N/A		0.128837
ABCB1	CLCS, MDR1, P-GP, PGY1, ABC20, CD243, GP170, MGC163296	5243	ATP-binding cassette, sub-family B (MDR/TAP), member 1	protein-coding	Reovirus	Membrane	Reovirus	N/A		0.161241
ABCC4	MRP4, MOATB, EST170205, MOAT-B	10257	ATP-binding cassette, sub-family C (CFTR/MRP), member 4	protein-coding	Polio	Membrane	Polio	N/A		0.0972449
ABHD5	NCIE2, CGI58, IECN2, MGC8731, CDS	51099	abhydrolase domain containing 5	protein-coding	S.aureus-toxin	Cytoplasm	S.aureus-toxin	N/A		0.0599819
ACLY	ACL, ATPCL, CLATP	47	ATP citrate lyase	protein-coding	Marburg	Cytoplasm	Marburg	N/A
ACLY	ACL, ATPCL, CLATP	47	ATP citrate lyase	protein-coding	Ricin	Cytoplasm	Ricin	N/A
ACRV1	SP-10, SPACA2, D11S4365	56	acrosomal vesicle protein 1	protein-coding	Marburg	Cytoplasm	Marburg	N/A		0.432455
ADAM10	kuz, AD10, MADM, CD156c, HsT18717	102	ADAM metallopeptidase domain 10	protein-coding	Reovirus	Membrane	Reovirus	N/A		0.0505268
AGAP1	GGAP1, CENTG2, KIAA1099, MGC71657	116987	ArfGAP with GTPase domain, ankyrin repeat and PH domain 1	protein-coding	Rhinovirus-16	Cytoplasm	Rhinovirus-16	N/A
AHCY	SAHH	191	adenosylhomocysteinase	protein-coding	HSV-2	Cytoplasm	HSV-2	N/A		0.0275301
AHR	bHLHe76	196	aryl hydrocarbon receptor	protein-coding	HSV-2	Nucleus	HSV-2	N/A		0.243137
AIF1	IBA1, IRT1, AIF-1, IRT-1	199	allograft inflammatory factor 1	protein-coding	Marburg	Nucleus	Marburg	N/A		0.162951
AIMP1	EMAP2, EMAPII, SCYE1, p43	9255	aminoacyl tRNA synthetase complex-interacting multifunctional protein 1	protein-coding	Marburg	Extracellular	Marburg	N/A		0.124059
AK5	AK6, MGC33326	26289	adenylate kinase 5	protein-coding	Reovirus	Cytoplasm	Reovirus	N/A		0.0754749
AKT2	PKBB, PRKBB, PKBBETA, RAC-BETA	208	v-akt murine thymoma viral oncogene homolog 2	protein-coding	HSV-2	Cytoplasm	HSV-2	N/A		0.0134522
ALS2	ALS2CR6, ALSJ, FLJ31851, IAHSP, KIAA1563, MGC87187, PLSJ	57679	amyotrophic lateral sclerosis 2 (juvenile)	protein-coding	HSV-2	Cytoplasm	HSV-2	N/A		0.0832164
AMOTL2	LCCP	51421	angiomotin like 2	protein-coding	HSV-2	Membrane	HSV-2	N/A		0.0793792
AMOTL2	LCCP	51421	angiomotin like 2	protein-coding	S.aureus-toxin	Membrane	S.aureus-toxin	N/A		0.0793792
ANKMY2	DKFZp564O043, ZMYND20	57037	ankyrin repeat and MYND domain containing 2	protein-coding	Reovirus	Membrane	Reovirus	N/A		0.0934288
ANKMY2	DKFZp564O043, ZMYND20	57037	ankyrin repeat and MYND domain containing 2	protein-coding	Rhinovirus-16	Membrane	Rhinovirus-16	N/A		0.0934288
ANO10	FLJ10375, MGC47890, TMEM16K	55129	anoctamin 10	protein-coding	S.aureus-toxin	Membrane	S.aureus-toxin	N/A		0.0689964
ANXA1	RP11-71A24.1, ANX1, LPC1	301	annexin A1	protein-coding	HSV-2	Membrane	HSV-2	N/A		0.122721
ANXA1	RP11-71A24.1, ANX1, LPC1	301	annexin A1	protein-coding	Reovirus	Membrane	Reovirus	N/A		0.122721
ANXA1	RP11-71A24.1, ANX1, LPC1	301	annexin A1	protein-coding	Rhinovirus-16	Membrane	Rhinovirus-16	N/A		0.122721
ANXA2	ANX2, ANX2L4, CAL1H, LIP2, LPC2, LPC2D, P36, PAP-IV	302	annexin A2	protein-coding	HSV-2	Membrane	HSV-2	N/A		0.0210691
ANXA2	ANX2, ANX2L4, CAL1H, LIP2, LPC2, LPC2D, P36, PAP-IV	302	annexin A2	protein-coding	Reovirus	Membrane	Reovirus	N/A		0.0210691
ANXA2	ANX2, ANX2L4, CAL1H, LIP2, LPC2, LPC2D, P36, PAP-IV	302	annexin A2	protein-coding	Rhinovirus-16	Membrane	Rhinovirus-16	N/A		0.0210691
ANXA3	ANX3	306	annexin A3	protein-coding	Reovirus	Cytoplasm	Reovirus	N/A		0.081419
ANXA4	ANX4, DKFZp686H02120, MGC75105, PIG28, ZAP36	307	annexin A4	protein-coding	HSV-2	Membrane	HSV-2	N/A		0.0586165
AP1G1	ADTG, CLAPG1, MGC18255	164	adaptor-related protein complex 1, gamma 1 subunit	protein-coding	HSV-2	Cytoplasm	HSV-2	N/A		0.0136612
AP2S1	AP17, AP17-DELTA, CLAPS2	1175	adaptor-related protein complex 2, sigma 1 subunit	protein-coding	C.difficile-toxin	Cytoplasm	C.difficile-toxin	N/A		0
APBB1IP	RP11-128B16.1, INAG1, PREL1, RARP1, RIAM	54518	amyloid beta (A4) precursor protein-binding, family B, member 1 interacting protein	protein-coding	Rhinovirus-16	Cytoplasm	Rhinovirus-16	N/A		0.207656
APTX	RP11-562M8.1, AOA, AOA1, AXA1, EAOH, EOAHA, FHA-HIT, FLJ20157, MGC1072	54840	aprataxin	protein-coding	Reovirus	Nucleus	Reovirus	N/A		0.277266
AREG	AR, AREGB, CRDGF, MGC13647, SDGF	374	amphiregulin	protein-coding	C.difficile-toxin	Extracellular	C.difficile-toxin	N/A		0.232817
ARF4	ARF2	378	ADP-ribosylation factor 4	protein-coding	Rhinovirus-16	Cytoplasm	Rhinovirus-16	G0/1 arrest	Nat Cell Biol, 2007, 9: 1401-1412	0.0659341
ARF6	DKFZp564M0264	382	ADP-ribosylation factor 6	protein-coding	Rhinovirus-16	Membrane	Rhinovirus-16	N/A		0
ARHGAP29	PARG1, RP11-255E17.1	9411	Rho GTPase activating protein 29	protein-coding	HSV-2	Cytoplasm	HSV-2	N/A		0.18457
ARHGEF3	DKFZp434F2429, FLJ98126, GEF3, MGC118905, STA3, XPLN	50650	Rho guanine nucleotide exchange factor (GEF) 3	protein-coding	Reovirus	Cytoplasm	Reovirus	N/A		0.0761546
ARID4A	RBBP-1, RBBP1, RBP-1, RBP1	5926	AT rich interactive domain 4A (RBP1-like)	protein-coding	Marburg	Nucleus	Marburg	N/A		0.112242
ARL3	RP11-47A8.3, ARFL3	403	ADP-ribosylation factor-like 3	protein-coding	HSV-2	Organelles	HSV-2	N/A		0.0146126
ARL6IP1	AIP1, ARL6IP, ARMER, KIAA0069	23204	ADP-ribosylation factor-like 6 interacting protein 1	protein-coding	C.difficile-toxin	Cytoplasm	C.difficile-toxin	N/A		0.0529394
ARL6IP1	AIP1, ARL6IP, ARMER, KIAA0069	23204	ADP-ribosylation factor-like 6 interacting protein 1	protein-coding	Rhinovirus-16	Cytoplasm	Rhinovirus-16	N/A		0.0529394
ARL6IP5	HSPC127, DERP11, GTRAP3-18, JWA, PRAF3, addicsin, hp22, jmx	10550	ADP-ribosylation-like factor 6 interacting protein 5	protein-coding	Reovirus	Cytoplasm	Reovirus	N/A		0.0755679
ARSA	MLD	410	arylsulfatase A	protein-coding	Reovirus	Organelles	Reovirus	N/A		0.120064
CLMP	OL16, UNQ318/PRO363, ACAM, CLMP, FLJ22415	79827	CXADR-like membrane protein	protein-coding	Reovirus	Organelles	Reovirus	N/A		0.0733983
ASB6	RP11-483H20.7, FLJ20548, MGC1024	140459	ankyrin repeat and SOCS box containing 6	protein-coding	Rhinovirus-16	Nucleus	Rhinovirus-16	N/A		0.0402286
PRR15L	ATAD4, MGC11242	79170	proline rich 15-like	protein-coding	C.difficile-toxin	N/A	C.difficile-toxin	N/A		0.141276
ATF6	ATF6A	22926	activating transcription factor 6	protein-coding	Polio	Cytoplasm	Polio	N/A		0.143513
ATOH8	FLJ14708, FLJ38730, HATH6, bHLHa21	84913	atonal homolog 8 (Drosophila)	protein-coding	Rhinovirus-16	Nucleus	Rhinovirus-16	N/A		0.111824
ATP6V0A1	ATP6N1, ATP6N1A, DKFZp781J1951, Stv1, VPP1, Vph1, a1	535	ATPase, H+ transporting, lysosomal V0 subunit a1	protein-coding	Rhinovirus-16	Membrane	Rhinovirus-16	N/A		0.0334292
ATP6V0C	ATP6C, ATP6L, ATPL, VATL, VPPC, Vma3	527	ATPase, H+ transporting, lysosomal 16kDa, V0 subunit c	protein-coding	Reovirus	Membrane	Reovirus	N/A		0.0527735
ATP6V1A	ATP6A1, ATP6V1A1, HO68, VA68, VPP2, Vma1	523	ATPase, H+ transporting, lysosomal 70kDa, V1 subunit A	protein-coding	HSV-2	Membrane	HSV-2	N/A		0.0188428
AXL	JTK11, UFO	558	AXL receptor tyrosine kinase	protein-coding	Marburg	Membrane	Marburg	N/A		0.121268
AZIN1	MGC3832, MGC691, OAZI, OAZIN, ODC1L	51582	antizyme inhibitor 1	protein-coding	Cowpox	Cytoplasm	Cowpox	N/A		0.0794675
AZIN1	MGC3832, MGC691, OAZI, OAZIN, ODC1L	51582	antizyme inhibitor 1	protein-coding	HSV-2	Cytoplasm	HSV-2	N/A		0.0794675
B3GNT5	B3GN-T5, beta3Gn-T5	84002	UDP-GlcNAc:betaGal beta-1,3-N-acetylglucosaminyltransferase 5	protein-coding	Reovirus	Organelles	Reovirus	N/A		0.245221
PRRC2A	DADB-70P7.5, D6S51, D6S51E, DKFZp686D09175, G2	7916	proline-rich coiled-coil 2A	protein-coding	HSV-2	Cytoplasm	HSV-2	N/A		0.174895
PRRC2A	DADB-70P7.5, D6S51, D6S51E, DKFZp686D09175, G2	7916	proline-rich coiled-coil 2A	protein-coding	Marburg	Cytoplasm	Marburg	N/A		0.174895
BBS7	BBS2L1, FLJ10715	55212	Bardet-Biedl syndrome 7	protein-coding	HSV-2	Cytoplasm	HSV-2	N/A		0.0830055
BCL2L1	RP5-857M17.3, BCL-XL/S, BCL2L, BCLX, BCLXL, BCLXS, Bcl-X, DKFZp781P2092, bcl-xL, bcl-xS	598	BCL2-like 1	protein-coding	Reovirus	Cytoplasm	Reovirus	N/A		0.0468384
BCL3	BCL4, D19S37	602	B-cell CLL/lymphoma 3	protein-coding	C.perfringens-epsilon-toxin	Nucleus	C.perfringens-epsilon-toxin	N/A		0.133448
BMPR2	BMPR-II, BMPR3, BMR2, BRK-3, FLJ41585, FLJ76945, PPH1, T-ALK	659	bone morphogenetic protein receptor, type II (serine/threonine kinase)	protein-coding	HSV-2	Membrane	HSV-2	N/A		0.0494604
BOLA1	CGI-143, MGC75015, RP11-196G18.18, hBolA	51027	bolA homolog 1 (E. coli)	protein-coding	HSV-2	N/A	HSV-2	N/A
BRD2	DADB-17J1.3, D6S113E, DKFZp686N0336, FLJ31942, FSH, FSRG1, KIAA9001, NAT, RING3, RNF3	6046	bromodomain containing 2	protein-coding	HSV-2	Nucleus	HSV-2	N/A		0.0400091
BRD2	DADB-17J1.3, D6S113E, DKFZp686N0336, FLJ31942, FSH, FSRG1, KIAA9001, NAT, RING3, RNF3	6046	bromodomain containing 2	protein-coding	Reovirus	Nucleus	Reovirus	N/A		0.0400091
BRD3	RP11-374P20.3, FLJ23227, FLJ41328, KIAA0043, ORFX, RING3L	8019	bromodomain containing 3	protein-coding	Reovirus	Nucleus	Reovirus	N/A		0.0305618
BRE	BRCC4, BRCC45	9577	brain and reproductive organ-expressed (TNFRSF1A modulator)	protein-coding	HSV-2	Cytoplasm	HSV-2	N/A		0.0910616
MPC2	RP1-295C6.1, DKFZp564B167, MGC125752, MGC125753	25874	mitochondrial pyruvate carrier 2	protein-coding	C.difficile-toxin	Membrane	C.difficile-toxin	N/A		0.104448
BST1	CD157	683	bone marrow stromal cell antigen 1	protein-coding	Tularensis	Membrane	Tularensis	N/A		0.260193
BZW2	HSPC028, MST017, MSTP017	28969	basic leucine zipper and W2 domains 2	protein-coding	HSV-2	Cytoplasm	HSV-2	N/A		0.0100444
BZW2	HSPC028, MST017, MSTP017	28969	basic leucine zipper and W2 domains 2	protein-coding	Reovirus	Cytoplasm	Reovirus	N/A		0.0100444
BZW2	HSPC028, MST017, MSTP017	28969	basic leucine zipper and W2 domains 2	protein-coding	Rhinovirus-16	Cytoplasm	Rhinovirus-16	N/A		0.0100444
C10orf107	RP11-63A2.1, MGC44593, bA63A2.1	219621	chromosome 10 open reading frame 107	protein-coding	Rhinovirus-16	N/A	Rhinovirus-16	N/A		0.182808
C11orf54	LP4947, PTD012	28970	chromosome 11 open reading frame 54	protein-coding	C.difficile-toxin	Nucleus	C.difficile-toxin	N/A		0.117982
C11orf54	LP4947, PTD012	28970	chromosome 11 open reading frame 54	protein-coding	Rhinovirus-16	Nucleus	Rhinovirus-16	N/A		0.117982
C14orf93	FLJ12154	60686	chromosome 14 open reading frame 93	protein-coding	HSV-2	Extracellular	HSV-2	N/A		0.119414
CTC1	AAF-132, AAF132, CTC1, FLJ22170, MGC133331	80169	CTS telomere maintenance complex component 1	protein-coding	Rhinovirus-16	Nucleus	Rhinovirus-16	N/A		0.44719
C17orf75	NJMU-R1	64149	chromosome 17 open reading frame 75	protein-coding	HSV-2	N/A	HSV-2	G0/1 arrest	Nat Cell Biol, 2007, 9: 1401-1412	0.146984
MIR22HG	LOC750422, MGC14376, MGC149751, DKFZp686O06159	84981	MIR22 host gene (non-protein coding)	miscRNA	HSV-2	N/A	HSV-2	N/A
MIR22HG	LOC750422, MGC14376, MGC149751, DKFZp686O06159	84981	MIR22 host gene (non-protein coding)	miscRNA	Rhinovirus-16	N/A	Rhinovirus-16	N/A
C18orf32	FLJ23458	497661	chromosome 18 open reading frame 32	protein-coding	Rhinovirus-16	N/A	Rhinovirus-16	G0/1 arrest	Nat Cell Biol, 2007, 9: 1401-1412	0.223689
OSER1	HSPC207, Perit1, dJ1183I21.1	51526	oxidative stress responsive serine-rich 1	protein-coding	HSV-2	N/A	HSV-2	S arrest	Nat Cell Biol, 2007, 9: 1401-1412
CCM2L	BC020535, Mm LOC228788, RP1-310O13.9, FLJ43600, dJ310O13.5	140706	cerebral cavernous malformation 2-like	protein-coding	Reovirus	N/A	Reovirus	N/A		0.100733
MGME1	RP11-504H3.1, FLJ14597, bA504H3.4	92667	mitochondrial genome maintenance exonuclease 1	protein-coding	C.difficile-toxin	N/A	C.difficile-toxin	N/A		0.365267
GUCD1	LLN4, MGC1842	83606	guanylyl cyclase domain containing 1	protein-coding	HSV-2	N/A	HSV-2	N/A		0.0443077
CAMKMT	FLJ23451	79823	calmodulin-lysine N-methyltransferase	protein-coding	HSV-2	N/A	HSV-2	N/A		0.438028
FAM208A	Mm D14Abb1e, DKFZp686C2456, KIAA1105, RAP140, se89-1	23272	family with sequence similarity 208, member A	protein-coding	Reovirus	N/A	Reovirus	N/A		0.271709
SMIM14	FLJ13289, LOC201895	201895	small integral membrane protein 14	protein-coding	HSV-2	Membrane	HSV-2	N/A		0.0575654
ATAT1		79969	alpha tubulin acetyltransferase 1	protein-coding	Rhinovirus-2	N/A	Rhinovirus-2	N/A		0.192668
LINC00473	bA142J11.1	90632	long intergenic non-protein coding RNA 473	miscRNA	Rhinovirus-16	N/A	Rhinovirus-16	N/A
C6orf211	RIKEN cDNA 1700052N19, DKFZp566I174, FLJ12910	79624	chromosome 6 open reading frame 211	protein-coding	Marburg	N/A	Marburg	N/A		0.194834
C6orf62	RP1-30M3.4, DKFZp564G182, FLJ12619, Nbla00237, XTP12, dJ30M3.2	81688	chromosome 6 open reading frame 62	protein-coding	Rhinovirus-16	Intracellular	Rhinovirus-16	N/A		0
CALD1	CDM, H-CAD, HCAD, L-CAD, LCAD, MGC21352, NAG22	800	caldesmon 1	protein-coding	Reovirus	Cytoplasm	Reovirus	N/A		0.116789
CALM2	CALM1, CALM3, CAMII, FLJ99410, PHKD, PHKD2	805	calmodulin 2 (phosphorylase kinase, delta)	protein-coding	Reovirus	Cytoplasm	Reovirus	N/A
CANX	CNX, FLJ26570, IP90, P90	821	calnexin	protein-coding	HSV-2	Cytoplasm	HSV-2	G0/1 arrest	Nat Cell Biol, 2007, 9: 1401-1412	0.0623742
CANX	CNX, FLJ26570, IP90, P90	821	calnexin	protein-coding	Marburg	Cytoplasm	Marburg	G0/1 arrest	Nat Cell Biol, 2007, 9: 1401-1412	0.0623742
CAV2	CAV, MGC12294	858	caveolin 2	protein-coding	C.perfringens-epsilon-toxin	Membrane	C.perfringens-epsilon-toxin	N/A		0.0711925
CBLN2	UNQ1892/PRO4338	147381	cerebellin 2 precursor	protein-coding	Reovirus	Extracellular	Reovirus	N/A		0.0585714
CBX5	HP1, HP1A	23468	chromobox homolog 5	protein-coding	Rhinovirus-16	Nucleus	Rhinovirus-16	N/A		0.0262523
CCDC134	FLJ22349, MGC21013, dJ821D11.3	79879	coiled-coil domain containing 134	protein-coding	Clostridium-perfringens-toxin	Extracellular	Clostridium-perfringens-toxin	N/A		0.0810896
CEP95	DKFZp667E1824	90799	centrosomal protein 95kDa	protein-coding	HSV-2	N/A	HSV-2	N/A
CCDC57	FLJ00130, FLJ23754, FLJ43953, MGC102869	284001	coiled-coil domain containing 57	protein-coding	Rhinovirus-16	N/A	Rhinovirus-16	G0/1 arrest	Nat Cell Biol, 2007, 9: 1401-1412	0.22036
CCDC80	HBE245, DRO1, MGC131805, MGC134851, SSG1, URB, okuribin	151887	coiled-coil domain containing 80	protein-coding	Reovirus	Nucleus	Reovirus	N/A		0.176188
CCNA2	CCN1, CCNA	890	cyclin A2	protein-coding	HSV-2	Nucleus	HSV-2	N/A		0.178783
CCNG1	CCNG	900	cyclin G1	protein-coding	C.difficile-toxin	Nucleus	C.difficile-toxin	N/A		0.115473
CCT4	CCT-DELTA, Cctd, MGC126164, MGC126165, SRB	10575	chaperonin containing TCP1, subunit 4 (delta)	protein-coding	Marburg	Cytoplasm	Marburg	N/A		0.0397085
CD200R1	UNQ2522/PRO6015, CD200R, HCRTR2, MOX2R, OX2R	131450	CD200 receptor 1	protein-coding	Reovirus	Membrane	Reovirus	N/A		0.447566
CD70	CD27L, CD27LG, TNFSF7	970	CD70 molecule	protein-coding	Polio	Extracellular	Polio	N/A		0.310269
CDC123	RP11-186N15.4, C10orf7, D123, FLJ13863	8872	cell division cycle 123	protein-coding	Marburg	Cytoplasm	Marburg	N/A		0.0955497
CDH17	CDH16, FLJ26931, HPT-1, HPT1, MGC138218, MGC142024	1015	cadherin 17, LI cadherin (liver-intestine)	protein-coding	C.difficile-toxin	Membrane	C.difficile-toxin	N/A		0.250811
CDH6	KCAD	1004	cadherin 6, type 2, K-cadherin (fetal kidney)	protein-coding	HSV-2	Membrane	HSV-2	N/A		0.0315741
CDH9	MGC125386	1007	cadherin 9, type 2 (T1-cadherin)	protein-coding	HSV-2	Membrane	HSV-2	N/A		0.0698603
CDH9	MGC125386	1007	cadherin 9, type 2 (T1-cadherin)	protein-coding	Rhinovirus-16	Membrane	Rhinovirus-16	N/A		0.0698603
CELSR2	CDHF10, EGFL2, FLJ34118, FLJ42737, FLJ45143, FLJ45845, Flamingo1, KIAA0279, MEGF3	1952	cadherin, EGF LAG seven-pass G-type receptor 2	protein-coding	Reovirus	Membrane	Reovirus	G0/1 arrest	Nat Cell Biol, 2007, 9: 1401-1412	0.031941
CENPL	C1orf155, CENP-L, FLJ31044, FLJ31786, RP3-383J4.1, dJ383J4.3	91687	centromere protein L	protein-coding	Cowpox	Nucleus	Cowpox	N/A		0.225127
CENPL	C1orf155, CENP-L, FLJ31044, FLJ31786, RP3-383J4.1, dJ383J4.3	91687	centromere protein L	protein-coding	HSV-2	Nucleus	HSV-2	N/A		0.225127
CEP152	KIAA0912	22995	centrosomal protein 152kDa	protein-coding	Reovirus	Cytoplasm	Reovirus	N/A		0.287059
CEP170	FAM68A, KAB, KIAA0470	9859	centrosomal protein 170kDa	protein-coding	HSV-2	Nucleus	HSV-2	N/A		0.121791
CEP55	RP11-30E16.2, C10orf3, CT111, FLJ10540, URCC6	55165	centrosomal protein 55kDa	protein-coding	Reovirus	Cytoplasm	Reovirus	N/A		0.253289
COA4	DKFZp762H1711, E2IG2, MGC117206	51287	cytochrome c oxidase assembly factor 4 homolog (S. cerevisiae)	protein-coding	Reovirus	N/A	Reovirus	N/A		0.0924317
CHEK1	CHK1	1111	checkpoint kinase 1	protein-coding	Marburg	Nucleus	Marburg	S arrest	Nat Cell Biol, 2007, 9: 1401-1412	0.0690168
CHMP1B	C10orf2, C18-ORF2, C18orf2, CHMP1.5, Vps46-2, Vps46B	57132	charged multivesicular body protein 1B	protein-coding	Rhinovirus-16	Cytoplasm	Rhinovirus-16	N/A		0.00172143
CHN2	ARHGAP3, BCH, MGC138360, RHOGAP3	1124	chimerin 2	protein-coding	HIV-1	Cytoplasm	HIV-1	N/A		0.0211993
CLDND1	HSPC174, C3orf4, GENX-3745, MGC111162, MGC3316, MGC9861	56650	claudin domain containing 1	protein-coding	HSV-2	Membrane	HSV-2	N/A		0.0609151
CLEC2D	CLR-B, OCIL, CLAX, LLT1	29121	C-type lectin domain family 2, member D	protein-coding	Reovirus	Membrane	Reovirus	N/A
CLIC4	CLIC4L, DKFZp566G223, FLJ38640, H1, MTCLIC, huH1, p64H1	25932	chloride intracellular channel 4	protein-coding	HSV-2	Cytoplasm	HSV-2	N/A		0.00810492
CLTC	CHC, CHC17, CLH-17, CLTCL2, Hc, KIAA0034	1213	clathrin, heavy chain (Hc)	protein-coding	C.difficile-toxin	Membrane	C.difficile-toxin	N/A		0.00123396
CLTC	CHC, CHC17, CLH-17, CLTCL2, Hc, KIAA0034	1213	clathrin, heavy chain (Hc)	protein-coding	HSV-2	Membrane	HSV-2	N/A		0.00123396
CLUL1	RA337M	27098	clusterin-like 1 (retinal)	protein-coding	Reovirus	Extracellular	Reovirus	N/A
CNNM2	RP11-30H12.1, ACDP2	54805	cyclin M2	protein-coding	Marburg	Membrane	Marburg	N/A		0.0213333
CNOT6	CCR4, KIAA1194	57472	CCR4-NOT transcription complex, subunit 6	protein-coding	Reovirus	Nucleus	Reovirus	N/A		0.0637595
CNPY3	HSPC084, CAG4A, ERDA5, PRAT4A, TNRC5	10695	canopy 3 homolog (zebrafish)	protein-coding	Marburg	Organelles	Marburg	N/A		0.0839149
CNTN5	HNB-2s, MGC163491, NB-2	53942	contactin 5	protein-coding	HSV-2	Membrane	HSV-2	N/A		0.0867531
COL1A1	LOC217123, OI4	1277	collagen, type I, alpha 1	protein-coding	Reovirus	Extracellular	Reovirus	N/A		0.189383
COMMD1	C2orf5, MGC27155, MURR1	150684	copper metabolism (Murr1) domain containing 1	protein-coding	Marburg	Nucleus	Marburg	N/A		0.174329
COPG2	2-COP, DKFZp761N09121, FLJ11781	26958	coatomer protein complex, subunit gamma 2	protein-coding	Reovirus	Cytoplasm	Reovirus	N/A
CPEB4	KIAA1673	80315	cytoplasmic polyadenylation element binding protein 4	protein-coding	C.difficile-toxin	N/A	C.difficile-toxin	N/A		0.0242797
CPS1	CPSASE1	1373	carbamoyl-phosphate synthase 1, mitochondrial	protein-coding	Rhinovirus-16	Cytoplasm	Rhinovirus-16	N/A		0.051713
CRYZ	DKFZp779E0834, FLJ41475	1429	crystallin, zeta (quinone reductase)	protein-coding	HSV-2	Cytoplasm	HSV-2	N/A		0.120576
CRYZ	DKFZp779E0834, FLJ41475	1429	crystallin, zeta (quinone reductase)	protein-coding	Reovirus	Cytoplasm	Reovirus	N/A		0.120576
CSGALNACT2	PRO0082, CHGN2, DKFZp686H13226, FLJ43310, GALNACT-2, GALNACT2, MGC40204	55454	chondroitin sulfate N-acetylgalactosaminyltransferase 2	protein-coding	HSV-1	Cytoplasm	HSV-1	N/A		0.11542
CSMD2	RP11-26F12.1, KIAA1884, dJ1007G16.1, dJ1007G16.2, dJ947L8.1	114784	CUB and Sushi multiple domains 2	protein-coding	Reovirus	Membrane	Reovirus	N/A
CSRP1	CRP, CRP1, CSRP, CYRP, D1S181E, DKFZp686M148	1465	cysteine and glycine-rich protein 1	protein-coding	Rhinovirus-16	Nucleus	Rhinovirus-16	N/A		0.00452574
CSTF2	RP1-146H21.2, CstF-64	1478	cleavage stimulation factor, 3' pre-RNA, subunit 2, 64kDa	protein-coding	Reovirus	Nucleus	Reovirus	N/A		0.0901147
CTCF		10664	CCCTC-binding factor (zinc finger protein)	protein-coding	Reovirus	Nucleus	Reovirus	N/A		0.0108914
CUX1	CASP, CDP, CDP/Cut, CDP1, COY1, CUTL1, CUX, Clox, Cux/CDP, GOLIM6, Nbla10317, p100, p110, p200, p75	1523	cut-like homeobox 1	protein-coding	Reovirus	Nucleus	Reovirus	N/A
CYP11A1	CYP11A, P450SCC	1583	cytochrome P450, family 11, subfamily A, polypeptide 1	protein-coding	Marburg	Cytoplasm	Marburg	N/A		0.183842
CYP8B1	CP8B, CYP12, FLJ17826	1582	cytochrome P450, family 8, subfamily B, polypeptide 1	protein-coding	HIV-1	Cytoplasm	HIV-1	N/A		0.175949
DAB2	DOC-2, DOC2, FLJ26626	1601	Dab, mitogen-responsive phosphoprotein, homolog 2 (Drosophila)	protein-coding	Rhinovirus-16	Membrane	Rhinovirus-16	N/A		0.249195
DARS2	ASPRS, FLJ10514, LBSL, MT-ASPRS, RP3-383J4.2	55157	aspartyl-tRNA synthetase 2, mitochondrial	protein-coding	HSV-2	Cytoplasm	HSV-2	N/A		0.164329
DCAF6	RP4-745I14.1, 1200006M05Rik, ARCAP, IQWD1, MSTP055, NRIP, PC326	55827	DDB1 and CUL4 associated factor 6	protein-coding	C.difficile-toxin	Nucleus	C.difficile-toxin	N/A		0.143467
DCP1A	FLJ21691, HSA275986, Nbla00360, SMAD4IP1, SMIF	55802	decapping mRNA 1A	protein-coding	Marburg	Nucleus	Marburg	N/A
DDIT3	CEBPZ, CHOP, CHOP-10, CHOP10, GADD153, MGC4154	1649	DNA-damage-inducible transcript 3	protein-coding	Marburg	Nucleus	Marburg	N/A		0.129138
DDIT4	Dig2, FLJ20500, REDD-1, REDD1, RP11-442H21.1, RTP801	54541	DNA-damage-inducible transcript 4	protein-coding	Rhinovirus-16	Cytoplasm	Rhinovirus-16	N/A		0.0517524
DDX10	HRH-J8	1662	DEAD (Asp-Glu-Ala-Asp) box polypeptide 10	protein-coding	Reovirus	Nucleus	Reovirus	N/A		0.174576
DDX18	FLJ33908, MrDb	8886	DEAD (Asp-Glu-Ala-Asp) box polypeptide 18	protein-coding	Rhinovirus-16	Nucleus	Rhinovirus-16	N/A		0.113062
DDX42	FLJ43179, RHELP, RNAHP, SF3b125	11325	DEAD (Asp-Glu-Ala-Asp) box helicase 42	protein-coding	HSV-2	Nucleus	HSV-2	N/A		0.048583
DDX5		1655	DEAD (Asp-Glu-Ala-Asp) box helicase 5	protein-coding	HSV-2	Nucleus	HSV-2	N/A
DHX8	DDX8, HRH1, PRP22, PRPF22	1659	DEAH (Asp-Glu-Ala-His) box polypeptide 8	protein-coding	Marburg	Nucleus	Marburg	N/A		0.012523
DHX9	DDX9, LKP, NDH2, NDHII, RHA	1660	DEAH (Asp-Glu-Ala-His) box helicase 9	protein-coding	HSV-2	Nucleus	HSV-2	N/A		0.0910935
DLEU1	RP11-175B12.1, BCMS, DLB1, DLEU2, LEU1, LEU2, MGC22430, NCRNA00021, XTP6	10301	deleted in lymphocytic leukemia 1 (non-protein coding)	miscRNA	HSV-2	N/A	HSV-2	N/A
DLEU2	RP4-534K7.3, 1B4, BCMSUN, DLB2, LEU2, MGC88287, NCRNA00022, RFP2OS, TRIM13OS	8847	deleted in lymphocytic leukemia 2 (non-protein coding)	miscRNA	HSV-2	N/A	HSV-2	N/A
DLEU2	RP4-534K7.3, 1B4, BCMSUN, DLB2, LEU2, MGC88287, NCRNA00022, RFP2OS, TRIM13OS	8847	deleted in lymphocytic leukemia 2 (non-protein coding)	miscRNA	Reovirus	N/A	Reovirus	N/A
DLX2	TES-1, TES1	1746	distal-less homeobox 2	protein-coding	Reovirus	Nucleus	Reovirus	N/A		0.0342227
DMTF1	DMP1, DMTF, FLJ25188, FLJ41265, FLJ76054, hDMP1	9988	cyclin D binding myb-like transcription factor 1	protein-coding	HSV-2	Nucleus	HSV-2	N/A		0.0724371
DNAH2	DNAHC2, DNHD3, FLJ46675, KIAA1503	146754	dynein, axonemal, heavy chain 2	protein-coding	HSV-2	Cytoplasm	HSV-2	N/A		0.0711864
DNAJA1	RP11-54K16.1, DJ-2, DjA1, HDJ2, HSDJ, HSJ2, HSPF4, NEDD7, hDJ-2	3301	DnaJ (Hsp40) homolog, subfamily A, member 1	protein-coding	Reovirus	Nucleus	Reovirus	N/A		0.00480035
DNAJB2	HSJ1, HSPF3	3300	DnaJ (Hsp40) homolog, subfamily B, member 2	protein-coding	Reovirus	Nucleus	Reovirus	N/A		0.153214
DNAJB9	UNQ743/PRO1471, DKFZp564F1862, ERdj4, MDG1, MST049, MSTP049	4189	DnaJ (Hsp40) homolog, subfamily B, member 9	protein-coding	HSV-2	Nucleus	HSV-2	N/A		0.0859329
DRG1	DKFZp434N1827, NEDD3	4733	developmentally regulated GTP binding protein 1	protein-coding	C.difficile-toxin	Cytoplasm	C.difficile-toxin	N/A		0.00326387
DSCAML1	KIAA1132	57453	Down syndrome cell adhesion molecule like 1	protein-coding	Marburg	Membrane	Marburg	N/A		0.015
DUSP16	FLJ36298, FLJ40991, KIAA1700, MGC129701, MGC129702, MKP-7, MKP7	80824	dual specificity phosphatase 16	protein-coding	Rhinovirus-16	Nucleus	Rhinovirus-16	N/A		0.107288
DUSP5	DUSP, HVH3	1847	dual specificity phosphatase 5	protein-coding	C.perfringens-epsilon-toxin	Nucleus	C.perfringens-epsilon-toxin	N/A		0.0763413
DYRK1A	DYRK, DYRK1, HP86, MNB, MNBH	1859	dual-specificity tyrosine-(Y)-phosphorylation regulated kinase 1A	protein-coding	Reovirus	Nucleus	Reovirus	N/A		0.0133879
E2F2	E2F-2	1870	E2F transcription factor 2	protein-coding	Reovirus	Nucleus	Reovirus	N/A		0.130141
E2F7	FLJ12981	144455	E2F transcription factor 7	protein-coding	Marburg	Nucleus	Marburg	N/A		0.196487
EBNA1BP2	RP5-1034F7.2, EBP2, NOBP, P40	10969	EBNA1 binding protein 2	protein-coding	Reovirus	Nucleus	Reovirus	N/A		0.12164
ECT2	ARHGEF31, FLJ10461, MGC138291	1894	epithelial cell transforming sequence 2 oncogene	protein-coding	HSV-2	Nucleus	HSV-2	N/A		0.0709741
EEF1A1	RP11-505P4.2, CCS-3, CCS3, EE1A1, EEF-1, EEF1A, EF-Tu, EF1A, FLJ25721, GRAF-1EF, HNGC:16303, LENG7, MGC102687, MGC131894, MGC16224, PTI1, eEF1A-1	1915	eukaryotic translation elongation factor 1 alpha 1	protein-coding	HSV-2	Cytoplasm	HSV-2	N/A		0.00245399
EEFSEC	EFSEC, SELB	60678	eukaryotic elongation factor, selenocysteine-tRNA-specific	protein-coding	Marburg	Cytoplasm	Marburg	N/A		0.0712366
EHD1	CDABP0131, FLJ42622, FLJ44618, H-PAST, HPAST1, PAST, PAST1	10938	EH-domain containing 1	protein-coding	C.difficile-toxin	Cytoplasm	C.difficile-toxin	N/A		0.00137431
EID3	FLJ25832, NSE4B, NSMCE4B	493861	EP300 interacting inhibitor of differentiation 3	protein-coding	Cowpox	Cytoplasm	Cowpox	N/A
EID3	FLJ25832, NSE4B, NSMCE4B	493861	EP300 interacting inhibitor of differentiation 3	protein-coding	Rhinovirus-2	Cytoplasm	Rhinovirus-2	N/A
EIF1	A121, EIF-1, EIF1A, ISO1, SUI1	10209	eukaryotic translation initiation factor 1	protein-coding	HSV-2	Cytoplasm	HSV-2	N/A		0.0559168
EIF1	A121, EIF-1, EIF1A, ISO1, SUI1	10209	eukaryotic translation initiation factor 1	protein-coding	Polio	Cytoplasm	Polio	N/A		0.0559168
EIF3A	EIF3, EIF3S10, KIAA0139, P167, TIF32, eIF3-p170, eIF3-theta, p180, p185	8661	eukaryotic translation initiation factor 3, subunit A	protein-coding	Reovirus	Cytoplasm	Reovirus	S arrest	Nat Cell Biol, 2007, 9: 1401-1412	0.0283513
EIF3B	EIF3-ETA, EIF3-P110, EIF3-P116, EIF3S9, MGC104664, MGC131875, PRT1	8662	eukaryotic translation initiation factor 3, subunit B	protein-coding	C.difficile-toxin	Cytoplasm	C.difficile-toxin	N/A		0.0484734
EIF4B	EIF-4B, PRO1843	1975	eukaryotic translation initiation factor 4B	protein-coding	HSV-2	Cytoplasm	HSV-2	N/A		0.0715953
EIF5	EIF-5A	1983	eukaryotic translation initiation factor 5	protein-coding	Tularensis	Cytoplasm	Tularensis	G0/1 arrest	Nat Cell Biol, 2007, 9: 1401-1412	0.0308148
EMID1	CTA-984G1.2, EMI5, EMU1, MGC50657, hEmu1	129080	EMI domain containing 1	protein-coding	Reovirus	Extracellular	Reovirus	N/A		0.344305
ENO1	ENO1L1, MPB1, NNE, PPH	2023	enolase 1, (alpha)	protein-coding	HSV-2	Cytoplasm	HSV-2	N/A
ENO1	ENO1L1, MPB1, NNE, PPH	2023	enolase 1, (alpha)	protein-coding	Rhinovirus-16	Cytoplasm	Rhinovirus-16	N/A
EPB41L2	RP3-324N14.1, 4.1-G, DKFZp781D1972, DKFZp781H1755	2037	erythrocyte membrane protein band 4.1-like 2	protein-coding	HSV-2	Membrane	HSV-2	N/A		0.237395
EPB41L2	RP3-324N14.1, 4.1-G, DKFZp781D1972, DKFZp781H1755	2037	erythrocyte membrane protein band 4.1-like 2	protein-coding	Rhinovirus-2	Membrane	Rhinovirus-2	N/A		0.237395
ERBB2IP	ERBIN, LAP2	55914	erbb2 interacting protein	protein-coding	Reovirus	Extracellular	Reovirus	N/A		0.114642
ERGIC1	HT034, ERGIC-32, ERGIC32, FLJ39864, KIAA1181, MGC14345, NET24	57222	endoplasmic reticulum-golgi intermediate compartment (ERGIC) 1	protein-coding	Rhinovirus-16	Cytoplasm	Rhinovirus-16	N/A		0.00824137
F3	CD142, FLJ17960, TF, TFA	2152	coagulation factor III (thromboplastin, tissue factor)	protein-coding	HIV-1	Membrane	HIV-1	N/A		0.555988
FAM129B	RP11-356B19.6, C9orf88, DKFZP434H0820, FLJ13518, FLJ22151, FLJ22298, MEG-3, MINERVA, OC58, bA356B19.6	64855	family with sequence similarity 129, member B	protein-coding	HSV-2	N/A	HSV-2	N/A		0.0466186
FAM198A	LOC729085, C3orf41, DKFZp434B172, FLJ33682	729085	family with sequence similarity 198, member A	protein-coding	HIV-1	Extracellular	HIV-1	N/A		0.363713
FAM35A	RP11-163M19.1, FAM35A1, MGC5560, bA163M19.1	54537	family with sequence similarity 35, member A	protein-coding	Reovirus	N/A	Reovirus	N/A		0.46929
NXPE3	MSTP115, FLJ30102, MGC15606, MST115	91775	neurexophilin and PC-esterase domain family, member 3	protein-coding	Reovirus	Extracellular	Reovirus	G2 arrest	Nat Cell Biol, 2007, 9: 1401-1412	0.100831
FAM60A	TERA, LOC465276, L4, C12orf14	58516	family with sequence similarity 60, member A	protein-coding	Cowpox	N/A	Cowpox	N/A		0.0317267
FAM60A	TERA, LOC465276, L4, C12orf14	58516	family with sequence similarity 60, member A	protein-coding	HSV-2	N/A	HSV-2	N/A		0.0317267
FAM60A	TERA, LOC465276, L4, C12orf14	58516	family with sequence similarity 60, member A	protein-coding	Marburg	N/A	Marburg	N/A		0.0317267
FAM60A	TERA, LOC465276, L4, C12orf14	58516	family with sequence similarity 60, member A	protein-coding	S.aureus-toxin	N/A	S.aureus-toxin	N/A		0.0317267
FBXL5	FBL4, FBL5, FLR1	26234	F-box and leucine-rich repeat protein 5	protein-coding	Tularensis	Cytoplasm	Tularensis	N/A		0.0832438
FGL1	HFREP1, HP-041, LFIRE1, MGC12455	2267	fibrinogen-like 1	protein-coding	C.difficile-toxin	Extracellular	C.difficile-toxin	N/A		0.172766
FHL2	AAG11, DRAL, FHL-2, SLIM-3, SLIM3	2274	four and a half LIM domains 2	protein-coding	Rhinovirus-16	Nucleus	Rhinovirus-16	N/A		0.0376749
FKBP2	FKBP-13, PPIase	2286	FK506 binding protein 2, 13kDa	protein-coding	HSV-2	Cytoplasm	HSV-2	N/A		0.0249961
FKBP4	FKBP51, FKBP52, FKBP59, HBI, Hsp56, PPIase, p52	2288	FK506 binding protein 4, 59kDa	protein-coding	Reovirus	Nucleus	Reovirus	N/A		0.0995719
FKBP7	UNQ670/PRO1304, FKBP23, MGC9420, PPIase	51661	FK506 binding protein 7	protein-coding	Reovirus	Cytoplasm	Reovirus	N/A		0.131064
FKBP8	FKBP38, FKBPr38	23770	FK506 binding protein 8, 38kDa	protein-coding	Reovirus	Cytoplasm	Reovirus	N/A		0.041907
FLJ13224	RIKEN cDNA 3010003L21	79857	uncharacterized LOC79857	miscRNA	Marburg	N/A	Marburg	N/A
LOC79999	FLJ22659	79999	uncharacterized LOC79999	unknown	Marburg	N/A	Marburg	N/A
FLJ31958	LOC143153	143153	uncharacterized LOC143153	unknown	Marburg	N/A	Marburg	N/A
RPL34-AS1	FLJ37673	285456	RPL34 antisense RNA 1 (head to head)	miscRNA	Rhinovirus-16	N/A	Rhinovirus-16	N/A
SHISA6	LOC350411, FLJ37030, FLJ37733, FLJ45455	388336	shisa homolog 6 (Xenopus laevis)	protein-coding	Marburg	Membrane	Marburg	N/A		0.0975717
FLVCR2	C14orf58, CCT, EPV, FLJ20371, FLVCRL14q, MFSD7C, PVHH	55640	feline leukemia virus subgroup C cellular receptor family, member 2	protein-coding	Rhinovirus-16	Membrane	Rhinovirus-16	N/A		0.145471
FNBP4	DKFZp686M14102, DKFZp779I1064, FBP30, FLJ41904, KIAA1014	23360	formin binding protein 4	protein-coding	HSV-2	Nucleus	HSV-2	N/A		0.151723
FNBP4	DKFZp686M14102, DKFZp779I1064, FBP30, FLJ41904, KIAA1014	23360	formin binding protein 4	protein-coding	Rhinovirus-16	Nucleus	Rhinovirus-16	N/A		0.151723
FNDC1	RP11-243O10.2, AGS8, FNDC2, KIAA1866, MEL4B3, bA243O10.1, dJ322A24.1	84624	fibronectin type III domain containing 1	protein-coding	C.difficile-toxin	Extracellular	C.difficile-toxin	G2 arrest	Nat Cell Biol, 2007, 9: 1401-1412	0.255991
FNDC3A	RP11-203I16.5, FLJ31509, FNDC3, HUGO, KIAA0970, bA203I16.1, bA203I16.5	22862	fibronectin type III domain containing 3A	protein-coding	Rhinovirus-16	Cytoplasm	Rhinovirus-16	N/A		0.105011
FOSL2	FLJ23306, FRA2	2355	FOS-like antigen 2	protein-coding	Rhinovirus-16	Nucleus	Rhinovirus-16	N/A		0.0369863
MTOR	FLJ44809, FRAP, FRAP1, FRAP2, RAFT1, RAPT1	2475	mechanistic target of rapamycin (serine/threonine kinase)	protein-coding	HSV-2	Organelles	HSV-2	N/A		0.0100592
FRG2	FRG2A	448831	FSHD region gene 2	protein-coding	Reovirus	Nucleus	Reovirus	N/A		0.803074
FTH1	OK/SW-cl.84, FHC, FTH, FTHL6, MGC104426, PIG15, PLIF	2495	ferritin, heavy polypeptide 1	protein-coding	Reovirus	Cytoplasm	Reovirus	N/A
FTH1	OK/SW-cl.84, FHC, FTH, FTHL6, MGC104426, PIG15, PLIF	2495	ferritin, heavy polypeptide 1	protein-coding	Rhinovirus-16	Cytoplasm	Rhinovirus-16	N/A
FTSJ1	JM23, CDLIV, MRX44, MRX9, SPB1, TRM7	24140	FtsJ RNA methyltransferase homolog 1 (E. coli)	protein-coding	HSV-2	N/A	HSV-2	N/A		0.125826
SRSF10	RP11-4M23.6, DKFZp686H0644, FLJ30749, FLJ43846, FUSIP1, FUSIP2, NSSR, SFRS13, SFRS13A, SRp38, SRrp40, TASR, TASR1, TASR2	10772	serine/arginine-rich splicing factor 10	protein-coding	Reovirus	Nucleus	Reovirus	N/A		0
FUT4	CD15, ELFT, FCT3A, FUC-TIV, FUTIV, LeX, SSEA-1	2526	fucosyltransferase 4 (alpha (1,3) fucosyltransferase, myeloid-specific)	protein-coding	Tularensis	Cytoplasm	Tularensis	N/A		0.126323
G2E3	FLJ20333, KIAA1333, PHF7B	55632	G2/M-phase specific E3 ubiquitin protein ligase	protein-coding	HSV-2	Organelles	HSV-2	N/A		0.237825
GALNT4	GALNAC-T4, GalNAcT4	8693	UDP-N-acetyl-alpha-D-galactosamine:polypeptide N-acetylgalactosaminyltransferase 4 (GalNAc-T4)	protein-coding	Reovirus	Cytoplasm	Reovirus	N/A		0.067402
GALNT7	GALNAC-T7, GalNAcT7	51809	UDP-N-acetyl-alpha-D-galactosamine:polypeptide N-acetylgalactosaminyltransferase 7 (GalNAc-T7)	protein-coding	Marburg	Cytoplasm	Marburg	N/A		0.0670804
GAN	KLH16, KLHL16, FLJ38059, GAN1	8139	gigaxonin	protein-coding	Reovirus	Cytoplasm	Reovirus	N/A		0.0128064
GART	AIRS, GARS, GARTF, MGC47764, PAIS, PGFT, PRGS	2618	phosphoribosylglycinamide formyltransferase, phosphoribosylglycinamide synthetase, phosphoribosylaminoimidazole synthetase	protein-coding	HSV-2	Cytoplasm	HSV-2	N/A
GAS5	NCRNA00030, SNHG2	60674	growth arrest-specific 5 (non-protein coding)	miscRNA	Cowpox	N/A	Cowpox	N/A
GAS5	NCRNA00030, SNHG2	60674	growth arrest-specific 5 (non-protein coding)	miscRNA	HSV-2	N/A	HSV-2	N/A
GAS5	NCRNA00030, SNHG2	60674	growth arrest-specific 5 (non-protein coding)	miscRNA	Reovirus	N/A	Reovirus	N/A
GAS5	NCRNA00030, SNHG2	60674	growth arrest-specific 5 (non-protein coding)	miscRNA	Rhinovirus-16	N/A	Rhinovirus-16	N/A
GAS5	NCRNA00030, SNHG2	60674	growth arrest-specific 5 (non-protein coding)	miscRNA	Rhinovirus-2	N/A	Rhinovirus-2	N/A
GAS5	NCRNA00030, SNHG2	60674	growth arrest-specific 5 (non-protein coding)	miscRNA	S.aureus-toxin	N/A	S.aureus-toxin	N/A
GATA4	MGC126629	2626	GATA binding protein 4	protein-coding	Reovirus	Nucleus	Reovirus	N/A		0.0543641
GC	DBP, DBP/GC, GRD3, VDBG, VDBP	2638	group-specific component (vitamin D binding protein)	protein-coding	HSV-2	Extracellular	HSV-2	N/A		0.219046
GDF15	GDF-15, MIC-1, MIC1, NAG-1, PDF, PLAB, PTGFB	9518	growth differentiation factor 15	protein-coding	HSV-2	Extracellular	HSV-2	N/A		0.083985
GDF15	GDF-15, MIC-1, MIC1, NAG-1, PDF, PLAB, PTGFB	9518	growth differentiation factor 15	protein-coding	Rhinovirus-16	Extracellular	Rhinovirus-16	N/A		0.083985
GEN1	DKFZp781F0986, FLJ40869, Gen	348654	GEN1 Holliday junction 5' flap endonuclease	protein-coding	HSV-2	Nucleus	HSV-2	N/A		0.292938
GIGYF1	PP3360, GYF1, PERQ1	64599	GRB10 interacting GYF protein 1	protein-coding	HSV-2	N/A	HSV-2	N/A		0.0699167
GLIS2	FLJ38247, NKL, NPHP7	84662	GLIS family zinc finger 2	protein-coding	HSV-2	Nucleus	HSV-2	N/A		0.0538206
GLRB		2743	glycine receptor, beta	protein-coding	HIV-1	Membrane	HIV-1	G0/1 arrest	Nat Cell Biol, 2007, 9: 1401-1412	0.020767
GLUD1	GDH, GDH1, GLUD, MGC132003	2746	glutamate dehydrogenase 1	protein-coding	Reovirus	Cytoplasm	Reovirus	N/A		0.0363636
GNAL		2774	guanine nucleotide binding protein (G protein), alpha activating activity polypeptide, olfactory type	protein-coding	Rhinovirus-16	Cytoplasm	Rhinovirus-16	N/A		0.0671119
GOLGA2	RP11-395P17.5, GM130, MGC20672	2801	golgin A2	protein-coding	Reovirus	Cytoplasm	Reovirus	N/A
GPR113	UNQ9196/PRO34000, FLJ16767, PGR23, hGPCR37	165082	G protein-coupled receptor 113	protein-coding	HSV-2	Membrane	HSV-2	N/A		0.477335
GPR125	UNQ556/PRO1113, PGR21, TEM5L	166647	G protein-coupled receptor 125	protein-coding	Marburg	Membrane	Marburg	N/A		0.0589102
GPR15	MGC126828, MGC126830	2838	G protein-coupled receptor 15	protein-coding	HSV-2	Membrane	HSV-2	N/A		0.244994
GPR15	MGC126828, MGC126830	2838	G protein-coupled receptor 15	protein-coding	S.aureus-toxin	Membrane	S.aureus-toxin	N/A		0.244994
GRAP	MGC64880	10750	GRB2-related adaptor protein	protein-coding	Ebola	Cytoplasm	Ebola	N/A
GRB2	ASH, EGFRBP-GRB2, Grb3-3, MST084, MSTP084, NCKAP2	2885	growth factor receptor-bound protein 2	protein-coding	Reovirus	Cytoplasm	Reovirus	N/A		0.00458926
GTF2E1	FE, TF2E1, TFIIE-A	2960	general transcription factor IIE, polypeptide 1, alpha 56kDa	protein-coding	Reovirus	Nucleus	Reovirus	N/A		0.0702488
GTF2H5	C6orf175, TFB5, TGF2H5, TTD, TTD-A, TTDA, bA120J8.2	404672	general transcription factor IIH, polypeptide 5	protein-coding	Reovirus	Nucleus	Reovirus	N/A		0.00824742
GTPBP8	HSPC135	29083	GTP-binding protein 8 (putative)	protein-coding	Reovirus	Intracellular	Reovirus	N/A		0.302293
HAVCR1	HAVCR, HAVCR-1, KIM-1, KIM1, TIM-1, TIM1, TIMD1	26762	hepatitis A virus cellular receptor 1	protein-coding	C.perfringens-epsilon-toxin	Membrane	C.perfringens-epsilon-toxin	N/A		0.344567
FLJ37453	FLJ42024, hCG_2008140	729614	uncharacterized LOC729614	miscRNA	Polio	N/A	Polio	N/A
LOC646329	hCG_2038586, FLJ38230, LOC735496	646329	uncharacterized LOC646329	miscRNA	Cowpox	N/A	Cowpox	N/A
LOC646329	hCG_2038586, FLJ38230, LOC735496	646329	uncharacterized LOC646329	miscRNA	Marburg	N/A	Marburg	N/A
HDAC9	DKFZp779K1053, HD7, HD7b, HD9, HDAC, HDAC7, HDAC7B, HDAC9B, HDAC9FL, HDRP, KIAA0744, MITR	9734	histone deacetylase 9	protein-coding	Marburg	Nucleus	Marburg	N/A		0.101789
HERC4	RP11-57G10.4, DKFZp564G092, KIAA1593	26091	HECT and RLD domain containing E3 ubiquitin protein ligase 4	protein-coding	Rhinovirus-16	Cytoplasm	Rhinovirus-16	N/A		0.0402253
HGD	AKU, FLJ94126, HGO	3081	homogentisate 1,2-dioxygenase	protein-coding	Marburg	Cytoplasm	Marburg	N/A		0.0715268
HIPK3	AL122015.1, RP1-8L15.1, DYRK6, FIST3, PKY, YAK1	10114	homeodomain interacting protein kinase 3	protein-coding	Rhinovirus-16	Nucleus	Rhinovirus-16	G2 arrest	Nat Cell Biol, 2007, 9: 1401-1412	0.123545
HIST1H2APS2	H2A/T, H2AFTP, dJ139G21.2, HIST1H2APS2	85303	histone cluster 1, H2a, pseudogene 2	pseudo	HSV-2	N/A	HSV-2	N/A
HIST1H2BI	H2B/a, H2B/g, H2B/h, H2B/k, H2B/l, H2BFK, HIST1H2BC, HIST1H2BE, HIST1H2BF, HIST1H2BG	8346	histone cluster 1, H2bi	protein-coding	C.difficile-toxin	Nucleus	C.difficile-toxin	N/A
HIST2H2AA3	H2A, H2A.2, H2A/O, H2A/q, H2AFO, H2a-615, HIST2H2AA, HIST2H2AA4	8337	histone cluster 2, H2aa3	protein-coding	HSV-2	Nucleus	HSV-2	N/A
HIST2H2AB		317772	histone cluster 2, H2ab	protein-coding	HSV-2	Nucleus	HSV-2	N/A
HIST2H2BD	H2B/o, H2B/s, H2BFO	337874	histone cluster 2, H2bd (pseudogene)	pseudo	HSV-2	N/A	HSV-2	N/A
HKDC1	FLJ22761, FLJ37767, MGC125688	80201	hexokinase domain containing 1	protein-coding	Polio	Nucleus	Polio	N/A		0.0555045
HLA-DMA	DAAP-27A1.5, D6S222E, DMA, HLADM, RING6	3108	major histocompatibility complex, class II, DM alpha	protein-coding	Reovirus	Membrane	Reovirus	N/A		0.231884
HM13	RP3-324O17.6, H13, IMP1, IMPAS, MSTP086, PSENL3, PSL3, SPP, dJ324O17.1	81502	histocompatibility (minor) 13	protein-coding	Reovirus	Cytoplasm	Reovirus	N/A		0.0421611
HNF1B	FJHN, HNF1beta, HNF2, HPC11, LF-B3, LFB3, MODY5, TCF2, VHNF1	6928	HNF1 homeobox B	protein-coding	HSV-2	Nucleus	HSV-2	N/A		0.0361865
HNRNPA1	HNRPA1, MGC102835, hnRNP A1, hnRNP-A1	3178	heterogeneous nuclear ribonucleoprotein A1	protein-coding	Rhinovirus-16	Nucleus	Rhinovirus-16	N/A		0.00796703
HNRNPC	C1, C2, HNRNP, HNRPC, MGC104306, MGC105117, MGC117353, MGC131677, SNRPC	3183	heterogeneous nuclear ribonucleoprotein C (C1/C2)	protein-coding	HSV-2	Nucleus	HSV-2	N/A		0.0320102
HNRNPC	C1, C2, HNRNP, HNRPC, MGC104306, MGC105117, MGC117353, MGC131677, SNRPC	3183	heterogeneous nuclear ribonucleoprotein C (C1/C2)	protein-coding	Marburg	Nucleus	Marburg	N/A		0.0320102
HNRNPC	C1, C2, HNRNP, HNRPC, MGC104306, MGC105117, MGC117353, MGC131677, SNRPC	3183	heterogeneous nuclear ribonucleoprotein C (C1/C2)	protein-coding	Rhinovirus-16	Nucleus	Rhinovirus-16	N/A		0.0320102
HNRNPF	HNRPF, MGC110997, OK/SW-cl.23, mcs94-1	3185	heterogeneous nuclear ribonucleoprotein F	protein-coding	HSV-2	Nucleus	HSV-2	N/A		0.0214791
HNRNPH1	DKFZp686A15170, HNRPH, HNRPH1, hnRNPH	3187	heterogeneous nuclear ribonucleoprotein H1 (H)	protein-coding	C.difficile-toxin	Nucleus	C.difficile-toxin	N/A		0.00649773
HNRNPK	RP11-575L7.1, CSBP, FLJ41122, HNRPK, TUNP	3190	heterogeneous nuclear ribonucleoprotein K	protein-coding	HSV-2	Nucleus	HSV-2	N/A		0.0245248
HNRNPL	P/OKcl.14, FLJ35509, HNRPL, hnRNP-L	3191	heterogeneous nuclear ribonucleoprotein L	protein-coding	Reovirus	Nucleus	Reovirus	N/A
HNRNPU	RP11-11N7.3, HNRPU, SAF-A, U21.1, hnRNP U	3192	heterogeneous nuclear ribonucleoprotein U (scaffold attachment factor A)	protein-coding	Tularensis	Nucleus	Tularensis	S arrest	Nat Cell Biol, 2007, 9: 1401-1412	0.0403638
HNRNPUL2	DKFZp762N1910, HNRPUL2	221092	heterogeneous nuclear ribonucleoprotein U-like 2	protein-coding	HSV-2	Nucleus	HSV-2	N/A		0.0741227
HOOK2	FLJ26218, HK2	29911	hook homolog 2 (Drosophila)	protein-coding	Rhinovirus-16	Cytoplasm	Rhinovirus-16	N/A		0.0678457
HOXC13	HOX3, HOX3G	3229	homeobox C13	protein-coding	Reovirus	Nucleus	Reovirus	N/A		0.0101215
HP1BP3	RP5-930J4.3, HP1-BP74, MGC43701	50809	heterochromatin protein 1, binding protein 3	protein-coding	Reovirus	Nucleus	Reovirus	N/A		0.122352
MIR1204		100302185	microRNA 1204	miscRNA	Rhinovirus-16	N/A	Rhinovirus-16	N/A
MIR1205		100302161	microRNA 1205	miscRNA	Rhinovirus-16	N/A	Rhinovirus-16	N/A
MIR1206		100302170	microRNA 1206	miscRNA	Rhinovirus-16	N/A	Rhinovirus-16	N/A
MIR1208		100302281	microRNA 1208	miscRNA	Rhinovirus-16	N/A	Rhinovirus-16	N/A
HSD17B7P2	RP11-291L22.1, FLJ40773, HSD17B7, Hsd17b_2, MGC88684, bA291L22.1	158160	hydroxysteroid (17-beta) dehydrogenase 7 pseudogene 2	pseudo	Marburg	N/A	Marburg	N/A
HSP90AB1	RP1-302G2.1, D6S182, FLJ26984, HSP90-BETA, HSP90B, HSPC2, HSPCB	3326	heat shock protein 90kDa alpha (cytosolic), class B member 1	protein-coding	Rhinovirus-16	Cytoplasm	Rhinovirus-16	N/A		0.00240353
HSP90AB4P	HSP90Bd, HsHsp90Bd	664618	heat shock protein 90kDa alpha (cytosolic), class B member 4, pseudogene	pseudo	Reovirus	N/A	Reovirus	N/A
HSPD1	CPN60, GROEL, HLD4, HSP60, HSP65, HuCHA60, SPG13	3329	heat shock 60kDa protein 1 (chaperonin)	protein-coding	HSV-2	Cytoplasm	HSV-2	N/A		0.0258051
HSPE1	CPN10, GROES, HSP10	3336	heat shock 10kDa protein 1 (chaperonin 10)	protein-coding	Rhinovirus-16	Cytoplasm	Rhinovirus-16	N/A		0.0494918
HTRA1	ARMD7, HtrA, L56, ORF480, PRSS11	5654	HtrA serine peptidase 1	protein-coding	Reovirus	Extracellular	Reovirus	N/A		0.0471722
ID1	LOC284803, ID, bHLHb24	3397	inhibitor of DNA binding 1, dominant negative helix-loop-helix protein	protein-coding	Marburg	Nucleus	Marburg	N/A		0.0284498
ID1	LOC284803, ID, bHLHb24	3397	inhibitor of DNA binding 1, dominant negative helix-loop-helix protein	protein-coding	Rhinovirus-16	Nucleus	Rhinovirus-16	N/A		0.0284498
ID3	HEIR-1, bHLHb25	3399	inhibitor of DNA binding 3, dominant negative helix-loop-helix protein	protein-coding	Reovirus	Nucleus	Reovirus	N/A		0.0205384
IGF2R	CD222, CIMPR, M6P-R, MPR1, MPRI	3482	insulin-like growth factor 2 receptor	protein-coding	Reovirus	Membrane	Reovirus	N/A		0.133084
IL18	IGIF, IL-18, IL-1g, IL1F4, MGC12320	3606	interleukin 18 (interferon-gamma-inducing factor)	protein-coding	Reovirus	Extracellular	Reovirus	N/A		0.37654
IL6ST	CD130, CDW130, DKFZp564F053, GP130, IL-6RB	3572	interleukin 6 signal transducer (gp130, oncostatin M receptor)	protein-coding	HSV-2	Membrane	HSV-2	N/A		0.173318
INHBA	EDF, FRP	3624	inhibin, beta A	protein-coding	Cowpox	Extracellular	Cowpox	N/A		0.03377
INHBA	EDF, FRP	3624	inhibin, beta A	protein-coding	HSV-2	Extracellular	HSV-2	N/A		0.03377
INO80	INO80A, INOC1, hINO80, KIAA1259	54617	INO80 homolog (S. cerevisiae)	protein-coding	Marburg	Nucleus	Marburg	N/A		0.0378517
IPO9	RP11-90L20.4, DKFZp761M1547, FLJ10402, Imp9	55705	importin 9	protein-coding	Marburg	Nucleus	Marburg	N/A		0.0156556
IQCG	DKFZp434B227, FLJ11667, FLJ23571, FLJ37775	84223	IQ motif containing G	protein-coding	Rhinovirus-16	N/A	Rhinovirus-16	N/A		0.322413
ITGB1	RP11-479G22.2, CD29, FNRB, GPIIA, MDF2, MSK12, VLA-BETA, VLAB	3688	integrin, beta 1 (fibronectin receptor, beta polypeptide, antigen CD29 includes MDF2, MSK12)	protein-coding	HSV-2	Membrane	HSV-2	N/A		0.0681387
ITGB1	RP11-479G22.2, CD29, FNRB, GPIIA, MDF2, MSK12, VLA-BETA, VLAB	3688	integrin, beta 1 (fibronectin receptor, beta polypeptide, antigen CD29 includes MDF2, MSK12)	protein-coding	Marburg	Membrane	Marburg	N/A		0.0681387
ITGB1	RP11-479G22.2, CD29, FNRB, GPIIA, MDF2, MSK12, VLA-BETA, VLAB	3688	integrin, beta 1 (fibronectin receptor, beta polypeptide, antigen CD29 includes MDF2, MSK12)	protein-coding	Rhinovirus-16	Membrane	Rhinovirus-16	N/A		0.0681387
ITPRIP	RP11-127L20.4, DANGER, KIAA1754, bA127L20, bA127L20.2	85450	inositol 1,4,5-trisphosphate receptor interacting protein	protein-coding	Rhinovirus-16	Membrane	Rhinovirus-16	N/A		0.117409
JAK1	JAK1A, JAK1B, JTK3	3716	Janus kinase 1	protein-coding	Reovirus	Cytoplasm	Reovirus	N/A		0.0495951
KDM6B	JMJD3, KIAA0346	23135	lysine (K)-specific demethylase 6B	protein-coding	HSV-2	Nucleus	HSV-2	N/A		0.104278
JUNB	AP-1	3726	jun B proto-oncogene	protein-coding	Rhinovirus-16	Nucleus	Rhinovirus-16	N/A		0.0446344
JUND	AP-1	3727	jun D proto-oncogene	protein-coding	Rhinovirus-16	Nucleus	Rhinovirus-16	N/A		0.0428162
KALRN	hCG_2022551, ARHGEF24, DUET, DUO, FLJ12332, FLJ16443, FLJ18196, FLJ18623, HAPIP, TRAD	8997	kalirin, RhoGEF kinase	protein-coding	Marburg	Cytoplasm	Marburg	N/A		0.00990499
KAZALD1	RP11-108L7.10, BONO1, FKSG28, FKSG40, FLJ24094, IGFBP-rP10	81621	Kazal-type serine peptidase inhibitor domain 1	protein-coding	Reovirus	Extracellular	Reovirus	N/A		0.123857
KCNIP4	CALP, KCHIP4, MGC44947	80333	Kv channel interacting protein 4	protein-coding	Marburg	Membrane	Marburg	N/A		0.00464157
KCTD1	hCG_38480, C18orf5	284252	potassium channel tetramerization domain containing 1	protein-coding	Reovirus	Membrane	Reovirus	N/A		0
KIAA0020	RP11-526D20.2, HLA-HA8, MGC8749, PEN, PUF6, XTP5	9933	KIAA0020	protein-coding	HSV-2	Nucleus	HSV-2	N/A		0.0941991
IST1	IST1, MGC117220	9798	increased sodium tolerance 1 homolog (yeast)	protein-coding	HSV-2	Organelles	HSV-2	N/A		0
KIF13B	GAKIN, KIAA0639	23303	kinesin family member 13B	protein-coding	Reovirus	Cytoplasm	Reovirus	N/A		0.0814337
KLHL24	DRE1, FLJ25796, KRIP6	54800	kelch-like family member 24	protein-coding	Reovirus	Cytoplasm	Reovirus	N/A		0.00744417
KLK3	APS, KLK2A1, PSA, hK3	354	kallikrein-related peptidase 3	protein-coding	Reovirus	Extracellular	Reovirus	N/A
KRT86	FLJ25176, HB6, Hb1, KRTHB1, KRTHB6, MNX, hHb6	3892	keratin 86	protein-coding	Rhinovirus-16	Cytoplasm	Rhinovirus-16	N/A		0.0631042
KRT8P14		347333	keratin 8 pseudogene 14	pseudo	Marburg	N/A	Marburg	N/A
KYNU		8942	kynureninase	protein-coding	Rhinovirus-16	Cytoplasm	Rhinovirus-16	N/A		0.179893
LGALS3	CBP35, GAL3, GALBP, GALIG, L31, LGALS2, MAC2	3958	lectin, galactoside-binding, soluble, 3	protein-coding	C.difficile-toxin	Extracellular	C.difficile-toxin	N/A		0.1616
LGALS3BP	90K, BTBD17B, MAC-2-BP	3959	lectin, galactoside-binding, soluble, 3 binding protein	protein-coding	C.difficile-toxin	Membrane	C.difficile-toxin	N/A		0.182524
LIMCH1	DKFZp434I0312, DKFZp686A01247, DKFZp686B2470, DKFZp686G18243, DKFZp686G2094, DKFZp781C1754, DKFZp781I1455, LIMCH1A, LMO7B, MGC72127	22998	LIM and calponin homology domains 1	protein-coding	Rhinovirus-16	N/A	Rhinovirus-16	N/A		0.137482
LIPC	HDLCQ12, HL, HTGL, LIPH	3990	lipase, hepatic	protein-coding	Reovirus	Extracellular	Reovirus	N/A		0.242775
LIPH	AH, LPDLR, PLA1B, mPA-PLA1	200879	lipase, member H	protein-coding	Reovirus	Extracellular	Reovirus	N/A		0.210351
LMX1B	LMX1.2, MGC138325, MGC142051, NPS1	4010	LIM homeobox transcription factor 1, beta	protein-coding	Marburg	Nucleus	Marburg	N/A		0.000972763
LNX2	FLJ12933, FLJ23932, FLJ38000, MGC46315, PDZRN1	222484	ligand of numb-protein X 2	protein-coding	Reovirus	N/A	Reovirus	N/A		0.0525651
LOC100128077		100128077	uncharacterized LOC100128077	unknown	Rhinovirus-16	N/A	Rhinovirus-16	N/A
LOC100128239		100128239	uncharacterized LOC100128239	miscRNA	HIV-1	N/A	HIV-1	N/A
LOC100128442	splicing factor, arginine/serine-rich 6 pseudogene	100128442	serine/arginine-rich splicing factor 6 pseudogene	pseudo	Rhinovirus-16	N/A	Rhinovirus-16	N/A
LOC100129042		100129042	uncharacterized LOC100129042	protein-coding	Marburg	N/A	Marburg	N/A
LOC100129776	eukaryotic translation initiation factor 2, subunit 3 gamma, 52kDa pseudogene	100129776	eukaryotic translation initiation factor 2, subunit 3 gamma, 52kDa pseudogene	pseudo	Rhinovirus-16	N/A	Rhinovirus-16	N/A
LOC100130235	LOC148529, C15orf29 pseudogene	100130235	katanin p80 subunit B-like 1 pseudogene	pseudo	Marburg	N/A	Marburg	N/A
LOC100130235	LOC148529, C15orf29 pseudogene	100130235	katanin p80 subunit B-like 1 pseudogene	pseudo	Rhinovirus-16	N/A	Rhinovirus-16	N/A
LOC100130436		100130436	uncharacterized LOC100130436	protein-coding	Reovirus	N/A	Reovirus	N/A
RPL38P4	ribosomal protein L38 pseudogene	100130963	ribosomal protein L38 pseudogene 4	pseudo	HSV-2	N/A	HSV-2	N/A
LOC100132593		100132593	uncharacterized LOC100132593	unknown	Reovirus	N/A	Reovirus	N/A
LOC100132942	FLJ44958	100132942	uncharacterized LOC100132942	unknown	Marburg	N/A	Marburg	N/A
LOC146880	FLJ30780, FLJ40381, MGC40489	146880	Rho GTPase activating protein 27 pseudogene	pseudo	Marburg	N/A	Marburg	N/A
LOC266694	embryonic ectoderm development pseudogene	266694	embryonic ectoderm development pseudogene	pseudo	HSV-2	N/A	HSV-2	N/A
LINC00907		284260	long intergenic non-protein coding RNA 907	miscRNA	Marburg	N/A	Marburg	N/A
FAM200B	LOC285550	285550	family with sequence similarity 200, member B	protein-coding	Tularensis	N/A	Tularensis	N/A
LY86-AS1		285780	LY86 antisense RNA 1	miscRNA	Rhinovirus-2	N/A	Rhinovirus-2	N/A
RSL24D1P4	LOC149360, RSL24D1P19	391183	ribosomal L24 domain containing 1 pseudogene 4	pseudo	Marburg	N/A	Marburg	N/A
LOC400099	LOC452453	400099	uncharacterized LOC400099	unknown	HSV-2	N/A	HSV-2	N/A
LOC400099	LOC452453	400099	uncharacterized LOC400099	unknown	Rhinovirus-16	N/A	Rhinovirus-16	N/A
LOC400499		400499	uncharacterized LOC400499	protein-coding	Rhinovirus-16	N/A	Rhinovirus-16	N/A
LOC645960	similar to hCG1644362	645960	ribosomal protein L10 pseudogene	pseudo	C.difficile-toxin	N/A	C.difficile-toxin	N/A
LOC646014		646014	uncharacterized LOC646014	protein-coding	Marburg	N/A	Marburg	N/A
LOC646865	hCG1814936	646865	hCG1814936	protein-coding	HIV-1	N/A	HIV-1	N/A
LOC647070		647070	uncharacterized LOC647070	unknown	HSV-2	N/A	HSV-2	N/A
LOC727677		727677	uncharacterized LOC727677	miscRNA	Rhinovirus-16	N/A	Rhinovirus-16	N/A
LOC729603	calcium binding protein P22 pseudogene	729603	calcium binding protein P22 pseudogene	pseudo	Reovirus	N/A	Reovirus	N/A
LOC732272	FLJ35369	732272	uncharacterized LOC732272	unknown	Rhinovirus-16	N/A	Rhinovirus-16	N/A
LY86		9450	lymphocyte antigen 86	protein-coding	Rhinovirus-2	Membrane	Rhinovirus-2	N/A		0.308408
MARCH7	AXO, AXOT, DKFZp586F1122, MARCH-VII, RNF177	64844	membrane-associated ring finger (C3HC4) 7, E3 ubiquitin protein ligase	protein-coding	HSV-2	N/A	HSV-2	N/A		0.164894
MACROD2	RP11-189J1.1, C20orf133	140733	MACRO domain containing 2	protein-coding	Marburg	N/A	Marburg	N/A		0.320452
MALAT1	PRO1073, HCN, MALAT-1, NCRNA00047, NEAT2, PRO2853	378938	metastasis associated lung adenocarcinoma transcript 1 (non-protein coding)	miscRNA	HSV-2	N/A	HSV-2	N/A
MALAT1	PRO1073, HCN, MALAT-1, NCRNA00047, NEAT2, PRO2853	378938	metastasis associated lung adenocarcinoma transcript 1 (non-protein coding)	miscRNA	Rhinovirus-16	N/A	Rhinovirus-16	N/A
MALAT1	PRO1073, HCN, MALAT-1, NCRNA00047, NEAT2, PRO2853	378938	metastasis associated lung adenocarcinoma transcript 1 (non-protein coding)	miscRNA	Rhinovirus-2	N/A	Rhinovirus-2	N/A
MANBAL	RP5-1141E15.1	63905	mannosidase, beta A, lysosomal-like	protein-coding	HSV-2	Membrane	HSV-2	N/A		0.118468
MAP2K5	HsT17454, MAPKK5, MEK5, PRKMK5	5607	mitogen-activated protein kinase kinase 5	protein-coding	HSV-2	Cytoplasm	HSV-2	N/A		0.0297818
TAB1	3'-Tab1, MAP3K7IP1, MGC57664	10454	TGF-beta activated kinase 1/MAP3K7 binding protein 1	protein-coding	Reovirus	Cytoplasm	Reovirus	N/A		0.014324
MAP4	DKFZp779A1753, MGC8617	4134	microtubule-associated protein 4	protein-coding	HSV-2	Cytoplasm	HSV-2	N/A		0.615259
MAP7D1	PP2464, FLJ10350, FLJ39022, MGC117315, PARCC1, RPRC1	55700	MAP7 domain containing 1	protein-coding	C.difficile-toxin	Cytoplasm	C.difficile-toxin	N/A		0.17081
MAPK1IP1L	C14orf32, MGC23138, MISS, c14_5346	93487	mitogen-activated protein kinase 1 interacting protein 1-like	protein-coding	C.difficile-toxin	Nucleus	C.difficile-toxin	G0/1 arrest	Nat Cell Biol, 2007, 9: 1401-1412	0.597367
MAPK1IP1L	C14orf32, MGC23138, MISS, c14_5346	93487	mitogen-activated protein kinase 1 interacting protein 1-like	protein-coding	HSV-2	Nucleus	HSV-2	G0/1 arrest	Nat Cell Biol, 2007, 9: 1401-1412	0.597367
MAPKBP1	MGC138851, MGC138852	23005	mitogen-activated protein kinase binding protein 1	protein-coding	Reovirus	N/A	Reovirus	N/A		0.160027
MAPT	DDPAC, FLJ31424, FTDP-17, MAPTL, MGC138549, MSTD, MTBT1, MTBT2, PPND, TAU	4137	microtubule-associated protein tau	protein-coding	Reovirus	Cytoplasm	Reovirus	N/A		0.0708747
MATR3	DKFZp686K0542, DKFZp686K23100, KIAA0723, MGC9105, MPD2	9782	matrin 3	protein-coding	HSV-2	Nucleus	HSV-2	N/A		0.0280743
MATR3	DKFZp686K0542, DKFZp686K23100, KIAA0723, MGC9105, MPD2	9782	matrin 3	protein-coding	Rhinovirus-16	Nucleus	Rhinovirus-16	N/A		0.0280743
MBD6	KIAA1887	114785	methyl-CpG binding domain protein 6	protein-coding	Marburg	Nucleus	Marburg	N/A		0.178218
MBNL3	FLJ37316, LOC100130541, RP5-842K24.3, CHCR, FLJ11316, FLJ97142, MBLX, MBLX39, MBXL	55796	muscleblind-like splicing regulator 3	protein-coding	HIV-1	Nucleus	HIV-1	N/A		0.262418
ME1	HUMNDME, MES	4199	malic enzyme 1, NADP(+)-dependent, cytosolic	protein-coding	HIV-1	Cytoplasm	HIV-1	N/A		0.110077
MGAT1	GLCNAC-TI, GLCT1, GLYT1, GNT-1, GNT-I, MGAT	4245	mannosyl (alpha-1,3-)-glycoprotein beta-1,2-N-acetylglucosaminyltransferase	protein-coding	Reovirus	Cytoplasm	Reovirus	N/A		0.0516696
MGAT3	RP5-1104E15.2, FLJ43371, GNT-III, GNT3, MGC141943, MGC142278	4248	mannosyl (beta-1,4-)-glycoprotein beta-1,4-N-acetylglucosaminyltransferase	protein-coding	Reovirus	Cytoplasm	Reovirus	N/A		0.0225981
MICAL2	DKFZp686H03148, DKFZp686H2469, KIAA0750, MICAL2PV1, MICAL2PV2	9645	microtubule associated monooxygenase, calponin and LIM domain containing 2	protein-coding	Reovirus	Cytoplasm	Reovirus	N/A		0.121242
MICALCL	Ebitein1, FLJ14966	84953	MICAL C-terminal like	protein-coding	Reovirus	Cytoplasm	Reovirus	N/A		0.441841
MIR107	MIRN107, miR-107	406901	microRNA 107	miscRNA	Rhinovirus-16	N/A	Rhinovirus-16	N/A
MIR1227	MIRN1227, hsa-mir-1227	100302283	microRNA 1227	miscRNA	HSV-2	N/A	HSV-2	N/A
MIR1304	MIRN1304, hsa-mir-1304	100302240	microRNA 1304	miscRNA	C.difficile-toxin	N/A	C.difficile-toxin	N/A
MIR1304	MIRN1304, hsa-mir-1304	100302240	microRNA 1304	miscRNA	Rhinovirus-16	N/A	Rhinovirus-16	N/A
MIR192	MIRN192, miR-192, miRNA192	406967	microRNA 192	miscRNA	C.difficile-toxin	N/A	C.difficile-toxin	N/A
MIR194-2	MIRN194-2	406970	microRNA 194-2	miscRNA	C.difficile-toxin	N/A	C.difficile-toxin	N/A
MIR505	MIRN505, hsa-mir-505	574508	microRNA 505	miscRNA	Rhinovirus-16	N/A	Rhinovirus-16	N/A
MIR632	MIRN632, hsa-mir-632	693217	microRNA 632	miscRNA	HSV-2	N/A	HSV-2	N/A
MIR7-1	MIRN7-1, hsa-mir-7-1, mir-7-1	407043	microRNA 7-1	miscRNA	HSV-2	N/A	HSV-2	N/A
MIR155	BIC, MIRHG2, NCRNA00172	406947	microRNA 155	miscRNA	HSV-2	N/A	HSV-2	N/A
MIR21	MIRN21, hsa-mir-21, miR-21, miRNA21	406991	microRNA 21	miscRNA	Ebola	N/A	Ebola	N/A
MIR21	MIRN21, hsa-mir-21, miR-21, miRNA21	406991	microRNA 21	miscRNA	HSV-2	N/A	HSV-2	N/A
MIR21	MIRN21, hsa-mir-21, miR-21, miRNA21	406991	microRNA 21	miscRNA	Polio	N/A	Polio	N/A
MIR22	MIRN22, hsa-mir-22, miR-22	407004	microRNA 22	miscRNA	HSV-2	N/A	HSV-2	N/A
MLF1IP	CENP50, CENPU, CENPU50, FLJ23468, KLIP1, PBIP1	79682	MLF1 interacting protein	protein-coding	Reovirus	Nucleus	Reovirus	N/A		0.425342
KMT2E	FLJ10078, FLJ14026, HDCMC04P, KMT2E, MGC70452	55904	lysine (K)-specific methyltransferase 2E	protein-coding	HSV-2	Nucleus	HSV-2	N/A
MOB4	CGI-95, 2C4D, MGC12264, MOB1, MOB3, PREI3	25843	MOB family member 4, phocein	protein-coding	HSV-2	Cytoplasm	HSV-2	N/A		0
MORF4L2	RP5-1055C14.2, KIAA0026, MORFL2, MRGX	9643	mortality factor 4 like 2	protein-coding	S.aureus-toxin	Nucleus	S.aureus-toxin	N/A		0.0326379
MYL12A	MLCB, MRCL3, MRLC3, MYL2B	10627	myosin, light chain 12A, regulatory, non-sarcomeric	protein-coding	HSV-2	Organelles	HSV-2	N/A		0.00576028
MRPL45	MGC11321	84311	mitochondrial ribosomal protein L45	protein-coding	Reovirus	Cytoplasm	Reovirus	N/A
MRPS18B	DADB-129D20.6, C6orf14, DKFZp564H0223, HSPC183, HumanS18a, MRP-S18-2, MRPS18-2, PTD017, S18amt	28973	mitochondrial ribosomal protein S18B	protein-coding	HSV-2	Cytoplasm	HSV-2	N/A		0.267654
MRPS18B	DADB-129D20.6, C6orf14, DKFZp564H0223, HSPC183, HumanS18a, MRP-S18-2, MRPS18-2, PTD017, S18amt	28973	mitochondrial ribosomal protein S18B	protein-coding	Rhinovirus-16	Cytoplasm	Rhinovirus-16	N/A		0.267654
MRPS18B	DADB-129D20.6, C6orf14, DKFZp564H0223, HSPC183, HumanS18a, MRP-S18-2, MRPS18-2, PTD017, S18amt	28973	mitochondrial ribosomal protein S18B	protein-coding	Rhinovirus-2	Cytoplasm	Rhinovirus-2	N/A		0.267654
MTAP	MSAP, c86fus	4507	methylthioadenosine phosphorylase	protein-coding	Reovirus	Cytoplasm	Reovirus	N/A		0.0617399
MTF2	M96, PCL2, RP5-976O13.1, dJ976O13.2	22823	metal response element binding transcription factor 2	protein-coding	HIV-1	Nucleus	HIV-1	N/A		0.0656977
MTHFD1	MTHFC, MTHFD	4522	methylenetetrahydrofolate dehydrogenase (NADP+ dependent) 1, methenyltetrahydrofolate cyclohydrolase, formyltetrahydrofolate synthetase	protein-coding	Reovirus	Cytoplasm	Reovirus	N/A		0.0674603
MTMR11	CRA, RP11-212K13.1	10903	myotubularin related protein 11	protein-coding	Rhinovirus-16	N/A	Rhinovirus-16	N/A
MYBL2	B-MYB, BMYB, MGC15600	4605	v-myb myeloblastosis viral oncogene homolog (avian)-like 2	protein-coding	Marburg	Nucleus	Marburg	N/A		0.112119
MYC	MRTL, bHLHe39, c-Myc	4609	v-myc myelocytomatosis viral oncogene homolog (avian)	protein-coding	Rhinovirus-16	Nucleus	Rhinovirus-16	G0/1 arrest	Nat Cell Biol, 2007, 9: 1401-1412	0.0653405
MYC	MRTL, bHLHe39, c-Myc	4609	v-myc myelocytomatosis viral oncogene homolog (avian)	protein-coding	S.aureus-toxin	Nucleus	S.aureus-toxin	G0/1 arrest	Nat Cell Biol, 2007, 9: 1401-1412	0.0653405
MYH9	RP1-68O2.1, DFNA17, EPSTS, FTNS, MGC104539, MHA, NMHC-II-A, NMMHCA	4627	myosin, heavy chain 9, non-muscle	protein-coding	S.aureus-toxin	Cytoplasm	S.aureus-toxin	N/A		0.0126607
MYOF	RP11-624L12.2, FER1L3, FLJ36571, FLJ90777	26509	myoferlin	protein-coding	HSV-2	Membrane	HSV-2	N/A		0.0646444
N4BP2L2	RP11-298P3.3, 92M18.3, CG005, FLJ36195, FLJ41089, FLJ43077, PFAAP5	10443	NEDD4 binding protein 2-like 2	protein-coding	C.difficile-toxin	N/A	C.difficile-toxin	N/A
NADK	RP1-283E3.6, FLJ13052, FLJ37724, dJ283E3.1	65220	NAD kinase	protein-coding	Ebola	Cytoplasm	Ebola	N/A		0.0436648
NANOGP4	NANOGP2	414132	Nanog homeobox pseudogene 4	pseudo	HIV-1	N/A	HIV-1	N/A
NAP1L1	FLJ16112, MGC23410, MGC8688, NAP1, NAP1L, NRP	4673	nucleosome assembly protein 1-like 1	protein-coding	HSV-2	Nucleus	HSV-2	N/A		0.0233856
NAP1L4	MGC4565, NAP1L4b, NAP2, NAP2L, hNAP2	4676	nucleosome assembly protein 1-like 4	protein-coding	Ebola	Nucleus	Ebola	N/A		0.0259987
NAA50	FLJ13194, MAK3, NAT13, NAT5, SAN, hNAT5, hSAN	80218	N(alpha)-acetyltransferase 50, NatE catalytic subunit	protein-coding	HSV-2	Cytoplasm	HSV-2	N/A		0.0246262
NAV3	KIAA0938, POMFIL1, STEERIN3, unc53H3	89795	neuron navigator 3	protein-coding	Cowpox	Nucleus	Cowpox	N/A		0.0567077
KCNIP4-IT1	UM9-5, UM9(5)	359822	KCNIP4 intronic transcript 1 (non-protein coding)	miscRNA	Marburg	N/A	Marburg	N/A
NFIC	CTF, CTF5, MGC20153, NF-I, NFI	4782	nuclear factor I/C (CCAAT-binding transcription factor)	protein-coding	HSV-2	Nucleus	HSV-2	N/A		0.0316878
NFKBIZ	FLJ30225, FLJ34463, IKBZ, INAP, MAIL	64332	nuclear factor of kappa light polypeptide gene enhancer in B-cells inhibitor, zeta	protein-coding	Reovirus	Nucleus	Reovirus	N/A		0.169814
NFYA	CBF-A, CBF-B, FLJ11236, HAP2, NF-YA	4800	nuclear transcription factor Y, alpha	protein-coding	HSV-2	Nucleus	HSV-2	N/A		0.00348692
NHSL1	C6orf63, KIAA1357	57224	NHS-like 1	protein-coding	Polio	N/A	Polio	G0/1 arrest	Nat Cell Biol, 2007, 9: 1401-1412	0.268665
NPAS2	FLJ23138, MGC71151, MOP4, PASD4, bHLHe9	4862	neuronal PAS domain protein 2	protein-coding	Rhinovirus-16	Nucleus	Rhinovirus-16	N/A		0.137517
NPEPPS	AAP-S, MP100, PSA	9520	aminopeptidase puromycin sensitive	protein-coding	Reovirus	Cytoplasm	Reovirus	G0/1 arrest	Nat Cell Biol, 2007, 9: 1401-1412
NPFFR2	GPR74, HLWAR77, NPFF2, NPGPR	10886	neuropeptide FF receptor 2	protein-coding	HSV-2	Membrane	HSV-2	N/A		0.213875
NPTX1	DKFZp686J2446, MGC105123, NP1	4884	neuronal pentraxin I	protein-coding	Rhinovirus-16	Cytoplasm	Rhinovirus-16	N/A		0.027439
NQO1	DHQU, DIA4, DTD, NMOR1, NMORI, QR1	1728	NAD(P)H dehydrogenase, quinone 1	protein-coding	Rhinovirus-16	Cytoplasm	Rhinovirus-16	N/A		0.129588
NTRK3	TRKC, gp145(trkC)	4916	neurotrophic tyrosine kinase, receptor, type 3	protein-coding	Marburg	Membrane	Marburg	N/A		0.0305823
NUMB	S171	8650	numb homolog (Drosophila)	protein-coding	Reovirus	Cytoplasm	Reovirus	N/A		0.0927353
TENM2	DKFZp686A1568, TEN-M2, TNM2	57451	teneurin transmembrane protein 2	protein-coding	Cowpox	Membrane	Cowpox	N/A		0.0117231
OPCML	LOC253788, IGLON1, OBCAM, OPCM	4978	opioid binding protein/cell adhesion molecule-like	protein-coding	HIV-1	Membrane	HIV-1	N/A		0.086787
SLC51A	MGC39807, OSTA	200931	solute carrier family 51, alpha subunit	protein-coding	Cowpox	Membrane	Cowpox	N/A		0.195784
SLC51B	FLJ26090, MGC118959, MGC118960, MGC118961, OSTB	123264	solute carrier family 51, beta subunit	protein-coding	Cowpox	Membrane	Cowpox	N/A		0.516367
PABPN1	OPMD, PAB2, PABP2	8106	poly(A) binding protein, nuclear 1	protein-coding	HSV-2	Nucleus	HSV-2	N/A		0.0504997
PAIP2	HSPC218, MGC72018, PAIP2A	51247	poly(A) binding protein interacting protein 2	protein-coding	HSV-2	Cytoplasm	HSV-2	N/A		0.0769231
PANK1	MGC24596, PANK, PANK1a, PANK1b	53354	pantothenate kinase 1	protein-coding	Rhinovirus-16	Cytoplasm	Rhinovirus-16	N/A		0.177527
PARD6B	PAR6B	84612	par-6 partitioning defective 6 homolog beta (C. elegans)	protein-coding	HSV-2	Membrane	HSV-2	N/A		0.0297461
PBRM1	BAF180, MGC156155, MGC156156, PB1	55193	polybromo 1	protein-coding	Marburg	Nucleus	Marburg	N/A		0.0227147
PCID2	RP11-98F14.6, DKFZp686C20226, F10, FLJ11305, FLJ99362, MGC16774	55795	PCI domain containing 2	protein-coding	Rhinovirus-16	Nucleus	Rhinovirus-16	N/A		0.0176339
PDCD10	CCM3, MGC1212, MGC24477, TFAR15	11235	programmed cell death 10	protein-coding	HSV-2	Cytoplasm	HSV-2	N/A		0.00951969
PDCD10	CCM3, MGC1212, MGC24477, TFAR15	11235	programmed cell death 10	protein-coding	Rhinovirus-16	Cytoplasm	Rhinovirus-16	N/A		0.00951969
PDE4B	RP5-876C12.1, DKFZp686F2182, DPDE4, MGC126529, PDE4B5, PDEIVB	5142	phosphodiesterase 4B, cAMP-specific	protein-coding	Reovirus	Cytoplasm	Reovirus	N/A		0.12543
PDE9A	FLJ90181, HSPDE9A2	5152	phosphodiesterase 9A	protein-coding	Rhinovirus-16	Cytoplasm	Rhinovirus-16	N/A		0.0427627
PDLIM1	CLIM1, CLP-36, CLP36, hCLIM1	9124	PDZ and LIM domain 1	protein-coding	Marburg	Cytoplasm	Marburg	N/A		0.0971042
PFAS	FGAMS, FGARAT, KIAA0361, PURL	5198	phosphoribosylformylglycinamidine synthase	protein-coding	Rhinovirus-16	Cytoplasm	Rhinovirus-16	N/A		0.117287
PHF15	JADE2, KIAA0239	23338	PHD finger protein 15	protein-coding	HSV-2	Nucleus	HSV-2	N/A		0.081964
PHF23	FLJ16355, FLJ22884, MGC2941, hJUNE-1b	79142	PHD finger protein 23	protein-coding	Polio	Nucleus	Polio	G0/1 arrest	Nat Cell Biol, 2007, 9: 1401-1412	0.0868243
PHGDH	RP4-683H9.1, 3-PGDH, 3PGDH, MGC3017, PDG, PGAD, PGD, PGDH, SERA	26227	phosphoglycerate dehydrogenase	protein-coding	Reovirus	Cytoplasm	Reovirus	N/A		0.0570996
PINX1	FLJ20565, LPTL, LPTS, MGC8850	54984	PIN2/TERF1 interacting, telomerase inhibitor 1	protein-coding	Marburg	Nucleus	Marburg	N/A		0.180256
PKM	CTHBP, MGC3932, OIP3, PK3, PKM, TCB, THBP1	5315	pyruvate kinase, muscle	protein-coding	HSV-2	Cytoplasm	HSV-2	N/A		0.0581867
PKP1	B6P, MGC138829	5317	plakophilin 1 (ectodermal dysplasia/skin fragility syndrome)	protein-coding	HSV-2	Membrane	HSV-2	N/A		0.0397351
PLCB3	FLJ37084	5331	phospholipase C, beta 3 (phosphatidylinositol-specific)	protein-coding	HSV-2	Cytoplasm	HSV-2	N/A		0.0439279
PLD5	FLJ40773, MGC120565, MGC120566, MGC120567, PLDC	200150	phospholipase D family, member 5	protein-coding	Marburg	Membrane	Marburg	N/A		0.056182
PLEKHJ1	FLJ10297, GNRPX	55111	pleckstrin homology domain containing, family J member 1	protein-coding	HSV-2	N/A	HSV-2	N/A		0.0687531
PLIN2	RP11-151J10.1, ADFP, ADRP, MGC10598	123	perilipin 2	protein-coding	C.difficile-toxin	Membrane	C.difficile-toxin	N/A		0.170942
POC1B	FLJ14923, FLJ41111, PIX1, TUWD12, WDR51B	282809	POC1 centriolar protein homolog B (Chlamydomonas)	protein-coding	Reovirus	N/A	Reovirus	N/A		0.150228
POLH	RP11-22I24.1, FLJ16395, FLJ21978, RAD30, RAD30A, XP-V, XPV	5429	polymerase (DNA directed), eta	protein-coding	Ebola	Nucleus	Ebola	N/A		0.24932
POLH	RP11-22I24.1, FLJ16395, FLJ21978, RAD30, RAD30A, XP-V, XPV	5429	polymerase (DNA directed), eta	protein-coding	Marburg	Nucleus	Marburg	N/A		0.24932
POLR1D	FLJ20616, MGC9850, POLR1C, RPA16, RPA9, RPAC2, RPO1-3	51082	polymerase (RNA) I polypeptide D, 16kDa	protein-coding	Reovirus	Nucleus	Reovirus	N/A		0.210128
POMZP3	MGC8359, POM-ZP3, POM121	22932	POM121 and ZP3 fusion	protein-coding	Marburg	Nucleus	Marburg	N/A		0.291464
POP7	tcag7.985, 0610037N12Rik, RPP2, RPP20	10248	processing of precursor 7, ribonuclease P/MRP subunit (S. cerevisiae)	protein-coding	HSV-2	Nucleus	HSV-2	N/A		0.0305051
POSTN	MGC119510, MGC119511, OSF-2, OSF2, PDLPOSTN, PN, RP11-412K4.1, periostin	10631	periostin, osteoblast specific factor	protein-coding	Reovirus	Extracellular	Reovirus	N/A		0.07958
POU3F3	BRN1, OTF8	5455	POU class 3 homeobox 3	protein-coding	C.difficile-toxin	Nucleus	C.difficile-toxin	N/A		0.00146319
POU5F1P5		100009667	POU class 5 homeobox 1 pseudogene 5	pseudo	Rhinovirus-16	N/A	Rhinovirus-16	N/A
PPARG	CIMT1, GLM1, NR1C3, PPARG1, PPARG2, PPARgamma	5468	peroxisome proliferator-activated receptor gamma	protein-coding	HSV-2	Nucleus	HSV-2	N/A		0.0442316
PPARG	CIMT1, GLM1, NR1C3, PPARG1, PPARG2, PPARgamma	5468	peroxisome proliferator-activated receptor gamma	protein-coding	Polio	Nucleus	Polio	N/A		0.0442316
PPARG	CIMT1, GLM1, NR1C3, PPARG1, PPARG2, PPARgamma	5468	peroxisome proliferator-activated receptor gamma	protein-coding	S.aureus-toxin	Nucleus	S.aureus-toxin	N/A		0.0442316
PPIA	CYPA, CYPH, MGC117158, MGC12404, MGC23397	5478	peptidylprolyl isomerase A (cyclophilin A)	protein-coding	HSV-2	Cytoplasm	HSV-2	N/A		0.0594668
PPM1A	FLJ42306, MGC9201, PP2C-ALPHA, PP2CA, PP2Calpha	5494	protein phosphatase, Mg2+/Mn2+ dependent, 1A	protein-coding	Reovirus	Cytoplasm	Reovirus	N/A		0.0318233
PPP1R10	DADB-129D20.4, CAT53, FB19, PNUTS, PP1R10	5514	protein phosphatase 1, regulatory subunit 10	protein-coding	Rhinovirus-16	Nucleus	Rhinovirus-16	N/A
PPP1R10	DADB-129D20.4, CAT53, FB19, PNUTS, PP1R10	5514	protein phosphatase 1, regulatory subunit 10	protein-coding	Rhinovirus-2	Nucleus	Rhinovirus-2	N/A
PPP1R2P3	MGC87149	153743	protein phosphatase 1, regulatory (inhibitor) subunit 2 pseudogene 3	pseudo	Marburg	N/A	Marburg	N/A
PPP1R3E	KIAA1443	90673	protein phosphatase 1, regulatory subunit 3E	protein-coding	HSV-2	N/A	HSV-2	N/A		0.0434409
PPP1R9A	FLJ20068, KIAA1222, NRB1, NRBI, Neurabin-I	55607	protein phosphatase 1, regulatory subunit 9A	protein-coding	Rhinovirus-16	Cytoplasm	Rhinovirus-16	N/A		0.0840254
PREPL	FLJ16627, KIAA0436	9581	prolyl endopeptidase-like	protein-coding	HSV-2	N/A	HSV-2	N/A		0.0776398
LINC00216	C14orf107, PRO1617	55451	long intergenic non-protein coding RNA 216	miscRNA	Marburg	N/A	Marburg	N/A
PROM1	MSTP061, AC133, CD133, CORD12, MCDR2, PROML1, RP41, STGD4	8842	prominin 1	protein-coding	Ebola	Membrane	Ebola	N/A		0.37743
PROX1		5629	prospero homeobox 1	protein-coding	Marburg	Nucleus	Marburg	N/A		0.0193211
PSIMCT-1		100101490	malignant T cell amplified sequence 1 pseudogene	pseudo	Reovirus	N/A	Reovirus	N/A
PSMA3	HC8, MGC12306, MGC32631, PSC3	5684	proteasome (prosome, macropain) subunit, alpha type, 3	protein-coding	Reovirus	Cytoplasm	Reovirus	G2 arrest	Nat Cell Biol, 2007, 9: 1401-1412	0.0123542
PSMA4	HC9, HsT17706, MGC111191, MGC12467, MGC24813, PSC9	5685	proteasome (prosome, macropain) subunit, alpha type, 4	protein-coding	Cowpox	Cytoplasm	Cowpox	N/A		0.0118304
PSMA4	HC9, HsT17706, MGC111191, MGC12467, MGC24813, PSC9	5685	proteasome (prosome, macropain) subunit, alpha type, 4	protein-coding	HSV-2	Cytoplasm	HSV-2	N/A		0.0118304
PSMA7	RP5-1005F21.4, C6, HSPC, MGC3755, RC6-1, XAPC7	5688	proteasome (prosome, macropain) subunit, alpha type, 7	protein-coding	Reovirus	Cytoplasm	Reovirus	G2 arrest	Nat Cell Biol, 2007, 9: 1401-1412	0.0132753
PTPRK	RP3-480J14.1, DKFZp686C2268, DKFZp779N1045, R-PTP-kappa	5796	protein tyrosine phosphatase, receptor type, K	protein-coding	Marburg	Membrane	Marburg	N/A		0.0127412
PTPRM	MGC166994, PTPRL1, R-PTP-MU, RPTPM, RPTPU, hR-PTPu	5797	protein tyrosine phosphatase, receptor type, M	protein-coding	Rhinovirus-16	Membrane	Rhinovirus-16	N/A		0.0190568
PTRH2	BIT1, CGI-147, FLJ32471, PTH2	51651	peptidyl-tRNA hydrolase 2	protein-coding	HSV-2	Cytoplasm	HSV-2	N/A		0.396783
PTS	FLJ97081, PTPS	5805	6-pyruvoyltetrahydropterin synthase	protein-coding	Reovirus	Cytoplasm	Reovirus	N/A		0.172735
PVRL3	CD113, CDw113, DKFZp566B0846, FLJ90624, PPR3, PRR3, PVRR3, nectin-3	25945	poliovirus receptor-related 3	protein-coding	C.difficile-toxin	Membrane	C.difficile-toxin	N/A		0.0991392
PVT1	MGC21751, NCRNA00079	5820	Pvt1 oncogene (non-protein coding)	miscRNA	Rhinovirus-16	N/A	Rhinovirus-16	N/A
RAB13	GIG4	5872	RAB13, member RAS oncogene family	protein-coding	Reovirus	Membrane	Reovirus	G0/1 arrest	Nat Cell Biol, 2007, 9: 1401-1412	0.09525
RAB1A	DKFZp564B163, RAB1, YPT1	5861	RAB1A, member RAS oncogene family	protein-coding	HSV-2	Cytoplasm	HSV-2	N/A		0
RAB30		27314	RAB30, member RAS oncogene family	protein-coding	Rhinovirus-16	Cytoplasm	Rhinovirus-16	N/A		0
RAB3B		5865	RAB3B, member RAS oncogene family	protein-coding	C.difficile-toxin	Cytoplasm	C.difficile-toxin	N/A		0.0184507
RAB3IP	FLJ14660, FLJ22548, MGC71495, RABIN3	117177	RAB3A interacting protein	protein-coding	Reovirus	Cytoplasm	Reovirus	N/A
RAB5C	MGC117217, MGC138857, RAB5CL, RABL	5878	RAB5C, member RAS oncogene family	protein-coding	HSV-2	Cytoplasm	HSV-2	N/A
RAB9A	RAB9	9367	RAB9A, member RAS oncogene family	protein-coding	Marburg	Cytoplasm	Marburg	N/A		0.0519301
RABL3	MGC23920	285282	RAB, member of RAS oncogene family-like 3	protein-coding	Reovirus	N/A	Reovirus	N/A		0.118502
RAF1	CRAF, NS5, Raf-1, c-Raf	5894	v-raf-1 murine leukemia viral oncogene homolog 1	protein-coding	HSV-2	Cytoplasm	HSV-2	N/A		0.0261438
RAP2A	RP11-128N14.2, K-REV, KREV, RAP2, RbBP-30	5911	RAP2A, member of RAS oncogene family	protein-coding	HIV-1	Cytoplasm	HIV-1	S arrest	Nat Cell Biol, 2007, 9: 1401-1412	0.00570836
RAP2C	DKFZp313B211	57826	RAP2C, member of RAS oncogene family	protein-coding	HIV-1	Cytoplasm	HIV-1	N/A		0
RBM3	VLTF-X, IS1-RNPL, RNPL	5935	RNA binding motif (RNP1, RRM) protein 3	protein-coding	HSV-2	Nucleus	HSV-2	N/A		0.0297608
RBM39	RP11-353C18.2, CAPER, CAPERalpha, CC1.3, DKFZp781C0423, FLJ44170, HCC1, RNPC2, fSAP59	9584	RNA binding motif protein 39	protein-coding	C.difficile-toxin	Nucleus	C.difficile-toxin	N/A		0.00207039
RBM39	RP11-353C18.2, CAPER, CAPERalpha, CC1.3, DKFZp781C0423, FLJ44170, HCC1, RNPC2, fSAP59	9584	RNA binding motif protein 39	protein-coding	HSV-2	Nucleus	HSV-2	N/A		0.00207039
RBM39	RP11-353C18.2, CAPER, CAPERalpha, CC1.3, DKFZp781C0423, FLJ44170, HCC1, RNPC2, fSAP59	9584	RNA binding motif protein 39	protein-coding	Polio	Nucleus	Polio	N/A		0.00207039
RBM39	RP11-353C18.2, CAPER, CAPERalpha, CC1.3, DKFZp781C0423, FLJ44170, HCC1, RNPC2, fSAP59	9584	RNA binding motif protein 39	protein-coding	Rhinovirus-16	Nucleus	Rhinovirus-16	N/A		0.00207039
RBM39	RP11-353C18.2, CAPER, CAPERalpha, CC1.3, DKFZp781C0423, FLJ44170, HCC1, RNPC2, fSAP59	9584	RNA binding motif protein 39	protein-coding	S.aureus-toxin	Nucleus	S.aureus-toxin	N/A		0.00207039
RBM5	H37, FLJ39876, G15, LUCA15, RMB5	10181	RNA binding motif protein 5	protein-coding	HSV-2	Nucleus	HSV-2	N/A		0.026181
RBMX	RP11-1114A5.1, HNRPG, RBMXP1, RBMXRT, RNMX, hnRNP-G	27316	RNA binding motif protein, X-linked	protein-coding	HSV-2	Nucleus	HSV-2	N/A		0.0184825
RCAN1	ADAPT78, CSP1, DSC1, DSCR1, MCIP1, RCN1	1827	regulator of calcineurin 1	protein-coding	HSV-2	Nucleus	HSV-2	N/A		0.0425868
RCC1	RP4-669K10.2, CHC1, RCC1-I	1104	regulator of chromosome condensation 1	protein-coding	HSV-2	Nucleus	HSV-2	N/A		0.0760651
RCC1	RP4-669K10.2, CHC1, RCC1-I	1104	regulator of chromosome condensation 1	protein-coding	Rhinovirus-16	Nucleus	Rhinovirus-16	N/A		0.0760651
RDX	DFNB24	5962	radixin	protein-coding	Rhinovirus-16	Cytoplasm	Rhinovirus-16	N/A		0.0121845
RFWD3	FLJ10520, RNF201	55159	ring finger and WD repeat domain 3	protein-coding	Rhinovirus-16	Nucleus	Rhinovirus-16	N/A		0.410887
RHOA	ARH12, ARHA, RHO12, RHOH12	387	ras homolog family member A	protein-coding	Cowpox	Cytoplasm	Cowpox	N/A		0.00964134
RHOA	ARH12, ARHA, RHO12, RHOH12	387	ras homolog family member A	protein-coding	HSV-2	Cytoplasm	HSV-2	N/A		0.00964134
RIN2	MACS, RASSF4	54453	Ras and Rab interactor 2	protein-coding	Reovirus	Cytoplasm	Reovirus	N/A		0.0930917
RMI1	BLAP75, C9orf76, FLJ12888, RP11-346I8.1	80010	RecQ mediated genome instability 1	protein-coding	HSV-2	Nucleus	HSV-2	N/A		0.302081
RMND1	RP11-351K16.6, C6orf96, FLJ20627, MGC117362, MGC149570, MGC88260, RMD1, bA351K16, bA351K16.3	55005	required for meiotic nuclear division 1 homolog (S. cerevisiae)	protein-coding	Marburg	N/A	Marburg	N/A		0.195064
RN7SL2	7L1C, 7SL1c, 7L30.1, RNSRP2	378706	RNA, 7SL, cytoplasmic 2	snRNA	Rhinovirus-16	N/A	Rhinovirus-16	N/A
RNLS	C10orf59, FLJ11218, RENALASE	55328	renalase, FAD-dependent amine oxidase	protein-coding	Rhinovirus-16	Extracellular	Rhinovirus-16	N/A		0.454872
RNU105A	E1c, 105A	26768	RNA, U105A small nucleolar	snoRNA	HSV-2	N/A	HSV-2	N/A
RNU105A	E1c, 105A	26768	RNA, U105A small nucleolar	snoRNA	Rhinovirus-16	N/A	Rhinovirus-16	N/A
RNU86	U82, U86	116936	RNA, U86 small nucleolar	snoRNA	cowpox	N/A	cowpox	N/A
RNU86	U82, U86	116936	RNA, U86 small nucleolar	snoRNA	Rhinovirus-16	N/A	Rhinovirus-16	N/A
ROR1	RP11-24J23.1, MGC99659, NTRKR1, dJ537F10.1	4919	receptor tyrosine kinase-like orphan receptor 1	protein-coding	Reovirus	Membrane	Reovirus	N/A		0.0298957
IPO7P2	LOC222474, RP11-309I15.2, importin 7 pseudogene	100128337	importin 7 pseudogene 2	pseudo	HIV-1	N/A	HIV-1	N/A
KAZN	KAZRIN, RP1-21O18.1, DKFZp686D08115, FLJ10199, FLJ32593, FLJ43398, FLJ43806, KIAA1026, MGC126686, MGC142181	23254	kazrin, periplakin interacting protein	protein-coding	Marburg	Organelles	Marburg	N/A		0.14448
RPF2P1	BXDC1P, C20orf53, bA353C18.4	729608	ribosome production factor 2 homolog (S. cerevisiae) pseudogene 1	pseudo	HSV-2	N/A	HSV-2	N/A
RPL15P21	LOC100132722, RPL15_8_1514	100132722	ribosomal protein L15 pseudogene 21	pseudo	Marburg	N/A	Marburg	N/A
RPL17	FLJ92089, MGC117162, rpL23	6139	ribosomal protein L17	protein-coding	HSV-2	Organelles	HSV-2	S arrest	Nat Cell Biol, 2007, 9: 1401-1412
RPL17	FLJ92089, MGC117162, rpL23	6139	ribosomal protein L17	protein-coding	Rhinovirus-16	Organelles	Rhinovirus-16	S arrest	Nat Cell Biol, 2007, 9: 1401-1412
RPL18AP3	RPL18A_6_1273, bcm182	390354	ribosomal protein L18a pseudogene 3	pseudo	cowpox	N/A	cowpox	N/A
RPL22L1	MGC104449	200916	ribosomal protein L22-like 1	protein-coding	Rhinovirus-16	Organelles	Rhinovirus-16	N/A		0.0521191
RPL26		6154	ribosomal protein L26	protein-coding	Rhinovirus-16	Organelles	Rhinovirus-16	S arrest	Nat Cell Biol, 2007, 9: 1401-1412	0.0124832
RPL27		6155	ribosomal protein L27	protein-coding	Rhinovirus-16	Organelles	Rhinovirus-16	S arrest	Nat Cell Biol, 2007, 9: 1401-1412	0.101174
RPL27A	FLJ43464, MGC10850, MGC17878, MGC87238	6157	ribosomal protein L27a	protein-coding	Rhinovirus-16	Organelles	Rhinovirus-16	S arrest	Nat Cell Biol, 2007, 9: 1401-1412
RPL27AP	dJ1028D15.2	128481	ribosomal protein L27a pseudogene	pseudo	Marburg	N/A	Marburg	N/A
RPL28		6158	ribosomal protein L28	protein-coding	Cowpox	Organelles	Cowpox	N/A		0.0679289
RPL29	HIP, HUMRPL29, MGC88589	6159	ribosomal protein L29	protein-coding	HSV-2	Organelles	HSV-2	N/A
RPL29P2	RPL29_10_1510	118432	ribosomal protein L29 pseudogene 2	pseudo	HSV-2	N/A	HSV-2	N/A
RPL3	OK/SW-cl.32, MGC104284, TARBP-B	6122	ribosomal protein L3	protein-coding	Cowpox	Organelles	Cowpox	S arrest	Nat Cell Biol, 2007, 9: 1401-1412	0.00970748
RPL3	OK/SW-cl.32, MGC104284, TARBP-B	6122	ribosomal protein L3	protein-coding	Rhinovirus-16	Organelles	Rhinovirus-16	S arrest	Nat Cell Biol, 2007, 9: 1401-1412	0.00970748
RPL34	MGC111005	6164	ribosomal protein L34	protein-coding	Rhinovirus-16	Organelles	Rhinovirus-16	S arrest	Nat Cell Biol, 2007, 9: 1401-1412	0.010989
RPL35	RP11-175D17.6	11224	ribosomal protein L35	protein-coding	HSV-2	Organelles	HSV-2	N/A		0.00681499
RPL35A	GIG33, DBA5	6165	ribosomal protein L35a	protein-coding	Rhinovirus-16	Organelles	Rhinovirus-16	S arrest	Nat Cell Biol, 2007, 9: 1401-1412	0.0100373
RPL37	MGC74786	6167	ribosomal protein L37	protein-coding	Rhinovirus-16	Organelles	Rhinovirus-16	S arrest	Nat Cell Biol, 2007, 9: 1401-1412	0
RPL4		6124	ribosomal protein L4	protein-coding	Rhinovirus-16	Organelles	Rhinovirus-16	S arrest	Nat Cell Biol, 2007, 9: 1401-1412	0.0517077
RPL41		6171	ribosomal protein L41	protein-coding	Rhinovirus-16	Organelles	Rhinovirus-16	N/A
RPL6P23		100130524	ribosomal protein L6 pseudogene	pseudo	C.difficile-toxin	N/A	C.difficile-toxin	N/A
RPL7A	RP11-244N20.10, SURF3, TRUP	6130	ribosomal protein L7a	protein-coding	Reovirus	Organelles	Reovirus	S arrest	Nat Cell Biol, 2007, 9: 1401-1412
RPL7AP14	RPL7AL4, dJ823N20.2, RPL7A_32_1700	140756	ribosomal protein L7a pseudogene 14	pseudo	HIV-1	N/A	HIV-1	N/A
RPL7P50	LOC729449, RPL7_28_1618	729449	ribosomal protein L7 pseudogene 50	pseudo	Polio	N/A	Polio	N/A
RPRD1A	FLJ10656, HsT3101, MGC19513, P15RS	55197	regulation of nuclear pre-mRNA domain containing 1A	protein-coding	HSV-2	N/A	HSV-2	N/A		0.0136599
RPRD1A	FLJ10656, HsT3101, MGC19513, P15RS	55197	regulation of nuclear pre-mRNA domain containing 1A	protein-coding	Polio	N/A	Polio	N/A		0.0136599
RPS10	RP11-375E1__A.4, DBA9, MGC88819	6204	ribosomal protein S10	protein-coding	Rhinovirus-16	Organelles	Rhinovirus-16	N/A
RPS10P2	dJ858M22.1, RPS10_15_1685	140758	ribosomal protein S10 pseudogene 2	pseudo	Marburg	N/A	Marburg	N/A
RPS12		6206	ribosomal protein S12	protein-coding	Rhinovirus-16	Organelles	Rhinovirus-16	S arrest	Nat Cell Biol, 2007, 9: 1401-1412	0
RPS15A	OK/SW-cl.82, FLJ27457, MGC111208, S15a	6210	ribosomal protein S15a	protein-coding	C.difficile-toxin	Organelles	C.difficile-toxin	N/A		0.00101911
RPS15A	OK/SW-cl.82, FLJ27457, MGC111208, S15a	6210	ribosomal protein S15a	protein-coding	Rhinovirus-16	Organelles	Rhinovirus-16	N/A		0.00101911
RPS16		6217	ribosomal protein S16	protein-coding	Marburg	Organelles	Marburg	G2 arrest	Nat Cell Biol, 2007, 9: 1401-1412	0
RPS18	DADB-159G18.1, D6S218E, HKE3, KE-3, KE3, MGC117351, MGC126835, MGC126837	6222	ribosomal protein S18	protein-coding	Marburg	Organelles	Marburg	S arrest	Nat Cell Biol, 2007, 9: 1401-1412	0.00810127
RPS18	DADB-159G18.1, D6S218E, HKE3, KE-3, KE3, MGC117351, MGC126835, MGC126837	6222	ribosomal protein S18	protein-coding	Reovirus	Organelles	Reovirus	S arrest	Nat Cell Biol, 2007, 9: 1401-1412	0.00810127
RPS18P14	RPS18_10_1747	100128535	ribosomal protein S18 pseudogene 14	pseudo	Reovirus	N/A	Reovirus	N/A
RPS2P29	RPS2_9_695	646294	ribosomal protein S2 pseudogene 29	pseudo	Ebola	N/A	Ebola	N/A
RPS2P29	RPS2_9_695	646294	ribosomal protein S2 pseudogene 29	pseudo	Marburg	N/A	Marburg	N/A
RPS3P1	dJ631M13.3	140754	ribosomal protein S3 pseudogene 1	pseudo	Marburg	N/A	Marburg	N/A
RPS6P10	RPS6_4_967	100270865	ribosomal protein S6 pseudogene 10	pseudo	C.difficile-toxin	N/A	C.difficile-toxin	N/A
RPS9	XXbac-BCX105G6.6	6203	ribosomal protein S9	protein-coding	Polio	Organelles	Polio	N/A		0
RPSA	37LRP, 67LR, LAMBR, LAMR1, LBP, LRP, p40	3921	ribosomal protein SA	protein-coding	Rhinovirus-16	Organelles	Rhinovirus-16	N/A		0.00776474
RPSA	37LRP, 67LR, LAMBR, LAMR1, LBP, LRP, p40	3921	ribosomal protein SA	protein-coding	Rhinovirus-2	Organelles	Rhinovirus-2	N/A		0.00776474
RPTOR	RAPTOR, RIKEN cDNA 4932417H02, KIAA1303, KOG1, Mip1	57521	regulatory associated protein of MTOR, complex 1	protein-coding	Reovirus	Cytoplasm	Reovirus	N/A		0.0192824
RRAGA	FIP-1, FIP1, RAGA	10670	Ras-related GTP binding A	protein-coding	Reovirus	Cytoplasm	Reovirus	N/A		0
RSL24D1	My024, C15orf15, HRP-L30-iso, L30, RLP24, RPL24, RPL24L, TVAS3	51187	ribosomal L24 domain containing 1	protein-coding	Marburg	Nucleus	Marburg	S arrest	Nat Cell Biol, 2007, 9: 1401-1412	0.00643705
RSPH3	RSHL2, RSP3, dJ111C20.1	83861	radial spoke 3 homolog (Chlamydomonas)	protein-coding	C.difficile-toxin	N/A	C.difficile-toxin	N/A		0.400431
RYK	D3S3195, JTK5, JTK5A, RYK1	6259	receptor-like tyrosine kinase	protein-coding	Reovirus	Membrane	Reovirus	N/A		0.105747
S100A6	2A9, 5B10, CABP, CACY, PRA	6277	S100 calcium binding protein A6	protein-coding	Reovirus	Cytoplasm	Reovirus	N/A		0.0447806
SAV1	SAV, WW45, WWP4	60485	salvador homolog 1 (Drosophila)	protein-coding	Polio	Cytoplasm	Polio	N/A		0.0581119
SC5D	ERG3, S5DES, SC5D	6309	sterol-C5-desaturase	protein-coding	C.difficile-toxin	Cytoplasm	C.difficile-toxin	N/A
SCMH1	Scml3	22955	sex comb on midleg homolog 1 (Drosophila)	protein-coding	Reovirus	Nucleus	Reovirus	N/A		0.108629
SCN11A	NAV1.9, NaN, SCN12A, SNS-2	11280	sodium channel, voltage-gated, type XI, alpha subunit	protein-coding	HIV-1	Membrane	HIV-1	N/A		0.226954
AIMP1P1	bA400P21.1	170547	aminoacyl tRNA synthetase complex-interacting multifunctional protein 1 pseudogene 1	pseudo	Marburg	N/A	Marburg	N/A
SEC31A	HSPC275, ABP125, ABP130, DKFZp686N07171, HSPC334, KIAA0905, MGC90305, SEC31L1	22872	SEC31 homolog A (S. cerevisiae)	protein-coding	C.difficile-toxin	Cytoplasm	C.difficile-toxin	N/A		0.0943001
EPT1	SELI, SEPI, KIAA1724	85465	ethanolaminephosphotransferase 1 (CDP-ethanolamine-specific)	protein-coding	HSV-2	Membrane	HSV-2	N/A
SEMA3C	SEMAE, SemE	10512	sema domain, immunoglobulin domain (Ig), short basic domain, secreted, (semaphorin) 3C	protein-coding	HSV-2	Extracellular	HSV-2	N/A		0.0224164
SEMA3F	SEMA-IV, SEMA4, SEMAK	6405	sema domain, immunoglobulin domain (Ig), short basic domain, secreted, (semaphorin) 3F	protein-coding	Rhinovirus-16	Extracellular	Rhinovirus-16	N/A		0.0271879
SEMA7A	CD108, CDw108, H-SEMA-K1, H-Sema-L, JMH, MGC126692, MGC126696, SEMAK1, SEMAL	8482	semaphorin 7A, GPI membrane anchor (John Milton Hagen blood group)	protein-coding	Marburg	Membrane	Marburg	N/A		0.100706
SERAC1	RP1-257C19.1, FLJ14917, FLJ30544	84947	serine active site containing 1	protein-coding	Reovirus	Membrane	Reovirus	N/A		0.124299
SERP1	D3UCLA1, MGC117327, MGC133321, MGC133322, RAMP4	27230	stress-associated endoplasmic reticulum protein 1	protein-coding	Reovirus	Cytoplasm	Reovirus	N/A		0
SERPINI1	DKFZp781N13156, PI12, neuroserpin	5274	serpin peptidase inhibitor, clade I (neuroserpin), member 1	protein-coding	HSV-2	Extracellular	HSV-2	N/A		0.106479
SERPINI1	DKFZp781N13156, PI12, neuroserpin	5274	serpin peptidase inhibitor, clade I (neuroserpin), member 1	protein-coding	Rhinovirus-16	Extracellular	Rhinovirus-16	N/A		0.106479
SF3A2	PRP11, PRPF11, SAP62, SF3a66	8175	splicing factor 3a, subunit 2, 66kDa	protein-coding	HSV-2	Nucleus	HSV-2	N/A		0.016908
SF3B4	RP11-196G18.20, Hsh49, MGC10828, SAP49, SF3b49	10262	splicing factor 3b, subunit 4, 49kDa	protein-coding	Rhinovirus-16	Nucleus	Rhinovirus-16	N/A
SFI1	2310047L15Rik, RP5-858B16.1, MGC131712, MGC150663, MGC156283, MGC57874, PISD, hSfi1p	9814	Sfi1 homolog, spindle assembly associated (yeast)	protein-coding	Reovirus	Cytoplasm	Reovirus	N/A		0.414029
SRSF1	OK/SW-cl.3, ASF, FLJ53078, MGC5228, SF2, SF2p33, SFRS1, SRp30a	6426	serine/arginine-rich splicing factor 1	protein-coding	Rhinovirus-16	Nucleus	Rhinovirus-16	N/A		0
SRSF11	RP4-677H15.3, DKFZp686M13204, FLJ18226, NET2, SFRS11, dJ677H15.2, p54	9295	serine/arginine-rich splicing factor 11	protein-coding	HSV-2	Nucleus	HSV-2	N/A		0.0367332
PNISR	HSPC261, C6orf111, DKFZp564B0769, FLJ14752, FLJ14853, FLJ14992, FLJ90147, HSPC306, MGC104269, RP11-98I9.2, SRrp130, bA98I9.2	25957	PNN-interacting serine/arginine-rich protein	protein-coding	Cowpox	Nucleus	Cowpox	N/A		0.0754933
PNISR	HSPC261, C6orf111, DKFZp564B0769, FLJ14752, FLJ14853, FLJ14992, FLJ90147, HSPC306, MGC104269, RP11-98I9.2, SRrp130, bA98I9.2	25957	PNN-interacting serine/arginine-rich protein	protein-coding	HSV-2	Nucleus	HSV-2	N/A		0.0754933
PNISR	HSPC261, C6orf111, DKFZp564B0769, FLJ14752, FLJ14853, FLJ14992, FLJ90147, HSPC306, MGC104269, RP11-98I9.2, SRrp130, bA98I9.2	25957	PNN-interacting serine/arginine-rich protein	protein-coding	Marburg	Nucleus	Marburg	N/A		0.0754933
SRSF3	SFRS3, SRp2	6428	serine/arginine-rich splicing factor 3	protein-coding	Cowpox	Nucleus	Cowpox	G0/1 arrest	Nat Cell Biol, 2007, 9: 1401-1412	0.0427028
SRSF3	SFRS3, SRp2	6428	serine/arginine-rich splicing factor 3	protein-coding	HSV-2	Nucleus	HSV-2	G0/1 arrest	Nat Cell Biol, 2007, 9: 1401-1412	0.0427028
SFXN2	RP11-47A8.2	118980	sideroflexin 2	protein-coding	HSV-2	Cytoplasm	HSV-2	N/A		0.0704265
SFXN5	BBG-TCC, MGC120413, MGC120415	94097	sideroflexin 5	protein-coding	Marburg	Cytoplasm	Marburg	N/A		0.0284881
SGMS2	MGC26963, SMS2	166929	sphingomyelin synthase 2	protein-coding	C.perfringens-epsilon-toxin	Membrane	C.perfringens-epsilon-toxin	N/A		0.0684276
SKIL	SNO, SnoA, SnoI, SnoN	6498	SKI-like oncogene	protein-coding	HSV-2	Nucleus	HSV-2	N/A		0.0957057
SKIL	SNO, SnoA, SnoI, SnoN	6498	SKI-like oncogene	protein-coding	Rhinovirus-16	Nucleus	Rhinovirus-16	N/A		0.0957057
SLC1A3	EA6, EAAT1, FLJ25094, GLAST, GLAST1	6507	solute carrier family 1 (glial high affinity glutamate transporter), member 3	protein-coding	Rhinovirus-16	Membrane	Rhinovirus-16	N/A		0.028307
SLC25A25	UNQ549/PRO1106, KIAA1896, MCSC, MGC105138, MGC119514, MGC119515, MGC119516, MGC119517, PCSCL, RP11-395P17.4, SCAMC-2	114789	solute carrier family 25 (mitochondrial carrier; phosphate carrier), member 25	protein-coding	Reovirus	Cytoplasm	Reovirus	N/A		0.0200648
SLC35E2B	RP1-283E3.5, DKFZp686M0869, FLJ34996, FLJ44537, KIAA0447, MGC104754, MGC117254, MGC126715, MGC138494	728661	solute carrier family 35, member E2B	protein-coding	Ebola	Membrane	Ebola	N/A		0.0680751
SLC39A14	KIAA0062, LZT-Hs4, NET34, ZIP14, cig19	23516	solute carrier family 39 (zinc transporter), member 14	protein-coding	HSV-2	Membrane	HSV-2	N/A		0.124062
SLC3A2	4F2, 4F2HC, 4T2HC, CD98, CD98HC, MDU1, NACAE	6520	solute carrier family 3 (activators of dibasic and neutral amino acid transport), member 2	protein-coding	HSV-2	Membrane	HSV-2	N/A		0.25979
SLC3A2	4F2, 4F2HC, 4T2HC, CD98, CD98HC, MDU1, NACAE	6520	solute carrier family 3 (activators of dibasic and neutral amino acid transport), member 2	protein-coding	Rhinovirus-16	Membrane	Rhinovirus-16	N/A		0.25979
SLC44A3	UNQ558/PRO1115, CTL3, MGC45474	126969	solute carrier family 44, member 3	protein-coding	HIV-1	Membrane	HIV-1	N/A		0.20518
SLC44A3	UNQ558/PRO1115, CTL3, MGC45474	126969	solute carrier family 44, member 3	protein-coding	Marburg	Membrane	Marburg	N/A		0.20518
SLC5A7	CHT, CHT1, MGC126299, MGC126300, hCHT	60482	solute carrier family 5 (choline transporter), member 7	protein-coding	Marburg	Membrane	Marburg	N/A		0.0727778
SLCO1A2	OATP, OATP-A, OATP1A2, SLC21A3	6579	solute carrier organic anion transporter family, member 1A2	protein-coding	Rhinovirus-16	Membrane	Rhinovirus-16	N/A		0.228267
SLCO2B1	DKFZp686E0517, KIAA0880, OATP-B, OATP2B1, OATPB, SLC21A9	11309	solute carrier organic anion transporter family, member 2B1	protein-coding	C.difficile-toxin	Membrane	C.difficile-toxin	N/A		0.191278
SMAD7	CRCS3, FLJ16482, MADH7, MADH8	4092	SMAD family member 7	protein-coding	Reovirus	Organelles	Reovirus	N/A		0.0417295
SMC6	FLJ22116, FLJ35534, SMC-6, SMC6L1, hSMC6	79677	structural maintenance of chromosomes 6	protein-coding	HSV-2	Nucleus	HSV-2	N/A		0.087007
SMNDC1	SMNR, SPF30	10285	survival motor neuron domain containing 1	protein-coding	C.perfringens-epsilon-toxin	Nucleus	C.perfringens-epsilon-toxin	N/A		0.00296273
SMURF2	DKFZp686F0270, MGC138150	64750	SMAD specific E3 ubiquitin protein ligase 2	protein-coding	Marburg	Cytoplasm	Marburg	N/A
SNHG1	NCRNA00057, U22HG, UHG	23642	small nucleolar RNA host gene 1 (non-protein coding)	miscRNA	HSV-2	N/A	HSV-2	N/A
SNHG1	NCRNA00057, U22HG, UHG	23642	small nucleolar RNA host gene 1 (non-protein coding)	miscRNA	Rhinovirus-16	N/A	Rhinovirus-16	N/A
SNORA1	ACA1	677792	small nucleolar RNA, H/ACA box 1	snoRNA	C.difficile-toxin	N/A	C.difficile-toxin	N/A
SNORA1	ACA1	677792	small nucleolar RNA, H/ACA box 1	snoRNA	Rhinovirus-16	N/A	Rhinovirus-16	N/A
SNORA1	ACA1	677792	small nucleolar RNA, H/ACA box 1	snoRNA	Rhinovirus-2	N/A	Rhinovirus-2	N/A
SNORA18	ACA18	677805	small nucleolar RNA, H/ACA box 18	snoRNA	C.difficile-toxin	N/A	C.difficile-toxin	N/A
SNORA18	ACA18	677805	small nucleolar RNA, H/ACA box 18	snoRNA	Rhinovirus-16	N/A	Rhinovirus-16	N/A
SNORA18	ACA18	677805	small nucleolar RNA, H/ACA box 18	snoRNA	Rhinovirus-2	N/A	Rhinovirus-2	N/A
SNORA19	ACA19	641451	small nucleolar RNA, H/ACA box 19	snoRNA	Reovirus	N/A	Reovirus	N/A
SNORA25	ACA25	684959	small nucleolar RNA, H/ACA box 25	snoRNA	C.difficile-toxin	N/A	C.difficile-toxin	N/A
SNORA25	ACA25	684959	small nucleolar RNA, H/ACA box 25	snoRNA	Rhinovirus-16	N/A	Rhinovirus-16	N/A
SNORA25	ACA25	684959	small nucleolar RNA, H/ACA box 25	snoRNA	Rhinovirus-2	N/A	Rhinovirus-2	N/A
SNORA28	ACA28	677811	small nucleolar RNA, H/ACA box 28	snoRNA	Tularensis	N/A	Tularensis	N/A
SNORA3	ACA3	619562	small nucleolar RNA, H/ACA box 3	snoRNA	Rhinovirus-16	N/A	Rhinovirus-16	N/A
SNORA32	ACA32	692063	small nucleolar RNA, H/ACA box 32	snoRNA	C.difficile-toxin	N/A	C.difficile-toxin	N/A
SNORA32	ACA32	692063	small nucleolar RNA, H/ACA box 32	snoRNA	Rhinovirus-16	N/A	Rhinovirus-16	N/A
SNORA32	ACA32	692063	small nucleolar RNA, H/ACA box 32	snoRNA	Rhinovirus-2	N/A	Rhinovirus-2	N/A
SNORA38	ACA38	677820	small nucleolar RNA, H/ACA box 38	snoRNA	Marburg	N/A	Marburg	N/A
SNORA40	ACA40	677822	small nucleolar RNA, H/ACA box 40	snoRNA	C.difficile-toxin	N/A	C.difficile-toxin	N/A
SNORA40	ACA40	677822	small nucleolar RNA, H/ACA box 40	snoRNA	Rhinovirus-16	N/A	Rhinovirus-16	N/A
SNORA40	ACA40	677822	small nucleolar RNA, H/ACA box 40	snoRNA	Rhinovirus-2	N/A	Rhinovirus-2	N/A
SNORA45	ACA3-2	677826	small nucleolar RNA, H/ACA box 45	snoRNA	Rhinovirus-16	N/A	Rhinovirus-16	N/A
SNORA54	ACA54	677833	small nucleolar RNA, H/ACA box 54	snoRNA	Ebola	N/A	Ebola	N/A
SNORA6	ACA6	574040	small nucleolar RNA, H/ACA box 6	snoRNA	Rhinovirus-16	N/A	Rhinovirus-16	N/A
SNORA6	ACA6	574040	small nucleolar RNA, H/ACA box 6	snoRNA	Rhinovirus-2	N/A	Rhinovirus-2	N/A
SNORA62	E2, E2-1, RNE2, RNU108	6044	small nucleolar RNA, H/ACA box 62	snoRNA	Rhinovirus-16	N/A	Rhinovirus-16	N/A
SNORA70	DXS648E, RNU70, U70	26778	small nucleolar RNA, H/ACA box 70	snoRNA	Rhinovirus-16	N/A	Rhinovirus-16	N/A
SNORA73A	E1, E1-7, E1b, RNE1, RNU17A, U17A	6080	small nucleolar RNA, H/ACA box 73A	snoRNA	HSV-2	N/A	HSV-2	N/A
SNORA73A	E1, E1-7, E1b, RNE1, RNU17A, U17A	6080	small nucleolar RNA, H/ACA box 73A	snoRNA	Rhinovirus-16	N/A	Rhinovirus-16	N/A
SNORA73B	RNU17B, U17B	6081	small nucleolar RNA, H/ACA box 73B	snoRNA	HSV-2	N/A	HSV-2	N/A
SNORA73B	RNU17B, U17B	6081	small nucleolar RNA, H/ACA box 73B	snoRNA	Rhinovirus-16	N/A	Rhinovirus-16	N/A
SNORA74A	RNU19, U19	26821	small nucleolar RNA, H/ACA box 74A	snoRNA	HSV-2	N/A	HSV-2	N/A
SNORA74A	RNU19, U19	26821	small nucleolar RNA, H/ACA box 74A	snoRNA	Rhinovirus-16	N/A	Rhinovirus-16	N/A
SNORA76	ACA62	677842	small nucleolar RNA, H/ACA box 76	snoRNA	HSV-2	N/A	HSV-2	N/A
SNORA76	ACA62	677842	small nucleolar RNA, H/ACA box 76	snoRNA	Rhinovirus-16	N/A	Rhinovirus-16	N/A
SNORA76	ACA62	677842	small nucleolar RNA, H/ACA box 76	snoRNA	S.aureus-toxin	N/A	S.aureus-toxin	N/A
SNORA8	ACA8	654320	small nucleolar RNA, H/ACA box 8	snoRNA	C.difficile-toxin	N/A	C.difficile-toxin	N/A
SNORA8	ACA8	654320	small nucleolar RNA, H/ACA box 8	snoRNA	Rhinovirus-16	N/A	Rhinovirus-16	N/A
SNORD101	U101	594837	small nucleolar RNA, C/D box 101	snoRNA	Rhinovirus-16	N/A	Rhinovirus-16	N/A
SNORD104	U104	692227	small nucleolar RNA, C/D box 104	snoRNA	S.aureus-toxin	N/A	S.aureus-toxin	N/A
SNORD16	U16	595097	small nucleolar RNA, C/D box 16	snoRNA	Rhinovirus-16	N/A	Rhinovirus-16	N/A
SNORD17	HBI-43	692086	small nucleolar RNA, C/D box 17	snoRNA	C.difficile-toxin	N/A	C.difficile-toxin	N/A
SNORD18A	U18A	595098	small nucleolar RNA, C/D box 18A	snoRNA	Rhinovirus-16	N/A	Rhinovirus-16	N/A
SNORD18B	U18B	595099	small nucleolar RNA, C/D box 18B	snoRNA	Rhinovirus-16	N/A	Rhinovirus-16	N/A
SNORD18C	U18C	595100	small nucleolar RNA, C/D box 18C	snoRNA	Rhinovirus-16	N/A	Rhinovirus-16	N/A
SNORD22	RNU22, U22	9304	small nucleolar RNA, C/D box 22	snoRNA	HSV-2	N/A	HSV-2	N/A
SNORD22	RNU22, U22	9304	small nucleolar RNA, C/D box 22	snoRNA	Rhinovirus-16	N/A	Rhinovirus-16	N/A
SNORD24	RNU24, U24	26820	small nucleolar RNA, C/D box 24	snoRNA	Reovirus	N/A	Reovirus	N/A
SNORD25	RNU25, U25	9303	small nucleolar RNA, C/D box 25	snoRNA	HSV-2	N/A	HSV-2	N/A
SNORD25	RNU25, U25	9303	small nucleolar RNA, C/D box 25	snoRNA	Rhinovirus-16	N/A	Rhinovirus-16	N/A
SNORD26	RNU26, U26	9302	small nucleolar RNA, C/D box 26	snoRNA	HSV-2	N/A	HSV-2	N/A
SNORD26	RNU26, U26	9302	small nucleolar RNA, C/D box 26	snoRNA	Rhinovirus-16	N/A	Rhinovirus-16	N/A
SNORD27	RNU27, U27	9301	small nucleolar RNA, C/D box 27	snoRNA	HSV-2	N/A	HSV-2	N/A
SNORD27	RNU27, U27	9301	small nucleolar RNA, C/D box 27	snoRNA	Rhinovirus-16	N/A	Rhinovirus-16	N/A
SNORD28	RNU28, U28	9300	small nucleolar RNA, C/D box 28	snoRNA	HSV-2	N/A	HSV-2	N/A
SNORD28	RNU28, U28	9300	small nucleolar RNA, C/D box 28	snoRNA	Rhinovirus-16	N/A	Rhinovirus-16	N/A
SNORD29	RNU29, U29	9297	small nucleolar RNA, C/D box 29	snoRNA	HSV-2	N/A	HSV-2	N/A
SNORD29	RNU29, U29	9297	small nucleolar RNA, C/D box 29	snoRNA	Rhinovirus-16	N/A	Rhinovirus-16	N/A
SNORD30	RNU30, U30	9299	small nucleolar RNA, C/D box 30	snoRNA	HSV-2	N/A	HSV-2	N/A
SNORD30	RNU30, U30	9299	small nucleolar RNA, C/D box 30	snoRNA	Rhinovirus-16	N/A	Rhinovirus-16	N/A
SNORD31	RNU31, U31	9298	small nucleolar RNA, C/D box 31	snoRNA	HSV-2	N/A	HSV-2	N/A
SNORD31	RNU31, U31	9298	small nucleolar RNA, C/D box 31	snoRNA	Rhinovirus-16	N/A	Rhinovirus-16	N/A
SNORD36A	RNU36A, U36a	26815	small nucleolar RNA, C/D box 36A	snoRNA	Reovirus	N/A	Reovirus	N/A
SNORD36B	RNU36B, U36b	26814	small nucleolar RNA, C/D box 36B	snoRNA	Reovirus	N/A	Reovirus	N/A
SNORD36C	RNU36C, U36c	26813	small nucleolar RNA, C/D box 36C	snoRNA	Reovirus	N/A	Reovirus	N/A
SNORD3B-2	U3-2B, U3b2	780852	small nucleolar RNA, C/D box 3B-2	snoRNA	Polio	N/A	Polio	N/A
SNORD43	RNU43, U43	26807	small nucleolar RNA, C/D box 43	snoRNA	cowpox	N/A	cowpox	N/A
SNORD43	RNU43, U43	26807	small nucleolar RNA, C/D box 43	snoRNA	Rhinovirus-16	N/A	Rhinovirus-16	N/A
SNORD44	RNU44, U44	26806	small nucleolar RNA, C/D box 44	snoRNA	HSV-2	N/A	HSV-2	N/A
SNORD44	RNU44, U44	26806	small nucleolar RNA, C/D box 44	snoRNA	Reovirus	N/A	Reovirus	N/A
SNORD44	RNU44, U44	26806	small nucleolar RNA, C/D box 44	snoRNA	Rhinovirus-16	N/A	Rhinovirus-16	N/A
SNORD44	RNU44, U44	26806	small nucleolar RNA, C/D box 44	snoRNA	Rhinovirus-2	N/A	Rhinovirus-2	N/A
SNORD44	RNU44, U44	26806	small nucleolar RNA, C/D box 44	snoRNA	S.aureus-toxin	N/A	S.aureus-toxin	N/A
SNORD44	RNU44, U44	26806	small nucleolar RNA, C/D box 44	snoRNA	Cowpox	N/A	Cowpox	N/A
SNORD47	RNU47, U47	26802	small nucleolar RNA, C/D box 47	snoRNA	HSV-2	N/A	HSV-2	N/A
SNORD47	RNU47, U47	26802	small nucleolar RNA, C/D box 47	snoRNA	Reovirus	N/A	Reovirus	N/A
SNORD47	RNU47, U47	26802	small nucleolar RNA, C/D box 47	snoRNA	Rhinovirus-16	N/A	Rhinovirus-16	N/A
SNORD47	RNU47, U47	26802	small nucleolar RNA, C/D box 47	snoRNA	Rhinovirus-2	N/A	Rhinovirus-2	N/A
SNORD47	RNU47, U47	26802	small nucleolar RNA, C/D box 47	snoRNA	S.aureus-toxin	N/A	S.aureus-toxin	N/A
SNORD47	RNU47, U47	26802	small nucleolar RNA, C/D box 47	snoRNA	Cowpox	N/A	Cowpox	N/A
SNORD5	mgh28S-2410	692072	small nucleolar RNA, C/D box 5	snoRNA	C.difficile-toxin	N/A	C.difficile-toxin	N/A
SNORD5	mgh28S-2410	692072	small nucleolar RNA, C/D box 5	snoRNA	Rhinovirus-16	N/A	Rhinovirus-16	N/A
SNORD5	mgh28S-2410	692072	small nucleolar RNA, C/D box 5	snoRNA	Rhinovirus-2	N/A	Rhinovirus-2	N/A
SNORD58A	RNU58A, U58a	26791	small nucleolar RNA, C/D box 58A	snoRNA	Rhinovirus-16	N/A	Rhinovirus-16	N/A
SNORD58B	RNU58B, U58b	26790	small nucleolar RNA, C/D box 58B	snoRNA	Rhinovirus-16	N/A	Rhinovirus-16	N/A
SNORD6	mgh28S-2412	692075	small nucleolar RNA, C/D box 6	snoRNA	C.difficile-toxin	N/A	C.difficile-toxin	N/A
SNORD6	mgh28S-2412	692075	small nucleolar RNA, C/D box 6	snoRNA	Rhinovirus-16	N/A	Rhinovirus-16	N/A
SNORD6	mgh28S-2412	692075	small nucleolar RNA, C/D box 6	snoRNA	Rhinovirus-2	N/A	Rhinovirus-2	N/A
SNORD60	RNU60, U60	26788	small nucleolar RNA, C/D box 60	snoRNA	Rhinovirus-16	N/A	Rhinovirus-16	N/A
SNORD61	HBII-342, RNU61, U61	26787	small nucleolar RNA, C/D box 61	snoRNA	HSV-2	N/A	HSV-2	N/A
SNORD74	U74, Z18	619498	small nucleolar RNA, C/D box 74	snoRNA	HSV-2	N/A	HSV-2	N/A
SNORD74	U74, Z18	619498	small nucleolar RNA, C/D box 74	snoRNA	Reovirus	N/A	Reovirus	N/A
SNORD74	U74, Z18	619498	small nucleolar RNA, C/D box 74	snoRNA	Rhinovirus-16	N/A	Rhinovirus-16	N/A
SNORD74	U74, Z18	619498	small nucleolar RNA, C/D box 74	snoRNA	Rhinovirus-2	N/A	Rhinovirus-2	N/A
SNORD74	U74, Z18	619498	small nucleolar RNA, C/D box 74	snoRNA	S.aureus-toxin	N/A	S.aureus-toxin	N/A
SNORD74	U74, Z18	619498	small nucleolar RNA, C/D box 74	snoRNA	Cowpox	N/A	Cowpox	N/A
SNORD75	U75	692195	small nucleolar RNA, C/D box 75	snoRNA	HSV-2	N/A	HSV-2	N/A
SNORD75	U75	692195	small nucleolar RNA, C/D box 75	snoRNA	Reovirus	N/A	Reovirus	N/A
SNORD75	U75	692195	small nucleolar RNA, C/D box 75	snoRNA	Rhinovirus-16	N/A	Rhinovirus-16	N/A
SNORD75	U75	692195	small nucleolar RNA, C/D box 75	snoRNA	Rhinovirus-2	N/A	Rhinovirus-2	N/A
SNORD75	U75	692195	small nucleolar RNA, C/D box 75	snoRNA	S.aureus-toxin	N/A	S.aureus-toxin	N/A
SNORD75	U75	692195	small nucleolar RNA, C/D box 75	snoRNA	Cowpox	N/A	Cowpox	N/A
SNORD76	U76	692196	small nucleolar RNA, C/D box 76	snoRNA	HSV-2	N/A	HSV-2	N/A
SNORD76	U76	692196	small nucleolar RNA, C/D box 76	snoRNA	Reovirus	N/A	Reovirus	N/A
SNORD76	U76	692196	small nucleolar RNA, C/D box 76	snoRNA	Rhinovirus-16	N/A	Rhinovirus-16	N/A
SNORD76	U76	692196	small nucleolar RNA, C/D box 76	snoRNA	Rhinovirus-2	N/A	Rhinovirus-2	N/A
SNORD76	U76	692196	small nucleolar RNA, C/D box 76	snoRNA	S.aureus-toxin	N/A	S.aureus-toxin	N/A
SNORD76	U76	692196	small nucleolar RNA, C/D box 76	snoRNA	Cowpox	N/A	Cowpox	N/A
SNORD77	U77	692197	small nucleolar RNA, C/D box 77	snoRNA	HSV-2	N/A	HSV-2	N/A
SNORD77	U77	692197	small nucleolar RNA, C/D box 77	snoRNA	Reovirus	N/A	Reovirus	N/A
SNORD77	U77	692197	small nucleolar RNA, C/D box 77	snoRNA	Rhinovirus-16	N/A	Rhinovirus-16	N/A
SNORD77	U77	692197	small nucleolar RNA, C/D box 77	snoRNA	Rhinovirus-2	N/A	Rhinovirus-2	N/A
SNORD77	U77	692197	small nucleolar RNA, C/D box 77	snoRNA	S.aureus-toxin	N/A	S.aureus-toxin	N/A
SNORD77	U77	692197	small nucleolar RNA, C/D box 77	snoRNA	Cowpox	N/A	Cowpox	N/A
SNORD78	U78	692198	small nucleolar RNA, C/D box 78	snoRNA	HSV-2	N/A	HSV-2	N/A
SNORD78	U78	692198	small nucleolar RNA, C/D box 78	snoRNA	Reovirus	N/A	Reovirus	N/A
SNORD78	U78	692198	small nucleolar RNA, C/D box 78	snoRNA	Rhinovirus-16	N/A	Rhinovirus-16	N/A
SNORD78	U78	692198	small nucleolar RNA, C/D box 78	snoRNA	Rhinovirus-2	N/A	Rhinovirus-2	N/A
SNORD78	U78	692198	small nucleolar RNA, C/D box 78	snoRNA	S.aureus-toxin	N/A	S.aureus-toxin	N/A
SNORD78	U78	692198	small nucleolar RNA, C/D box 78	snoRNA	Cowpox	N/A	Cowpox	N/A
SNORD79	RNU103, U79, Z22	26770	small nucleolar RNA, C/D box 79	snoRNA	HSV-2	N/A	HSV-2	N/A
SNORD79	RNU103, U79, Z22	26770	small nucleolar RNA, C/D box 79	snoRNA	Reovirus	N/A	Reovirus	N/A
SNORD79	RNU103, U79, Z22	26770	small nucleolar RNA, C/D box 79	snoRNA	Rhinovirus-16	N/A	Rhinovirus-16	N/A
SNORD79	RNU103, U79, Z22	26770	small nucleolar RNA, C/D box 79	snoRNA	Rhinovirus-2	N/A	Rhinovirus-2	N/A
SNORD79	RNU103, U79, Z22	26770	small nucleolar RNA, C/D box 79	snoRNA	S.aureus-toxin	N/A	S.aureus-toxin	N/A
SNORD79	RNU103, U79, Z22	26770	small nucleolar RNA, C/D box 79	snoRNA	Cowpox	N/A	Cowpox	N/A
SNORD80	RNU100, U80, Z15	26774	small nucleolar RNA, C/D box 80	snoRNA	HSV-2	N/A	HSV-2	N/A
SNORD80	RNU100, U80, Z15	26774	small nucleolar RNA, C/D box 80	snoRNA	Reovirus	N/A	Reovirus	N/A
SNORD80	RNU100, U80, Z15	26774	small nucleolar RNA, C/D box 80	snoRNA	Rhinovirus-16	N/A	Rhinovirus-16	N/A
SNORD80	RNU100, U80, Z15	26774	small nucleolar RNA, C/D box 80	snoRNA	Rhinovirus-2	N/A	Rhinovirus-2	N/A
SNORD80	RNU100, U80, Z15	26774	small nucleolar RNA, C/D box 80	snoRNA	S.aureus-toxin	N/A	S.aureus-toxin	N/A
SNORD80	RNU100, U80, Z15	26774	small nucleolar RNA, C/D box 80	snoRNA	Cowpox	N/A	Cowpox	N/A
SNORD81	RNU104, U81, Z23	26769	small nucleolar RNA, C/D box 81	snoRNA	HSV-2	N/A	HSV-2	N/A
SNORD81	RNU104, U81, Z23	26769	small nucleolar RNA, C/D box 81	snoRNA	Reovirus	N/A	Reovirus	N/A
SNORD81	RNU104, U81, Z23	26769	small nucleolar RNA, C/D box 81	snoRNA	Rhinovirus-16	N/A	Rhinovirus-16	N/A
SNORD81	RNU104, U81, Z23	26769	small nucleolar RNA, C/D box 81	snoRNA	Rhinovirus-2	N/A	Rhinovirus-2	N/A
SNORD81	RNU104, U81, Z23	26769	small nucleolar RNA, C/D box 81	snoRNA	S.aureus-toxin	N/A	S.aureus-toxin	N/A
SNORD81	RNU104, U81, Z23	26769	small nucleolar RNA, C/D box 81	snoRNA	Cowpox	N/A	Cowpox	N/A
SNORD83A	RNU83A, U83A	116937	small nucleolar RNA, C/D box 83A	snoRNA	cowpox	N/A	cowpox	N/A
SNORD83A	RNU83A, U83A	116937	small nucleolar RNA, C/D box 83A	snoRNA	Rhinovirus-16	N/A	Rhinovirus-16	N/A
SNORD83B	RNU83B, U83B	116938	small nucleolar RNA, C/D box 83B	snoRNA	cowpox	N/A	cowpox	N/A
SNORD83B	RNU83B, U83B	116938	small nucleolar RNA, C/D box 83B	snoRNA	Rhinovirus-16	N/A	Rhinovirus-16	N/A
SNORD93	HBII-336	692210	small nucleolar RNA, C/D box 93	snoRNA	Rhinovirus-16	N/A	Rhinovirus-16	N/A
SNRPD3	SMD3, Sm-D3	6634	small nuclear ribonucleoprotein D3 polypeptide 18kDa	protein-coding	HSV-2	Nucleus	HSV-2	S arrest	Nat Cell Biol, 2007, 9: 1401-1412	0
SNX5	RP11-504H3.2, FLJ10931	27131	sorting nexin 5	protein-coding	C.difficile-toxin	Cytoplasm	C.difficile-toxin	N/A		0.0206844
SON	HSPC310, BASS1, C21orf50, DBP-5, FLJ21099, FLJ33914, KIAA1019, NREBP, SON3	6651	SON DNA binding protein	protein-coding	HSV-2	Nucleus	HSV-2	N/A		0.241919
SOX7	MGC10895	83595	SRY (sex determining region Y)-box 7	protein-coding	Marburg	Nucleus	Marburg	N/A		0.0583756
SPATA13	RP11-307N16.3, ARHGEF29, ASEF2, FLJ31208, FLJ35435, MGC129988, MGC129989	221178	spermatogenesis associated 13	protein-coding	HIV-1	Intracellular	HIV-1	N/A		0.154698
SPATA19	CT132, FLJ25851, SPAS1, spergen1	219938	spermatogenesis associated 19	protein-coding	HSV-2	N/A	HSV-2	N/A		0.263692
SPATA19	CT132, FLJ25851, SPAS1, spergen1	219938	spermatogenesis associated 19	protein-coding	Rhinovirus-16	N/A	Rhinovirus-16	N/A		0.263692
SPEN	RP1-134O19.1, KIAA0929, MINT, RBM15C, SHARP	23013	spen homolog, transcriptional regulator (Drosophila)	protein-coding	Polio	Nucleus	Polio	N/A		0.158726
SRC	RP5-823N20.1, ASV, SRC1, c-SRC, p60-Src	6714	v-src sarcoma (Schmidt-Ruppin A-2) viral oncogene homolog (avian)	protein-coding	HIV-1	Cytoplasm	HIV-1	N/A		0.00639053
SREBF2	CTA-250D10.14, SREBP2, bHLHd2	6721	sterol regulatory element binding transcription factor 2	protein-coding	HSV-2	Nucleus	HSV-2	N/A		0.0664865
SRP19		6728	signal recognition particle 19kDa	protein-coding	Reovirus	Cytoplasm	Reovirus	N/A		0.0298282
SRRM1P1	SRRM1L, SRRM1P	401475	serine/arginine repetitive matrix 1 pseudogene 1	pseudo	Rhinovirus-16	N/A	Rhinovirus-16	N/A
STARD7	GTT1	56910	StAR-related lipid transfer (START) domain containing 7	protein-coding	Polio	Organelles	Polio	N/A		0.109413
STAU2	39K2, 39K3, DKFZp781K0371, MGC119606	27067	staufen double-stranded RNA binding protein 2	protein-coding	Rhinovirus-16	Cytoplasm	Rhinovirus-16	N/A		0.0858133
STEAP4	DKFZp666D049, FLJ23153, STAMP2, TIARP, TNFAIP9	79689	STEAP family member 4	protein-coding	Rhinovirus-16	Membrane	Rhinovirus-16	N/A		0.186414
STH	MAPTIT, MGC163191, MGC163193	246744	saitohin	protein-coding	Reovirus	N/A	Reovirus	N/A
STK35	CLIK1, STK35L1	140901	serine/threonine kinase 35	protein-coding	HSV-2	Cytoplasm	HSV-2	N/A		0.215795
STMN1	RP1-125I3.5, C1orf215, FLJ32206, LAP18, Lag, MGC138869, MGC138870, OP18, PP17, PP19, PR22, SMN	3925	stathmin 1	protein-coding	Reovirus	Cytoplasm	Reovirus	N/A		0.0957351
STX5	SED5, STX5A	6811	syntaxin 5	protein-coding	Marburg	Cytoplasm	Marburg	N/A		0.0718938
SUPV3L1	RP11-227H15.2, SUV3	6832	suppressor of var1, 3-like 1 (S. cerevisiae)	protein-coding	HSV-2	Nucleus	HSV-2	N/A		0.126371
SUPV3L1	RP11-227H15.2, SUV3	6832	suppressor of var1, 3-like 1 (S. cerevisiae)	protein-coding	Polio	Nucleus	Polio	N/A		0.126371
SYNGR1	MGC:1939	9145	synaptogyrin 1	protein-coding	Cowpox	Membrane	Cowpox	N/A		0.0344538
SYNPO	KIAA1029	11346	synaptopodin	protein-coding	Polio	Cytoplasm	Polio	N/A		0.207563
SYNPR	DKFZp686G0883, MGC26651, SPO	132204	synaptoporin	protein-coding	HSV-2	Membrane	HSV-2	N/A		0.049221
SYT11	DKFZp781D015, KIAA0080, MGC10881, MGC17226, SYT12, sytXI	23208	synaptotagmin XI	protein-coding	Reovirus	Cytoplasm	Reovirus	N/A		0.0419221
TAF1	BA2R, CCG1, CCGS, DYT3, DYT3/TAF1, KAT4, N-TAF1, NSCL2, OF, P250, TAF2A, TAFII250, XDP	6872	TAF1 RNA polymerase II, TATA box binding protein (TBP)-associated factor, 250kDa	protein-coding	Rhinovirus-16	Nucleus	Rhinovirus-16	N/A		0.0573791
TAF1D	JOSD3, MGC5306, RAFI41, TAF(I)41	79101	TATA box binding protein (TBP)-associated factor, RNA polymerase I, D, 41kDa	protein-coding	C.difficile-toxin	Nucleus	C.difficile-toxin	N/A		0.325581
TAF1D	JOSD3, MGC5306, RAFI41, TAF(I)41	79101	TATA box binding protein (TBP)-associated factor, RNA polymerase I, D, 41kDa	protein-coding	Rhinovirus-16	Nucleus	Rhinovirus-16	N/A		0.325581
TAF1D	JOSD3, MGC5306, RAFI41, TAF(I)41	79101	TATA box binding protein (TBP)-associated factor, RNA polymerase I, D, 41kDa	protein-coding	Rhinovirus-2	Nucleus	Rhinovirus-2	N/A		0.325581
TAF4	RP5-1107C24.1, FLJ41943, TAF2C, TAF2C1, TAF4A, TAFII130, TAFII135	6874	TAF4 RNA polymerase II, TATA box binding protein (TBP)-associated factor, 135kDa	protein-coding	HSV-2	Nucleus	HSV-2	G0/1 arrest	Nat Cell Biol, 2007, 9: 1401-1412	0.151641
TAOK1	FLJ14314, KIAA1361, MAP3K16, MARKK, PSK2, TAO1	57551	TAO kinase 1	protein-coding	Reovirus	Cytoplasm	Reovirus	N/A		0.00898012
TAPT1	CMVFR, FLJ90013	202018	transmembrane anterior posterior transformation 1	protein-coding	Ebola	Membrane	Ebola	N/A		0.0581583
TBC1D5	KIAA0210	9779	TBC1 domain family, member 5	protein-coding	Reovirus	Intracellular	Reovirus	N/A		0.139553
TCF25	FKSG26, Hulp1, KIAA1049, NULP1, PRO2620, hKIAA1049	22980	transcription factor 25 (basic helix-loop-helix)	protein-coding	Rhinovirus-16	Nucleus	Rhinovirus-16	N/A		0.0721227
TCTA		6988	T-cell leukemia translocation altered	protein-coding	HSV-2	N/A	HSV-2	N/A		0.112903
TES	DKFZp586B2022, MGC1146, TESS, TESS-2	26136	testis derived transcript (3 LIM domains)	protein-coding	Ebola	Membrane	Ebola	N/A		0.0698916
TES	DKFZp586B2022, MGC1146, TESS, TESS-2	26136	testis derived transcript (3 LIM domains)	protein-coding	Marburg	Membrane	Marburg	N/A		0.0698916
TES	DKFZp586B2022, MGC1146, TESS, TESS-2	26136	testis derived transcript (3 LIM domains)	protein-coding	Reovirus	Membrane	Reovirus	N/A		0.0698916
TFPI	EPI, LACI, TFI, TFPI1	7035	tissue factor pathway inhibitor (lipoprotein-associated coagulation inhibitor)	protein-coding	Rhinovirus-16	Extracellular	Rhinovirus-16	G0/1 arrest	Nat Cell Biol, 2007, 9: 1401-1412	0.379741
TGIF1	HPE4, MGC39747, MGC5066, TGIF	7050	TGFB-induced factor homeobox 1	protein-coding	HSV-2	Nucleus	HSV-2	N/A		0.270388
THAP5	DKFZp313O1132	168451	THAP domain containing 5	protein-coding	HSV-2	Nucleus	HSV-2	N/A
THRAP3	FLJ22082, MGC133082, MGC133083, TRAP150	9967	thyroid hormone receptor associated protein 3	protein-coding	C.difficile-toxin	Nucleus	C.difficile-toxin	N/A		0.0798243
THRAP3	FLJ22082, MGC133082, MGC133083, TRAP150	9967	thyroid hormone receptor associated protein 3	protein-coding	HSV-1	Nucleus	HSV-1	N/A		0.0798243
THRAP3	FLJ22082, MGC133082, MGC133083, TRAP150	9967	thyroid hormone receptor associated protein 3	protein-coding	HSV-2	Nucleus	HSV-2	N/A		0.0798243
THRAP3	FLJ22082, MGC133082, MGC133083, TRAP150	9967	thyroid hormone receptor associated protein 3	protein-coding	Rhinovirus-16	Nucleus	Rhinovirus-16	N/A		0.0798243
TM4SF1	H-L6, L6, M3S1, TAAL6	4071	transmembrane 4 L six family member 1	protein-coding	C.difficile-toxin	Membrane	C.difficile-toxin	N/A		0.317576
TM9SF4	RP5-836N17.2, KIAA0255, dJ836N17.2	9777	transmembrane 9 superfamily protein member 4	protein-coding	Reovirus	Membrane	Reovirus	N/A		0.0393154
TMBIM6	BAXI1, BI-1, TEGT	7009	transmembrane BAX inhibitor motif containing 6	protein-coding	HSV-2	Membrane	HSV-2	N/A		0.0487318
TMEM108	R74726, UNQ1875/PRO4318, CT124, MGC3040	66000	transmembrane protein 108	protein-coding	Reovirus	Membrane	Reovirus	N/A		0.297908
TMEM14C	HSPC194, C6orf53, MSTP073, NET26, bA421M1.6	51522	transmembrane protein 14C	protein-coding	HSV-2	Membrane	HSV-2	N/A		0.139692
TMEM207	LOC131920, UNQ846/PRO1784, UNQ846	131920	transmembrane protein 207	protein-coding	Marburg	Membrane	Marburg	N/A		0.515839
TMEM26	DKFZp686D09128, MGC35010	219623	transmembrane protein 26	protein-coding	Rhinovirus-16	Membrane	Rhinovirus-16	N/A		0.198536
VMP1	HSPC292, DKFZp566I133, VMP1	81671	vacuole membrane protein 1	protein-coding	Ebola	Membrane	Ebola	N/A		0.0961847
VMP1	HSPC292, DKFZp566I133, VMP1	81671	vacuole membrane protein 1	protein-coding	HSV-2	Membrane	HSV-2	N/A		0.0961847
VMP1	HSPC292, DKFZp566I133, VMP1	81671	vacuole membrane protein 1	protein-coding	Marburg	Membrane	Marburg	N/A		0.0961847
VMP1	HSPC292, DKFZp566I133, VMP1	81671	vacuole membrane protein 1	protein-coding	Polio	Membrane	Polio	N/A		0.0961847
VMP1	HSPC292, DKFZp566I133, VMP1	81671	vacuole membrane protein 1	protein-coding	S.aureus-toxin	Membrane	S.aureus-toxin	N/A		0.0961847
IGF2R	IPO2, KPNB2, MIP, MIP1, TRN	3482	insulin-like growth factor 2 receptor	protein-coding	HSV-2	Cytoplasm	HSV-2	N/A		0.133084
TOB2	TOB4, TOBL, TROB2	10766	transducer of ERBB2, 2	protein-coding	Rhinovirus-16	Nucleus	Rhinovirus-16	N/A		0.082151
TOMM7	AD-014, TOM7	54543	translocase of outer mitochondrial membrane 7 homolog (yeast)	protein-coding	Rhinovirus-16	Cytoplasm	Rhinovirus-16	N/A		0.0814159
TOR1AIP2	FLJ77012, IFRG15, LULL1, MGC120074, MGC120075, MGC120076, MGC120077, MGC126581, MGC138430, NET9, RP11-12M5.5	163590	torsin A interacting protein 2	protein-coding	HSV-2	Organelles	HSV-2	N/A		0.361313
TPM1	C15orf13, CMD1Y, HTM-alpha, TMSA	7168	tropomyosin 1 (alpha)	protein-coding	Reovirus	Cytoplasm	Reovirus	N/A		0.115153
TRAF7	DKFZp586I021, MGC7807, RFWD1, RNF119	84231	TNF receptor-associated factor 7, E3 ubiquitin protein ligase	protein-coding	Polio	Cytoplasm	Polio	N/A		0.0174813
TRAF7	DKFZp586I021, MGC7807, RFWD1, RNF119	84231	TNF receptor-associated factor 7, E3 ubiquitin protein ligase	protein-coding	Rhinovirus-16	Cytoplasm	Rhinovirus-16	N/A		0.0174813
TRB	TCRB, TRB	6957	T cell receptor beta locus	protein-coding	Ebola	Membrane	Ebola	N/A
TRBV9	TCRBV1S1A1N1, TCRBV9S1	28586	T cell receptor beta variable 9	other	HIV-1	Membrane	HIV-1	N/A
TRIM13	CAR, DLEU5, LEU5, RFP2, RNF77	10206	tripartite motif containing 13	protein-coding	Reovirus	Cytoplasm	Reovirus	N/A		0.124872
TRIM52	MGC16175, RNF102	84851	tripartite motif containing 52	protein-coding	Reovirus	Intracellular	Reovirus	N/A		0.41475
TRIM66	C11orf29, FLJ10046, TIF1D, TIF1DELTA	9866	tripartite motif containing 66	protein-coding	Rhinovirus-16	Nucleus	Rhinovirus-16	N/A		0.162224
TRNAI-AAU		100126481	transfer RNA isoleucine (anticodon AAU)	tRNA	Rhinovirus-16	N/A	Rhinovirus-16	N/A
TRNAS-AGA		100126489	transfer RNA serine (anticodon AGA)	tRNA	Rhinovirus-16	N/A	Rhinovirus-16	N/A
TRNAT-AGU		100126497	transfer RNA threonine (anticodon AGU)	tRNA	Rhinovirus-16	N/A	Rhinovirus-16	N/A
TSGA13		114960	testis specific, 13	protein-coding	Reovirus	N/A	Reovirus	N/A
TSPY1	CT78, DYS14, TSPY, pJA923	7258	testis specific protein, Y-linked 1	protein-coding	Reovirus	Nucleus	Reovirus	N/A
TTC23L	FLJ25439, LOC153657	153657	tetratricopeptide repeat domain 23-like	protein-coding	Ricin	N/A	Ricin	N/A		0.347083
TTC25	DKFZp434H0115	83538	tetratricopeptide repeat domain 25	protein-coding	Marburg	Cytoplasm	Marburg	N/A
TTC25	DKFZp434H0115	83538	tetratricopeptide repeat domain 25	protein-coding	Ricin	Cytoplasm	Ricin	N/A
TTC9C	MGC29649	283237	tetratricopeptide repeat domain 9C	protein-coding	HSV-2	N/A	HSV-2	N/A		0.0358225
TTR	HsT2651, PALB, TBPA	7276	transthyretin	protein-coding	C.difficile-toxin	Extracellular	C.difficile-toxin	N/A		0.210554
TUBA1B	K-ALPHA-1	10376	tubulin, alpha 1b	protein-coding	Rhinovirus-16	Organelles	Rhinovirus-16	N/A		0
TWISTNB	LOC221829, RPA43	221830	TWIST neighbor	protein-coding	Marburg	Nucleus	Marburg	N/A		0.242812
TXNRD1	GRIM-12, MGC9145, TR, TR1, TRXR1, TXNR	7296	thioredoxin reductase 1	protein-coding	Cowpox	Cytoplasm	Cowpox	N/A
TXNRD1	GRIM-12, MGC9145, TR, TR1, TRXR1, TXNR	7296	thioredoxin reductase 1	protein-coding	Rhinovirus-2	Cytoplasm	Rhinovirus-2	N/A
TYW3	C1orf171, FLJ40918	127253	tRNA-yW synthesizing protein 3 homolog (S. cerevisiae)	protein-coding	Reovirus	N/A	Reovirus	N/A		0.228353
SNORD58C		100124516	small nucleolar RNA, C/D box 58C	snoRNA	Rhinovirus-16	N/A	Rhinovirus-16	N/A
UBA3	DKFZp566J164, MGC22384, UBE1C, hUBA3	9039	ubiquitin-like modifier activating enzyme 3	protein-coding	Reovirus	Nucleus	Reovirus	N/A		0.00817216
UBA52	CEP52, HUBCEP52, MGC126879, MGC126881, MGC57125, RPL40	7311	ubiquitin A-52 residue ribosomal protein fusion product 1	protein-coding	HSV-2	Cytoplasm	HSV-2	S arrest	Nat Cell Biol, 2007, 9: 1401-1412
UBIAD1	RP4-796F18.1, SCCD, TERE1	29914	UbiA prenyltransferase domain containing 1	protein-coding	HSV-2	Cytoplasm	HSV-2	N/A		0.0802173
LOC100507646	NINP6167	100507646	uncharacterized LOC100507646	unknown	HSV-2	N/A	HSV-2	N/A
USP10	KIAA0190, MGC2621, UBPO	9100	ubiquitin specific peptidase 10	protein-coding	Rhinovirus-16	Cytoplasm	Rhinovirus-16	N/A		0.123927
USP45	RP11-98I9.5, MGC14793	85015	ubiquitin specific peptidase 45	protein-coding	Marburg	N/A	Marburg	N/A		0.207754
USP9X	DFFRX, FAF, FAM	8239	ubiquitin specific peptidase 9, X-linked	protein-coding	Marburg	Cytoplasm	Marburg	N/A		0.0205011
VPS33A	VPS33, FLJ22395, FLJ23187	65082	vacuolar protein sorting 33 homolog A (S. cerevisiae)	protein-coding	HSV-2	Cytoplasm	HSV-2	N/A		0.0148248
WDR25	MGC4645	79446	WD repeat domain 25	protein-coding	Rhinovirus-16	N/A	Rhinovirus-16	N/A		0.23286
WDR48	DKFZp686G1794, KIAA1449, P80, UAF1	57599	WD repeat domain 48	protein-coding	HIV-1	Cytoplasm	HIV-1	N/A		0.00799087
WDR5	BIG-3, SWD3	11091	WD repeat domain 5	protein-coding	Reovirus	Nucleus	Reovirus	N/A		0
WDR74	FLJ10439, FLJ21730	54663	WD repeat domain 74	protein-coding	Marburg	Nucleus	Marburg	N/A		0.107738
WDR81	FLJ23776, FLJ33817	124997	WD repeat domain 81	protein-coding	Rhinovirus-16	N/A	Rhinovirus-16	N/A		0.093047
WIPF2	PP10631, WICH, WIRE	147179	WAS/WASL interacting protein family, member 2	protein-coding	HSV-2	Cytoplasm	HSV-2	N/A		0.129302
WTAP	RP1-56L9.4, DKFZp686F20131, KIAA0105, MGC3925	9589	Wilms tumor 1 associated protein	protein-coding	HSV-2	Nucleus	HSV-2	N/A		0.0770586
XPO1	CRM1, DKFZp686B1823, emb	7514	exportin 1 (CRM1 homolog, yeast)	protein-coding	C.perfringens-epsilon-toxin	Nucleus	C.perfringens-epsilon-toxin	N/A		0.0196502
XPO5	RP3-337H4.5, FLJ14239, FLJ32057, FLJ45606, KIAA1291	57510	exportin 5	protein-coding	Ebola	Nucleus	Ebola	G0/1 arrest	Nat Cell Biol, 2007, 9: 1401-1412	0.152377
XPO5	RP3-337H4.5, FLJ14239, FLJ32057, FLJ45606, KIAA1291	57510	exportin 5	protein-coding	Marburg	Nucleus	Marburg	G0/1 arrest	Nat Cell Biol, 2007, 9: 1401-1412	0.152377
YPEL2	E130113K08Rik, FKSG4, DKFZp761C2021	388403	yippee-like 2 (Drosophila)	protein-coding	Reovirus	Nucleus	Reovirus	N/A		0
YWHAZ	14-3-3-zeta, KCIP-1, MGC111427, MGC126532, MGC138156, YWHAD	7534	tyrosine 3-monooxygenase/tryptophan 5-monooxygenase activation protein, zeta polypeptide	protein-coding	HSV-2	Cytoplasm	HSV-2	G0/1 arrest	Nat Cell Biol, 2007, 9: 1401-1412	0.00562963
YWHAZ	14-3-3-zeta, KCIP-1, MGC111427, MGC126532, MGC138156, YWHAD	7534	tyrosine 3-monooxygenase/tryptophan 5-monooxygenase activation protein, zeta polypeptide	protein-coding	Polio	Cytoplasm	Polio	G0/1 arrest	Nat Cell Biol, 2007, 9: 1401-1412	0.00562963
ZBTB20	DKFZp566F123, DPZF, FLJ26458, HOF, ODA-8S, ZNF288	26137	zinc finger and BTB domain containing 20	protein-coding	C.perfringens-epsilon-toxin	Nucleus	C.perfringens-epsilon-toxin	N/A		0.0269576
ZBTB37	D430004I08Rik, MGC2629, ZNF908	84614	zinc finger and BTB domain containing 37	protein-coding	Cowpox	Nucleus	Cowpox	N/A		0.0735201
ZBTB37	D430004I08Rik, MGC2629, ZNF908	84614	zinc finger and BTB domain containing 37	protein-coding	HSV-2	Nucleus	HSV-2	N/A		0.0735201
ZBTB43	RP11-489N22.2, ZBTB22B, ZNF-X, ZNF297B	23099	zinc finger and BTB domain containing 43	protein-coding	Marburg	Nucleus	Marburg	N/A		0.0623946
ZC3H10	FLJ14451, ZC3HDC10	84872	zinc finger CCCH-type containing 10	protein-coding	Rhinovirus-16	N/A	Rhinovirus-16	N/A		0.0280247
ZC3H4	C19orf7, KIAA1064	23211	zinc finger CCCH-type containing 4	protein-coding	Marburg	N/A	Marburg	N/A		0.0557482
ZDHHC22	LOC238331, hCG_1643587, C14orf59	283576	zinc finger, DHHC-type containing 22	protein-coding	Reovirus	Membrane	Reovirus	N/A		0.0463847
ZNF207	DKFZp761N202	7756	zinc finger protein 207	protein-coding	HSV-2	Nucleus	HSV-2	N/A		0.0172608
ZNF207	DKFZp761N202	7756	zinc finger protein 207	protein-coding	Reovirus	Nucleus	Reovirus	N/A		0.0172608
ZFX	ZNF926	7543	zinc finger protein, X-linked	protein-coding	HSV-2	Nucleus	HSV-2	G0/1 arrest	Nat Cell Biol, 2007, 9: 1401-1412	0.0539188
ZMYM5	RP11-61K9.1, HSPC050, MYM, ZNF198L1, ZNF237	9205	zinc finger, MYM-type 5	protein-coding	HSV-2	Nucleus	HSV-2	N/A		0.386217
ZMYND8	RP5-890O15.1, MGC31836, PRKCBP1, PRO2893, RACK7	23613	zinc finger, MYND-type containing 8	protein-coding	C.perfringens-epsilon-toxin	Nucleus	C.perfringens-epsilon-toxin	N/A		0.10293
ZNF131	pHZ-10	7690	zinc finger protein 131	protein-coding	Marburg	Nucleus	Marburg	N/A		0.0738877
ZNF362	BC039093, LOC230761, RP11-415J8.1, FLJ25476, MGC138318, RN, lin-29	149076	zinc finger protein 362	protein-coding	Reovirus	Nucleus	Reovirus	N/A		0.0120506
ZNF7	FLJ38706, HF.16, KOX4, zf30	7553	zinc finger protein 7	protein-coding	Reovirus	Nucleus	Reovirus	N/A		0.265317
ZNF827		152485	zinc finger protein 827	protein-coding	Rhinovirus-16	Nucleus	Rhinovirus-16	N/A		0.0667572
ZWILCH	FLJ10036, FLJ16343, KNTC1AP, MGC111034, hZwilch	55055	zwilch kinetochore protein	protein-coding	Rhinovirus-16	Nucleus	Rhinovirus-16	N/A		0.229346
TEX21P	MGC114468	441687	testis expressed 21, pseudogene		Reovirus	N/A	Reovirus	N/A
LOC741049		741049	regulator of chromosome condensation 1		Marburg	N/A	Marburg	N/A

## Sheet: Gene identified by RNAi
Gene symbol	Synonyms/Aliases	HUGO gene ID	Gene name	Gene annotation	Associated pathogen	Cellular localization	Synonyms/aliases	Trapped Pathogen	References	dN/dS ratio
A26B1	A26B1, CT104.5, MGC119371, MGC119373, POTE-15, POTE15	339010	POTE ankyrin domain family, member B	protein-coding	HIV-1	N/A	POTE ankyrin domain family, member B	HIV-1	http://www.ncbi.nlm.nih.gov/pubmed/18976975?ordinalpos=1&itool=EntrezSystem2.PEntrez.Pubmed.Pubmed_ResultsPanel.Pubmed_DefaultReportPanel.Pubmed_RVDocSum
A4GALT	P1, PK, Gb3S, P(k), A14GALT, A4GALT1	53947	alpha 1,4-galactosyltransferase	protein-coding	HIV-1	Cytoplasm	alpha 1,4-galactosyltransferase	HIV-1	http://www.ncbi.nlm.nih.gov/pubmed/18854154?ordinalpos=6&itool=EntrezSystem2.PEntrez.Pubmed.Pubmed_ResultsPanel.Pubmed_DefaultReportPanel.Pubmed_RVDocSum	0.0939192
A4GNT	MGC149493, alpha4GnT	51146	alpha-1,4-N-acetylglucosaminyltransferase	protein-coding	Borna-disease-virus	Cytoplasm	alpha-1,4-N-acetylglucosaminyltransferase	Borna-disease-virus	http://preview.ncbi.nlm.nih.gov/pubmed/20071576?itool=EntrezSystem2.PEntrez.Pubmed.Pubmed_ResultsPanel.Pubmed_RVDocSum&ordinalpos=1	0.214703
AAA1		404744	NPSR1 antisense RNA 1	miscRNA	HIV-1	N/A	NPSR1 antisense RNA 1	HIV-1	http://www.ncbi.nlm.nih.gov/pubmed/18854154?ordinalpos=6&itool=EntrezSystem2.PEntrez.Pubmed.Pubmed_ResultsPanel.Pubmed_DefaultReportPanel.Pubmed_RVDocSum
AAK1	FLJ23712, FLJ25931, FLJ31060, FLJ42882, FLJ45252, KIAA1048, MGC138170, MGC164568, MGC164570, DKFZp686F03202, DKFZp686K16132	22848	AP2 associated kinase 1	protein-coding	HIV-1	N/A	AP2 associated kinase 1	HIV-1	http://www.ncbi.nlm.nih.gov/pubmed/18976975?ordinalpos=1&itool=EntrezSystem2.PEntrez.Pubmed.Pubmed_ResultsPanel.Pubmed_DefaultReportPanel.Pubmed_RVDocSum	0.112646
AASS	LORSDH, LKRSDH, LKR/SDH	10157	aminoadipate-semialdehyde synthase	protein-coding	HIV-1	Cytoplasm	aminoadipate-semialdehyde synthase	HIV-1	http://www.ncbi.nlm.nih.gov/pubmed/18976975?ordinalpos=1&itool=EntrezSystem2.PEntrez.Pubmed.Pubmed_ResultsPanel.Pubmed_DefaultReportPanel.Pubmed_RVDocSum	0.126275
AATK	AATYK, LMTK1, KIAA0641, LMR1, AATYK1, p35BP	9625	apoptosis-associated tyrosine kinase	protein-coding	Influenza-A	N/A	apoptosis-associated tyrosine kinase	Influenza-A	http://preview.ncbi.nlm.nih.gov/pubmed/20027183?itool=EntrezSystem2.PEntrez.Pubmed.Pubmed_ResultsPanel.Pubmed_RVDocSum&ordinalpos=5	0.155569
ABCB10	M-ABC2, MTABC2, EST20237	23456	ATP-binding cassette, sub-family B (MDR/TAP), member 10	protein-coding	WNV	N/A	ATP-binding cassette, sub-family B (MDR/TAP), member 10	WNV	http://www.ncbi.nlm.nih.gov/pubmed/18690214?ordinalpos=2&itool=EntrezSystem2.PEntrez.Pubmed.Pubmed_ResultsPanel.Pubmed_DefaultReportPanel.Pubmed_RVDocSum	0.218265
ABCB5	ABCB5beta, EST422562, ABCB5alpha	340273	ATP-binding cassette, sub-family B (MDR/TAP), member 5	protein-coding	Borna-disease-virus	N/A	ATP-binding cassette, sub-family B (MDR/TAP), member 5	Borna-disease-virus	http://preview.ncbi.nlm.nih.gov/pubmed/20071576?itool=EntrezSystem2.PEntrez.Pubmed.Pubmed_ResultsPanel.Pubmed_RVDocSum&ordinalpos=1	0.24907
ABCB6	ABC, PRP, umat, ABC14, MTABC3, EST45597, FLJ22414	10058	ATP-binding cassette, sub-family B (MDR/TAP), member 6	protein-coding	HCV	Cytoplasm	ATP-binding cassette, sub-family B (MDR/TAP), member 6	HCV	http://www.ncbi.nlm.nih.gov/pubmed/19717417?ordinalpos=1&itool=EntrezSystem2.PEntrez.Pubmed.Pubmed_ResultsPanel.Pubmed_DefaultReportPanel.Pubmed_RVDocSum	0.142574
ABCC10	MRP7, SIMRP7, EST182763	89845	ATP-binding cassette, sub-family C (CFTR/MRP), member 10	protein-coding	Borna-disease-virus	N/A	ATP-binding cassette, sub-family C (CFTR/MRP), member 10	Borna-disease-virus	http://preview.ncbi.nlm.nih.gov/pubmed/20071576?itool=EntrezSystem2.PEntrez.Pubmed.Pubmed_ResultsPanel.Pubmed_RVDocSum&ordinalpos=1	0.197306
ABCD1	ALDP, AMN, ALD, ABC42	215	ATP-binding cassette, sub-family D (ALD), member 1	protein-coding	Influenza-A	N/A	ATP-binding cassette, sub-family D (ALD), member 1	Influenza-A	http://www.ncbi.nlm.nih.gov/pubmed/20064371	0.0574652
ABCE1	RLI, RNS4I, RNASELI, OABP, RNASEL1, ABC38	6059	ATP-binding cassette, sub-family E (OABP), member 1	protein-coding	Dengue-2	Cytoplasm	ATP-binding cassette, sub-family E (OABP), member 1	Dengue-2	http://www.ncbi.nlm.nih.gov/pubmed/18690214?ordinalpos=2&itool=EntrezSystem2.PEntrez.Pubmed.Pubmed_ResultsPanel.Pubmed_DefaultReportPanel.Pubmed_RVDocSum	0
ABCE1	RLI, RNS4I, RNASELI, OABP, RNASEL1, ABC38	6059	ATP-binding cassette, sub-family E (OABP), member 1	protein-coding	HIV-1	Cytoplasm	ATP-binding cassette, sub-family E (OABP), member 1	HIV-1	http://www.ncbi.nlm.nih.gov/pubmed/16275648?dopt=AbstractPlus	0
ABCE1	RLI, RNS4I, RNASELI, OABP, RNASEL1, ABC38	6059	ATP-binding cassette, sub-family E (OABP), member 1	protein-coding	WNV	Cytoplasm	ATP-binding cassette, sub-family E (OABP), member 1	WNV	http://www.ncbi.nlm.nih.gov/pubmed/18690214?ordinalpos=2&itool=EntrezSystem2.PEntrez.Pubmed.Pubmed_ResultsPanel.Pubmed_DefaultReportPanel.Pubmed_RVDocSum	0
ABHD2	LABH2, MGC26249, PHPS1-2, HS1-2, MGC111112	11057	abhydrolase domain containing 2	protein-coding	HCV	N/A	abhydrolase domain containing 2	HCV	http://www.ncbi.nlm.nih.gov/pubmed/19717417?ordinalpos=1&itool=EntrezSystem2.PEntrez.Pubmed.Pubmed_ResultsPanel.Pubmed_DefaultReportPanel.Pubmed_RVDocSum	0.010906
ABHD6		57406	abhydrolase domain containing 6	protein-coding	HCV	Cytoplasm	abhydrolase domain containing 6	HCV	http://www.ncbi.nlm.nih.gov/pubmed/19304308?ordinalpos=1&itool=EntrezSystem2.PEntrez.Pubmed.Pubmed_ResultsPanel.Pubmed_DefaultReportPanel.Pubmed_RVDocSum	0.0682536
ABI1	E3B1, SSH3BP1, SSH3BP, NAP1BP, ABI-1	10006	abl-interactor 1	protein-coding	WNV	Cytoplasm	abl-interactor 1	WNV	http://www.ncbi.nlm.nih.gov/pubmed/18690214?ordinalpos=2&itool=EntrezSystem2.PEntrez.Pubmed.Pubmed_ResultsPanel.Pubmed_DefaultReportPanel.Pubmed_RVDocSum	0.0273678
ABLIM1	ABLIM, KIAA0059, LIMAB1, LIMATIN, FLJ14564, MGC1224, DKFZp781D0148	3983	actin binding LIM protein 1	protein-coding	WNV	Organelles	actin binding LIM protein 1	WNV	http://www.ncbi.nlm.nih.gov/pubmed/18690214?ordinalpos=2&itool=EntrezSystem2.PEntrez.Pubmed.Pubmed_ResultsPanel.Pubmed_DefaultReportPanel.Pubmed_RVDocSum	0.0944715
ABLIM2	KIAA1808, FLJ26534, DKFZp761F129, MGC141918, FLJ39684	84448	actin binding LIM protein family, member 2	protein-coding	WNV	Organelles	actin binding LIM protein family, member 2	WNV	http://www.ncbi.nlm.nih.gov/pubmed/18690214?ordinalpos=2&itool=EntrezSystem2.PEntrez.Pubmed.Pubmed_ResultsPanel.Pubmed_DefaultReportPanel.Pubmed_RVDocSum	0.0645315
ABLIM3	HMFN1661	22885	actin binding LIM protein family, member 3	protein-coding	WNV	N/A	actin binding LIM protein family, member 3	WNV	http://www.ncbi.nlm.nih.gov/pubmed/18690214?ordinalpos=2&itool=EntrezSystem2.PEntrez.Pubmed.Pubmed_ResultsPanel.Pubmed_DefaultReportPanel.Pubmed_RVDocSum	0.0210648
ABO	A3GALT1, A3GALNT, NAGAT, GTB	28	ABO blood group (transferase A, alpha 1-3-N-acetylgalactosaminyltransferase; transferase B, alpha 1-3-galactosyltransferase)	protein-coding	HIV-1	N/A	ABO blood group (transferase A, alpha 1-3-N-acetylgalactosaminyltransferase; transferase B, alpha 1-3-galactosyltransferase)	HIV-1	http://www.ncbi.nlm.nih.gov/pubmed/18976975?ordinalpos=1&itool=EntrezSystem2.PEntrez.Pubmed.Pubmed_ResultsPanel.Pubmed_DefaultReportPanel.Pubmed_RVDocSum
ABTB1	BPOZ, BTB3, EF1ABP, PP2259, MGC20585	80325	ankyrin repeat and BTB (POZ) domain containing 1	protein-coding	HIV-1	N/A	ankyrin repeat and BTB (POZ) domain containing 1	HIV-1	http://www.ncbi.nlm.nih.gov/pubmed/18976975?ordinalpos=1&itool=EntrezSystem2.PEntrez.Pubmed.Pubmed_ResultsPanel.Pubmed_DefaultReportPanel.Pubmed_RVDocSum	0.0262876
ACACB	ACCB, ACC2, HACC275	32	acetyl-CoA carboxylase beta	protein-coding	HIV-1	N/A	acetyl-CoA carboxylase beta	HIV-1	http://www.ncbi.nlm.nih.gov/pubmed/18976975?ordinalpos=1&itool=EntrezSystem2.PEntrez.Pubmed.Pubmed_ResultsPanel.Pubmed_DefaultReportPanel.Pubmed_RVDocSum	0.0670307
ACADSB	SBCAD, ACAD7, 2-MEBCAD	36	acyl-CoA dehydrogenase, short/branched chain	protein-coding	HIV-1	Cytoplasm	acyl-CoA dehydrogenase, short/branched chain	HIV-1	http://www.ncbi.nlm.nih.gov/pubmed/18976975?ordinalpos=1&itool=EntrezSystem2.PEntrez.Pubmed.Pubmed_ResultsPanel.Pubmed_DefaultReportPanel.Pubmed_RVDocSum	0.142059
ACAP2	KIAA0041, CENTB2, CNT-B2	23527	ArfGAP with coiled-coil, ankyrin repeat and PH domains 2	protein-coding	Influenza-A	Nucleus	ArfGAP with coiled-coil, ankyrin repeat and PH domains 2	Influenza-A	http://www.ncbi.nlm.nih.gov/pubmed/19327807?ordinalpos=1&itool=EntrezSystem2.PEntrez.Pubmed.Pubmed_ResultsPanel.Pubmed_DefaultReportPanel.Pubmed_RVDocSum	0.0335027
ACE2	ACEH, DKFZp434A014	59272	angiotensin I converting enzyme 2	protein-coding	SARS	Organelles	angiotensin I converting enzyme 2	SARS	http://www.ncbi.nlm.nih.gov/pubmed/14647384?ordinalpos=117&itool=EntrezSystem2.PEntrez.Pubmed.Pubmed_ResultsPanel.Pubmed_DefaultReportPanel.Pubmed_RVDocSum	0.258893
ACE2	ACEH, DKFZp434A014	59272	angiotensin I converting enzyme 2	protein-coding	Coronavirus-NL63	Organelles	angiotensin I converting enzyme 2	Coronavirus-NL63	http://www.ncbi.nlm.nih.gov/pubmed/17037544?ordinalpos=1&itool=EntrezSystem2.PEntrez.Pubmed.Pubmed_ResultsPanel.Pubmed_DefaultReportPanel.Pubmed_RVDocSum	0.258893
ACOT8	hTE, PTE1, PTE2, PTE-, HNAACTE, hACTE-III	10005	acyl-CoA thioesterase 8	protein-coding	HCV	Cytoplasm	acyl-CoA thioesterase 8	HCV	http://www.ncbi.nlm.nih.gov/pubmed/19286138?ordinalpos=4&itool=EntrezSystem2.PEntrez.Pubmed.Pubmed_ResultsPanel.Pubmed_DefaultReportPanel.Pubmed_RVDocSum	0.130025
ACP2		53	acid phosphatase 2, lysosomal	protein-coding	HIV-1	Membrane	acid phosphatase 2, lysosomal	HIV-1	http://www.ncbi.nlm.nih.gov/pubmed/18976975?ordinalpos=1&itool=EntrezSystem2.PEntrez.Pubmed.Pubmed_ResultsPanel.Pubmed_DefaultReportPanel.Pubmed_RVDocSum	0.165781
ACRC	NAAR1	93953	acidic repeat containing	protein-coding	Influenza-A	N/A	acidic repeat containing	Influenza-A	http://preview.ncbi.nlm.nih.gov/pubmed/20027183?itool=EntrezSystem2.PEntrez.Pubmed.Pubmed_ResultsPanel.Pubmed_RVDocSum&ordinalpos=5
ACSM3	SA, SAH	6296	acyl-CoA synthetase medium-chain family member 3	protein-coding	WNV	N/A	acyl-CoA synthetase medium-chain family member 3	WNV	http://www.ncbi.nlm.nih.gov/pubmed/18690214?ordinalpos=2&itool=EntrezSystem2.PEntrez.Pubmed.Pubmed_ResultsPanel.Pubmed_DefaultReportPanel.Pubmed_RVDocSum	0.177928
ACTC1	ACTC, ASD5, CMD1R, CMH11	70	actin, alpha, cardiac muscle 1	protein-coding	Influenza-A	Organelles	actin, alpha, cardiac muscle 1	Influenza-A	http://preview.ncbi.nlm.nih.gov/pubmed/20027183?itool=EntrezSystem2.PEntrez.Pubmed.Pubmed_ResultsPanel.Pubmed_RVDocSum&ordinalpos=5	0.000899685
ACTL6B	ACTL6, BAF53B	51412	actin-like 6B	protein-coding	HIV-1	Nucleus	actin-like 6B	HIV-1	http://www.ncbi.nlm.nih.gov/pubmed/19460752?ordinalpos=1&itool=Email.EmailReport.Pubmed_ReportSelector.Pubmed_RVDocSum	0.00196309
ACTL6B	ACTL6, BAF53B	51412	actin-like 6B	protein-coding	Influenza-A	Nucleus	actin-like 6B	Influenza-A	http://www.ncbi.nlm.nih.gov/pubmed/18615016?ordinalpos=4&itool=EntrezSystem2.PEntrez.Pubmed.Pubmed_ResultsPanel.Pubmed_DefaultReportPanel.Pubmed_RVDocSum	0.00196309
ACTR2	ARP2	10097	ARP2 actin-related protein 2 homolog (yeast)	protein-coding	HIV-1	Organelles	ARP2 actin-related protein 2 homolog (yeast)	HIV-1	Mol Biol Cell. 2004 Dec;15(12):5197-207.	0
ACTR2	ARP2	10097	ARP2 actin-related protein 2 homolog (yeast)	protein-coding	SIV	Organelles	ARP2 actin-related protein 2 homolog (yeast)	SIV	Mol Biol Cell. 2004 Dec;15(12):5197-207.	0
ACTR2	ARP2	10097	ARP2 actin-related protein 2 homolog (yeast)	protein-coding	Vaccinia-virus	Organelles	ARP2 actin-related protein 2 homolog (yeast)	Vaccinia-virus	Mol Biol Cell. 2004 Dec;15(12):5197-207.	0
ACVR2A	ACVR2, ACTRII	92	activin A receptor, type IIA	protein-coding	Influenza-A	Membrane	activin A receptor, type IIA	Influenza-A	http://preview.ncbi.nlm.nih.gov/pubmed/20027183?itool=EntrezSystem2.PEntrez.Pubmed.Pubmed_ResultsPanel.Pubmed_RVDocSum&ordinalpos=5	0.00755034
ACVRL1	HHT, ALK1, HHT2, ORW2, SKR3, ALK-1, TSR-I, ACVRLK1	94	activin A receptor type II-like 1	protein-coding	HCV	Membrane	activin A receptor type II-like 1	HCV	http://www.ncbi.nlm.nih.gov/pubmed/19304308?ordinalpos=1&itool=EntrezSystem2.PEntrez.Pubmed.Pubmed_ResultsPanel.Pubmed_DefaultReportPanel.Pubmed_RVDocSum	0.0725322
ADAM17	CSVP, TACE, ADAM18, CD156B, MGC71942	6868	ADAM metallopeptidase domain 17	protein-coding	Borna-disease-virus	Membrane	ADAM metallopeptidase domain 17	Borna-disease-virus	http://preview.ncbi.nlm.nih.gov/pubmed/20071576?itool=EntrezSystem2.PEntrez.Pubmed.Pubmed_ResultsPanel.Pubmed_RVDocSum&ordinalpos=1	0.0770728
ADAMTS2	NPI, PCINP, PCPNI, hPCPNI, ADAM-TS2, ADAMTS-3	9509	ADAM metallopeptidase with thrombospondin type 1 motif, 2	protein-coding	Influenza-A	N/A	ADAM metallopeptidase with thrombospondin type 1 motif, 2	Influenza-A	http://preview.ncbi.nlm.nih.gov/pubmed/20027183?itool=EntrezSystem2.PEntrez.Pubmed.Pubmed_ResultsPanel.Pubmed_RVDocSum&ordinalpos=5	0.0828961
ADAMTS4	ADMP-1, ADAMTS-2, ADAMTS-4, KIAA0688	9507	ADAM metallopeptidase with thrombospondin type 1 motif, 4	protein-coding	HCV	Extracellular	ADAM metallopeptidase with thrombospondin type 1 motif, 4	HCV	http://www.ncbi.nlm.nih.gov/pubmed/19717417?ordinalpos=1&itool=EntrezSystem2.PEntrez.Pubmed.Pubmed_ResultsPanel.Pubmed_DefaultReportPanel.Pubmed_RVDocSum	0.106118
ADAMTS5	ADMP-2, ADAMTS11, FLJ36738	11096	ADAM metallopeptidase with thrombospondin type 1 motif, 5	protein-coding	HIV-1	Organelles	ADAM metallopeptidase with thrombospondin type 1 motif, 5	HIV-1	http://www.ncbi.nlm.nih.gov/pubmed/18976975?ordinalpos=1&itool=EntrezSystem2.PEntrez.Pubmed.Pubmed_ResultsPanel.Pubmed_DefaultReportPanel.Pubmed_RVDocSum	0.0936831
ADCK5	FLJ35454, MGC126708	203054	aarF domain containing kinase 5	protein-coding	WNV	N/A	aarF domain containing kinase 5	WNV	http://www.ncbi.nlm.nih.gov/pubmed/18690214?ordinalpos=2&itool=EntrezSystem2.PEntrez.Pubmed.Pubmed_ResultsPanel.Pubmed_DefaultReportPanel.Pubmed_RVDocSum	0.108791
ADRA1B	ADRA1, ALPHA1BAR	147	adrenoceptor alpha 1B	protein-coding	Influenza-A	Membrane	adrenoceptor alpha 1B	Influenza-A	http://preview.ncbi.nlm.nih.gov/pubmed/20027183?itool=EntrezSystem2.PEntrez.Pubmed.Pubmed_ResultsPanel.Pubmed_RVDocSum&ordinalpos=5	0.0231892
ADRA1D	DAR, ADRA1, ADRA1A, ADRA1R, ALPHA1, dJ779E11.2	146	adrenoceptor alpha 1D	protein-coding	Dengue-2	Membrane	adrenoceptor alpha 1D	Dengue-2	http://www.ncbi.nlm.nih.gov/pubmed/18690214?ordinalpos=2&itool=EntrezSystem2.PEntrez.Pubmed.Pubmed_ResultsPanel.Pubmed_DefaultReportPanel.Pubmed_RVDocSum	0.0565682
ADRA1D	DAR, ADRA1, ADRA1A, ADRA1R, ALPHA1, dJ779E11.2	146	adrenoceptor alpha 1D	protein-coding	WNV	Membrane	adrenoceptor alpha 1D	WNV	http://www.ncbi.nlm.nih.gov/pubmed/18690214?ordinalpos=2&itool=EntrezSystem2.PEntrez.Pubmed.Pubmed_ResultsPanel.Pubmed_DefaultReportPanel.Pubmed_RVDocSum	0.0565682
ADRBK1	GRK2, BARK1, FLJ16718, BETA-ARK1	156	adrenergic, beta, receptor kinase 1	protein-coding	HIV-1	Cytoplasm	adrenergic, beta, receptor kinase 1	HIV-1	http://www.ncbi.nlm.nih.gov/pubmed/18854154?ordinalpos=6&itool=EntrezSystem2.PEntrez.Pubmed.Pubmed_ResultsPanel.Pubmed_DefaultReportPanel.Pubmed_RVDocSum	0.00536087
ADRBK2	GRK3, BARK2	157	adrenergic, beta, receptor kinase 2	protein-coding	Influenza-A	N/A	adrenergic, beta, receptor kinase 2	Influenza-A	http://preview.ncbi.nlm.nih.gov/pubmed/20027183?itool=EntrezSystem2.PEntrez.Pubmed.Pubmed_ResultsPanel.Pubmed_RVDocSum&ordinalpos=5	0.0435675
AEBP1	ACLP, FLJ33612	165	AE binding protein 1	protein-coding	HCV	Nucleus	AE binding protein 1	HCV	http://www.ncbi.nlm.nih.gov/pubmed/19304308?ordinalpos=1&itool=EntrezSystem2.PEntrez.Pubmed.Pubmed_ResultsPanel.Pubmed_DefaultReportPanel.Pubmed_RVDocSum	0.096082
AEBP2	MGC17922	121536	AE binding protein 2	protein-coding	HIV-1	N/A	AE binding protein 2	HIV-1	http://www.ncbi.nlm.nih.gov/pubmed/18854154?ordinalpos=6&itool=EntrezSystem2.PEntrez.Pubmed.Pubmed_ResultsPanel.Pubmed_DefaultReportPanel.Pubmed_RVDocSum	0.0465742
AES	GRG, ESP1, GRG5, TLE5, AES-1, AES-2	166	amino-terminal enhancer of split	protein-coding	HIV-1	N/A	amino-terminal enhancer of split	HIV-1	http://www.ncbi.nlm.nih.gov/pubmed/18854154?ordinalpos=6&itool=EntrezSystem2.PEntrez.Pubmed.Pubmed_ResultsPanel.Pubmed_DefaultReportPanel.Pubmed_RVDocSum	0.0108502
AFF2	FMR2, MRX2, OX19, FRAXE	2334	AF4/FMR2 family, member 2	protein-coding	Influenza-A	N/A	AF4/FMR2 family, member 2	Influenza-A	http://preview.ncbi.nlm.nih.gov/pubmed/20027183?itool=EntrezSystem2.PEntrez.Pubmed.Pubmed_ResultsPanel.Pubmed_RVDocSum&ordinalpos=5	0.155121
AFG3L1	AFG3, FLJ45200	172	AFG3 ATPase family member 3-like 1 (S. cerevisiae), pseudogene	pseudo	HIV-1	N/A	AFG3 ATPase family member 3-like 1 (S. cerevisiae), pseudogene	HIV-1	http://www.ncbi.nlm.nih.gov/pubmed/18976975?ordinalpos=1&itool=EntrezSystem2.PEntrez.Pubmed.Pubmed_ResultsPanel.Pubmed_DefaultReportPanel.Pubmed_RVDocSum
AFG3L2	SCA28, FLJ25993	10939	AFG3 ATPase family member 3-like 2 (S. cerevisiae)	protein-coding	HIV-1	Cytoplasm	AFG3 ATPase family member 3-like 2 (S. cerevisiae)	HIV-1	http://www.ncbi.nlm.nih.gov/pubmed/18854154?ordinalpos=6&itool=EntrezSystem2.PEntrez.Pubmed.Pubmed_ResultsPanel.Pubmed_DefaultReportPanel.Pubmed_RVDocSum	0.0495639
AFM	ALF, ALB2, ALBA, MGC125338, MGC125339	173	afamin	protein-coding	HIV-1	Organelles	afamin	HIV-1	http://www.ncbi.nlm.nih.gov/pubmed/18976975?ordinalpos=1&itool=EntrezSystem2.PEntrez.Pubmed.Pubmed_ResultsPanel.Pubmed_DefaultReportPanel.Pubmed_RVDocSum	0.340239
AFTPH	FLJ20080, FLJ23793, MGC33965, Nbla10388	54812	aftiphilin	protein-coding	Dengue-2	Organelles	aftiphilin	Dengue-2	http://www.ncbi.nlm.nih.gov/pubmed/18690214?ordinalpos=2&itool=EntrezSystem2.PEntrez.Pubmed.Pubmed_ResultsPanel.Pubmed_DefaultReportPanel.Pubmed_RVDocSum	0.314622
AFTPH	FLJ20080, FLJ23793, MGC33965, Nbla10388	54812	aftiphilin	protein-coding	WNV	Organelles	aftiphilin	WNV	http://www.ncbi.nlm.nih.gov/pubmed/18690214?ordinalpos=2&itool=EntrezSystem2.PEntrez.Pubmed.Pubmed_ResultsPanel.Pubmed_DefaultReportPanel.Pubmed_RVDocSum	0.314622
AGBL5	FLJ21839	60509	ATP/GTP binding protein-like 5	protein-coding	HIV-1	Cytoplasm	ATP/GTP binding protein-like 5	HIV-1	http://www.ncbi.nlm.nih.gov/pubmed/18187620?ordinalpos=1&itool=EntrezSystem2.PEntrez.Pubmed.Pubmed_ResultsPanel.Pubmed_RVDocSum	0.194305
AGFG1	HRB, RAB, RIP, MGC116938, MGC116940, DKFZp686I15205	3267	ArfGAP with FG repeats 1	protein-coding	HIV-1	Organelles	ArfGAP with FG repeats 1	HIV-1	http://www.ncbi.nlm.nih.gov/pubmed/7637788?dopt=AbstractPlus	0.0664883
AGFG2	HRBL. RABR	3268	ArfGAP with FG repeats 2	protein-coding	Dengue-2	N/A	ArfGAP with FG repeats 2	Dengue-2	http://www.ncbi.nlm.nih.gov/pubmed/18690214?ordinalpos=2&itool=EntrezSystem2.PEntrez.Pubmed.Pubmed_ResultsPanel.Pubmed_DefaultReportPanel.Pubmed_RVDocSum	0.175276
AGFG2	HRBL. RABR	3268	ArfGAP with FG repeats 2	protein-coding	WNV	N/A	ArfGAP with FG repeats 2	WNV	http://www.ncbi.nlm.nih.gov/pubmed/18690214?ordinalpos=2&itool=EntrezSystem2.PEntrez.Pubmed.Pubmed_ResultsPanel.Pubmed_DefaultReportPanel.Pubmed_RVDocSum	0.175276
AGPAT2	BSCL, BSCL1, LPAAB, 1-AGPAT2, LPAAT-beta	10555	1-acylglycerol-3-phosphate O-acyltransferase 2	protein-coding	WNV	Cytoplasm	1-acylglycerol-3-phosphate O-acyltransferase 2	WNV	http://www.ncbi.nlm.nih.gov/pubmed/18690214?ordinalpos=2&itool=EntrezSystem2.PEntrez.Pubmed.Pubmed_ResultsPanel.Pubmed_DefaultReportPanel.Pubmed_RVDocSum	0.0950942
AGPAT3	MGC4604, LPAAT-GAMMA1	56894	1-acylglycerol-3-phosphate O-acyltransferase 3	protein-coding	HCV	Cytoplasm	1-acylglycerol-3-phosphate O-acyltransferase 3	HCV	http://www.ncbi.nlm.nih.gov/pubmed/19717417?ordinalpos=1&itool=EntrezSystem2.PEntrez.Pubmed.Pubmed_ResultsPanel.Pubmed_DefaultReportPanel.Pubmed_RVDocSum	0.0392657
AGTRAP	ATRAP, MGC29646	57085	angiotensin II receptor-associated protein	protein-coding	Influenza-A	N/A	angiotensin II receptor-associated protein	Influenza-A	http://preview.ncbi.nlm.nih.gov/pubmed/20027183?itool=EntrezSystem2.PEntrez.Pubmed.Pubmed_ResultsPanel.Pubmed_RVDocSum&ordinalpos=5	0.213693
AHCYL1	DCAL, IRBIT, PRO0233, XPVKONA	10768	adenosylhomocysteinase-like 1	protein-coding	Influenza-A	N/A	adenosylhomocysteinase-like 1	Influenza-A	http://preview.ncbi.nlm.nih.gov/pubmed/20081832?itool=EntrezSystem2.PEntrez.Pubmed.Pubmed_ResultsPanel.Pubmed_RVDocSum&ordinalpos=1	0
AIG1	AIG-1, FLJ10485, dJ95L4.1, RP1-95L4.1, DKFZp686F03136	51390	androgen-induced 1	protein-coding	Influenza-A	N/A	androgen-induced 1	Influenza-A	http://preview.ncbi.nlm.nih.gov/pubmed/20027183?itool=EntrezSystem2.PEntrez.Pubmed.Pubmed_ResultsPanel.Pubmed_RVDocSum&ordinalpos=5	0.10988
AK7	FLJ32864	122481	adenylate kinase 7	protein-coding	HIV-1	N/A	adenylate kinase 7	HIV-1	http://www.ncbi.nlm.nih.gov/pubmed/18187620?ordinalpos=1&itool=EntrezSystem2.PEntrez.Pubmed.Pubmed_ResultsPanel.Pubmed_RVDocSum	0.0947021
AKAP13	BRX, LBC, HA-3, Ht31, c-lbc, AKAP-Lbc, ARHGEF13, FLJ11952, FLJ43341, PROTO-LB, PROTO-LBC	11214	A kinase (PRKA) anchor protein 13	protein-coding	HIV-1	Cytoplasm	A kinase (PRKA) anchor protein 13	HIV-1	http://www.ncbi.nlm.nih.gov/pubmed/18854154?ordinalpos=6&itool=EntrezSystem2.PEntrez.Pubmed.Pubmed_ResultsPanel.Pubmed_DefaultReportPanel.Pubmed_RVDocSum	0.320133
AKAP13	BRX, LBC, HA-3, Ht31, c-lbc, AKAP-Lbc, ARHGEF13, FLJ11952, FLJ43341, PROTO-LB, PROTO-LBC	11214	A kinase (PRKA) anchor protein 13	protein-coding	Influenza-A	Cytoplasm	A kinase (PRKA) anchor protein 13	Influenza-A	http://preview.ncbi.nlm.nih.gov/pubmed/20027183?itool=EntrezSystem2.PEntrez.Pubmed.Pubmed_ResultsPanel.Pubmed_RVDocSum&ordinalpos=5	0.320133
AKAP8	AKAP95, DKFZp586B1222	10270	A kinase (PRKA) anchor protein 8	protein-coding	HCV	Nucleus	A kinase (PRKA) anchor protein 8	HCV	http://www.wipo.int/pctdb/en/fetch.jsp?SEARCH_IA=US2006023646&DBSELECT=PCT&C=10&TOTAL=2&IDB=0&TYPE_FIELD=256&SERVER_TYPE=19-10&SORT=11280292-KEY&QUERY=%28FP%2Ftargets+AND+FP%2Ffor+AND+FP%2Finhibiting+AND+FP%2FHIV+AND+FP%2Freplication%29+&START=1&ELEMENT_SET=B&RESULT=1&DISP=25&FORM=SEP-0%2FHITNUM%2CB-ENG%2CDP%2CMC%2CAN%2CPA%2CABSUM-ENG&IDOC=1530842&IA=US2006023646&LANG=ENG&DISPLAY=STATUS	0.169194
AKAP8	AKAP95, DKFZp586B1222	10270	A kinase (PRKA) anchor protein 8	protein-coding	HIV-1	Nucleus	A kinase (PRKA) anchor protein 8	HIV-1	http://www.wipo.int/pctdb/en/fetch.jsp?SEARCH_IA=US2006023646&DBSELECT=PCT&C=10&TOTAL=2&IDB=0&TYPE_FIELD=256&SERVER_TYPE=19-10&SORT=11280292-KEY&QUERY=%28FP%2Ftargets+AND+FP%2Ffor+AND+FP%2Finhibiting+AND+FP%2FHIV+AND+FP%2Freplication%29+&START=1&ELEMENT_SET=B&RESULT=1&DISP=25&FORM=SEP-0%2FHITNUM%2CB-ENG%2CDP%2CMC%2CAN%2CPA%2CABSUM-ENG&IDOC=1530842&IA=US2006023646&LANG=ENG&DISPLAY=STATUS	0.169194
AKT1	AKT, PKB, RAC, PRKBA, MGC99656, PKB-ALPHA, RAC-ALPHA	207	v-akt murine thymoma viral oncogene homolog 1	protein-coding	HIV-1	Cytoplasm	v-akt murine thymoma viral oncogene homolog 1	HIV-1	http://www.ncbi.nlm.nih.gov/pubmed/18976975?ordinalpos=1&itool=EntrezSystem2.PEntrez.Pubmed.Pubmed_ResultsPanel.Pubmed_DefaultReportPanel.Pubmed_RVDocSum	0.00946303
AKTIP	FT1, FTS	64400	AKT interacting protein	protein-coding	Influenza-A	Membrane	AKT interacting protein	Influenza-A	http://preview.ncbi.nlm.nih.gov/pubmed/20081832?itool=EntrezSystem2.PEntrez.Pubmed.Pubmed_ResultsPanel.Pubmed_RVDocSum&ordinalpos=1	0.0428737
ALAD	RP11-10I9.1, ALADH, MGC5057, PBGS	210	aminolevulinate dehydratase	protein-coding	HCV	Cytoplasm	aminolevulinate dehydratase	HCV	http://www.ncbi.nlm.nih.gov/pubmed/19717417?ordinalpos=1&itool=EntrezSystem2.PEntrez.Pubmed.Pubmed_ResultsPanel.Pubmed_DefaultReportPanel.Pubmed_RVDocSum	0.13194
ALG14	MGC19780	199857	ALG14, UDP-N-acetylglucosaminyltransferase subunit	protein-coding	HIV-1	N/A	ALG14, UDP-N-acetylglucosaminyltransferase subunit	HIV-1	http://www.ncbi.nlm.nih.gov/pubmed/18976975?ordinalpos=1&itool=EntrezSystem2.PEntrez.Pubmed.Pubmed_ResultsPanel.Pubmed_DefaultReportPanel.Pubmed_RVDocSum	0.271336
ALK	CD246, NBLST3, TFG/ALK	238	anaplastic lymphoma receptor tyrosine kinase	protein-coding	HCV	Membrane	anaplastic lymphoma receptor tyrosine kinase	HCV	http://www.wipo.int/pctdb/en/fetch.jsp?SEARCH_IA=US2006023646&DBSELECT=PCT&C=10&TOTAL=2&IDB=0&TYPE_FIELD=256&SERVER_TYPE=19-10&SORT=11280292-KEY&QUERY=%28FP%2Ftargets+AND+FP%2Ffor+AND+FP%2Finhibiting+AND+FP%2FHIV+AND+FP%2Freplication%29+&START=1&ELEMENT_SET=B&RESULT=1&DISP=25&FORM=SEP-0%2FHITNUM%2CB-ENG%2CDP%2CMC%2CAN%2CPA%2CABSUM-ENG&IDOC=1530842&IA=US2006023646&LANG=ENG&DISPLAY=STATUS	0.105491
ALK	CD246, NBLST3, TFG/ALK	238	anaplastic lymphoma receptor tyrosine kinase	protein-coding	HIV-1	Membrane	anaplastic lymphoma receptor tyrosine kinase	HIV-1	http://www.wipo.int/pctdb/en/fetch.jsp?SEARCH_IA=US2006023646&DBSELECT=PCT&C=10&TOTAL=2&IDB=0&TYPE_FIELD=256&SERVER_TYPE=19-10&SORT=11280292-KEY&QUERY=%28FP%2Ftargets+AND+FP%2Ffor+AND+FP%2Finhibiting+AND+FP%2FHIV+AND+FP%2Freplication%29+&START=1&ELEMENT_SET=B&RESULT=1&DISP=25&FORM=SEP-0%2FHITNUM%2CB-ENG%2CDP%2CMC%2CAN%2CPA%2CABSUM-ENG&IDOC=1530842&IA=US2006023646&LANG=ENG&DISPLAY=STATUS	0.105491
ALKBH8	ABH8, FLJ38204, MGC10235	91801	alkB, alkylation repair homolog 8 (E. coli)	protein-coding	HIV-1	N/A	alkB, alkylation repair homolog 8 (E. coli)	HIV-1	http://www.ncbi.nlm.nih.gov/pubmed/18187620?ordinalpos=1&itool=EntrezSystem2.PEntrez.Pubmed.Pubmed_ResultsPanel.Pubmed_RVDocSum	0.215816
ALPK2	HAK, FLJ34875, FLJ43253	115701	alpha-kinase 2	protein-coding	Influenza-A	N/A	alpha-kinase 2	Influenza-A	http://preview.ncbi.nlm.nih.gov/pubmed/20027183?itool=EntrezSystem2.PEntrez.Pubmed.Pubmed_ResultsPanel.Pubmed_RVDocSum&ordinalpos=5	0.499767
ALPPL2	ALPG, ALPPL, GCAP	251	alkaline phosphatase, placental-like 2	protein-coding	HCV	N/A	alkaline phosphatase, placental-like 2	HCV	http://www.wipo.int/pctdb/en/fetch.jsp?SEARCH_IA=US2006023646&DBSELECT=PCT&C=10&TOTAL=2&IDB=0&TYPE_FIELD=256&SERVER_TYPE=19-10&SORT=11280292-KEY&QUERY=%28FP%2Ftargets+AND+FP%2Ffor+AND+FP%2Finhibiting+AND+FP%2FHIV+AND+FP%2Freplication%29+&START=1&ELEMENT_SET=B&RESULT=1&DISP=25&FORM=SEP-0%2FHITNUM%2CB-ENG%2CDP%2CMC%2CAN%2CPA%2CABSUM-ENG&IDOC=1530842&IA=US2006023646&LANG=ENG&DISPLAY=STATUS	0.150307
ALPPL2	ALPG, ALPPL, GCAP	251	alkaline phosphatase, placental-like 2	protein-coding	HIV-1	N/A	alkaline phosphatase, placental-like 2	HIV-1	http://www.wipo.int/pctdb/en/fetch.jsp?SEARCH_IA=US2006023646&DBSELECT=PCT&C=10&TOTAL=2&IDB=0&TYPE_FIELD=256&SERVER_TYPE=19-10&SORT=11280292-KEY&QUERY=%28FP%2Ftargets+AND+FP%2Ffor+AND+FP%2Finhibiting+AND+FP%2FHIV+AND+FP%2Freplication%29+&START=1&ELEMENT_SET=B&RESULT=1&DISP=25&FORM=SEP-0%2FHITNUM%2CB-ENG%2CDP%2CMC%2CAN%2CPA%2CABSUM-ENG&IDOC=1530842&IA=US2006023646&LANG=ENG&DISPLAY=STATUS	0.150307
ALS2CR7	ALS2CR7, PFTK2	65061	cyclin-dependent kinase 15	protein-coding	Dengue-2	N/A	cyclin-dependent kinase 15	Dengue-2	http://www.ncbi.nlm.nih.gov/pubmed/18690214?ordinalpos=2&itool=EntrezSystem2.PEntrez.Pubmed.Pubmed_ResultsPanel.Pubmed_DefaultReportPanel.Pubmed_RVDocSum	0.173023
ALS2CR7	ALS2CR7, PFTK2	65061	cyclin-dependent kinase 15	protein-coding	WNV	N/A	cyclin-dependent kinase 15	WNV	http://www.ncbi.nlm.nih.gov/pubmed/18690214?ordinalpos=2&itool=EntrezSystem2.PEntrez.Pubmed.Pubmed_ResultsPanel.Pubmed_DefaultReportPanel.Pubmed_RVDocSum	0.173023
ALX1	CART1	8092	ALX homeobox 1	protein-coding	HIV-1	N/A	ALX homeobox 1	HIV-1	http://www.ncbi.nlm.nih.gov/pubmed/18976975?ordinalpos=1&itool=EntrezSystem2.PEntrez.Pubmed.Pubmed_ResultsPanel.Pubmed_DefaultReportPanel.Pubmed_RVDocSum	0.0280773
AMMECR1	RP13-360B22.1, AMMERC1	9949	Alport syndrome, mental retardation, midface hypoplasia and elliptocytosis chromosomal region gene 1	protein-coding	Influenza-A	N/A	Alport syndrome, mental retardation, midface hypoplasia and elliptocytosis chromosomal region gene 1	Influenza-A	http://www.ncbi.nlm.nih.gov/pubmed/18615016?ordinalpos=4&itool=EntrezSystem2.PEntrez.Pubmed.Pubmed_ResultsPanel.Pubmed_DefaultReportPanel.Pubmed_RVDocSum	0.0497165
AMMECR1L	FLJ38552, MGC4268	83607	AMMECR1-like	protein-coding	HCV	N/A	AMMECR1-like	HCV	http://www.ncbi.nlm.nih.gov/pubmed/19717417?ordinalpos=1&itool=EntrezSystem2.PEntrez.Pubmed.Pubmed_ResultsPanel.Pubmed_DefaultReportPanel.Pubmed_RVDocSum	0.0379377
AMOTL1	JEAP	154810	angiomotin like 1	protein-coding	Influenza-A	Membrane	angiomotin like 1	Influenza-A	http://www.ncbi.nlm.nih.gov/pubmed/20064371	0.0856251
AMPH	AMPH1	273	amphiphysin	protein-coding	WNV	Organelles	amphiphysin	WNV	http://www.ncbi.nlm.nih.gov/pubmed/18690214?ordinalpos=2&itool=EntrezSystem2.PEntrez.Pubmed.Pubmed_ResultsPanel.Pubmed_DefaultReportPanel.Pubmed_RVDocSum	0.157169
ANAPC2	APC2, RP11-350O14.5	29882	anaphase promoting complex subunit 2	protein-coding	HIV-1	N/A	anaphase promoting complex subunit 2	HIV-1	http://www.ncbi.nlm.nih.gov/pubmed/18854154?ordinalpos=6&itool=EntrezSystem2.PEntrez.Pubmed.Pubmed_ResultsPanel.Pubmed_DefaultReportPanel.Pubmed_RVDocSum	0.0302511
ANAPC2	APC2, RP11-350O14.5	29882	anaphase promoting complex subunit 2	protein-coding	Influenza-A	N/A	anaphase promoting complex subunit 2	Influenza-A	http://preview.ncbi.nlm.nih.gov/pubmed/20027183?itool=EntrezSystem2.PEntrez.Pubmed.Pubmed_ResultsPanel.Pubmed_RVDocSum&ordinalpos=5	0.0302511
ANGPTL3	UNQ153/PRO179, ANGPT5	27329	angiopoietin-like 3	protein-coding	Influenza-A	Organelles	angiopoietin-like 3	Influenza-A	http://www.ncbi.nlm.nih.gov/pubmed/20064371	0.181181
ANKFY1	ANKHZN, DKFZp686M19106, KIAA1255, ZFYVE14	51479	ankyrin repeat and FYVE domain containing 1	protein-coding	HIV-1	Organelles	ankyrin repeat and FYVE domain containing 1	HIV-1	http://www.ncbi.nlm.nih.gov/pubmed/18976975?ordinalpos=1&itool=EntrezSystem2.PEntrez.Pubmed.Pubmed_ResultsPanel.Pubmed_DefaultReportPanel.Pubmed_RVDocSum	0.0551017
ANKRD1	ALRP, C-193, CARP, CVARP, MCARP, bA320F15.2	27063	ankyrin repeat domain 1 (cardiac muscle)	protein-coding	HIV-1	Nucleus	ankyrin repeat domain 1 (cardiac muscle)	HIV-1	http://www.ncbi.nlm.nih.gov/pubmed/18976975?ordinalpos=1&itool=EntrezSystem2.PEntrez.Pubmed.Pubmed_ResultsPanel.Pubmed_DefaultReportPanel.Pubmed_RVDocSum	0.0999003
ANKRD20A1	ANKRD20A, DKFZp434A171	84210	ankyrin repeat domain 20 family, member A1	protein-coding	HCV	Membrane	ankyrin repeat domain 20 family, member A1	HCV	http://www.ncbi.nlm.nih.gov/pubmed/19717417?ordinalpos=1&itool=EntrezSystem2.PEntrez.Pubmed.Pubmed_ResultsPanel.Pubmed_DefaultReportPanel.Pubmed_RVDocSum
ANKRD23	DARP, FLJ32449, MARP3, MGC129593	200539	ankyrin repeat domain 23	protein-coding	WNV	N/A	ankyrin repeat domain 23	WNV	http://www.ncbi.nlm.nih.gov/pubmed/18690214?ordinalpos=2&itool=EntrezSystem2.PEntrez.Pubmed.Pubmed_ResultsPanel.Pubmed_DefaultReportPanel.Pubmed_RVDocSum	0.248519
ANKRD27	PP12899, DKFZp434L0718, FLJ00040, VARP	84079	ankyrin repeat domain 27 (VPS9 domain)	protein-coding	WNV	Cytoplasm	ankyrin repeat domain 27 (VPS9 domain)	WNV	http://www.ncbi.nlm.nih.gov/pubmed/18690214?ordinalpos=2&itool=EntrezSystem2.PEntrez.Pubmed.Pubmed_ResultsPanel.Pubmed_DefaultReportPanel.Pubmed_RVDocSum	0.120613
ANKRD28	KIAA0379, PITK	23243	ankyrin repeat domain 28	protein-coding	HIV-1	Nucleus	ankyrin repeat domain 28	HIV-1	http://www.ncbi.nlm.nih.gov/pubmed/18187620?ordinalpos=1&itool=EntrezSystem2.PEntrez.Pubmed.Pubmed_ResultsPanel.Pubmed_RVDocSum	0.0262217
ANKRD30A	RP11-20F24.1, NY-BR-1	91074	ankyrin repeat domain 30A	protein-coding	HIV-1	Nucleus	ankyrin repeat domain 30A	HIV-1	http://www.ncbi.nlm.nih.gov/pubmed/18976975?ordinalpos=1&itool=EntrezSystem2.PEntrez.Pubmed.Pubmed_ResultsPanel.Pubmed_DefaultReportPanel.Pubmed_RVDocSum
ANKRD31	FLJ40191	256006	ankyrin repeat domain 31	protein-coding	WNV	N/A	ankyrin repeat domain 31	WNV	http://www.ncbi.nlm.nih.gov/pubmed/18690214?ordinalpos=2&itool=EntrezSystem2.PEntrez.Pubmed.Pubmed_ResultsPanel.Pubmed_DefaultReportPanel.Pubmed_RVDocSum
ANKRD43		134548	sosondowah ankyrin repeat domain family member A	protein-coding	HIV-1	N/A	sosondowah ankyrin repeat domain family member A	HIV-1	http://www.ncbi.nlm.nih.gov/pubmed/18187620?ordinalpos=1&itool=EntrezSystem2.PEntrez.Pubmed.Pubmed_ResultsPanel.Pubmed_RVDocSum	0.131214
ANKRD6	RP1-122O8.2	22881	ankyrin repeat domain 6	protein-coding	HIV-1	Nucleus	ankyrin repeat domain 6	HIV-1	http://www.ncbi.nlm.nih.gov/pubmed/18187620?ordinalpos=1&itool=EntrezSystem2.PEntrez.Pubmed.Pubmed_ResultsPanel.Pubmed_RVDocSum	0.148795
ANKRD7	TSA806	56311	ankyrin repeat domain 7	protein-coding	Influenza-A	N/A	ankyrin repeat domain 7	Influenza-A	http://preview.ncbi.nlm.nih.gov/pubmed/20027183?itool=EntrezSystem2.PEntrez.Pubmed.Pubmed_ResultsPanel.Pubmed_RVDocSum&ordinalpos=5	0.511437
ANKRD9	MGC21990	122416	ankyrin repeat domain 9	protein-coding	HIV-1	N/A	ankyrin repeat domain 9	HIV-1	http://www.ncbi.nlm.nih.gov/pubmed/18187620?ordinalpos=1&itool=EntrezSystem2.PEntrez.Pubmed.Pubmed_ResultsPanel.Pubmed_RVDocSum	0.0353188
ANKS6	RP11-207C11.3, ANKRD14, DKFZp686D24121, DKFZp781I0117, MGC70366, SAMD6	203286	ankyrin repeat and sterile alpha motif domain containing 6	protein-coding	Influenza-A	N/A	ankyrin repeat and sterile alpha motif domain containing 6	Influenza-A	http://www.ncbi.nlm.nih.gov/pubmed/18615016?ordinalpos=4&itool=EntrezSystem2.PEntrez.Pubmed.Pubmed_ResultsPanel.Pubmed_DefaultReportPanel.Pubmed_RVDocSum	0.116268
ANPEP	APN, CD13, GP150, LAP1, P150, PEPN	290	alanyl (membrane) aminopeptidase	protein-coding	Influenza-A	Membrane	alanyl (membrane) aminopeptidase	Influenza-A	http://preview.ncbi.nlm.nih.gov/pubmed/20027183?itool=EntrezSystem2.PEntrez.Pubmed.Pubmed_ResultsPanel.Pubmed_RVDocSum&ordinalpos=5	0.126524
ANXA3	ANX3	306	annexin A3	protein-coding	HIV-1	Cytoplasm	annexin A3	HIV-1	http://www.ncbi.nlm.nih.gov/pubmed/18187620?ordinalpos=1&itool=EntrezSystem2.PEntrez.Pubmed.Pubmed_ResultsPanel.Pubmed_RVDocSum	0.081419
ANXA5	ANX5, ENX2, PP4	308	annexin A5	protein-coding	HIV-1	Cytoplasm	annexin A5	HIV-1	http://www.ncbi.nlm.nih.gov/pubmed/18976975?ordinalpos=1&itool=EntrezSystem2.PEntrez.Pubmed.Pubmed_ResultsPanel.Pubmed_DefaultReportPanel.Pubmed_RVDocSum	0.0617773
ANXA5	ANX5, ENX2, PP4	308	annexin A5	protein-coding	HBV	Cytoplasm	annexin A5	HBV	http://www.ncbi.nlm.nih.gov/sites/entrez?Db=pubmed&Cmd=ShowDetailView&TermToSearch=11249692&ordinalpos=9&itool=EntrezSystem2.PEntrez.Pubmed.Pubmed_ResultsPanel.Pubmed_RVDocSum	0.0617773
AP1B1	ADTB1, AP105A, BAM22, CLAPB2	162	adaptor-related protein complex 1, beta 1 subunit	protein-coding	RSV	N/A	adaptor-related protein complex 1, beta 1 subunit	RSV	http://www.ncbi.nlm.nih.gov/pubmed/17494077?ordinalpos=1&itool=EntrezSystem2.PEntrez.Pubmed.Pubmed_ResultsPanel.Pubmed_RVDocSum	0.0245378
AP1G2	G2AD	8906	adaptor-related protein complex 1, gamma 2 subunit	protein-coding	HIV-1	Organelles	adaptor-related protein complex 1, gamma 2 subunit	HIV-1	http://www.ncbi.nlm.nih.gov/pubmed/18854154?ordinalpos=6&itool=EntrezSystem2.PEntrez.Pubmed.Pubmed_ResultsPanel.Pubmed_DefaultReportPanel.Pubmed_RVDocSum	0.154948
AP1G2	G2AD	8906	adaptor-related protein complex 1, gamma 2 subunit	protein-coding	HBV	Organelles	adaptor-related protein complex 1, gamma 2 subunit	HBV	http://www.ncbi.nlm.nih.gov/sites/entrez?Db=pubmed&Cmd=ShowDetailView&TermToSearch=16867982&ordinalpos=2&itool=EntrezSystem2.PEntrez.Pubmed.Pubmed_ResultsPanel.Pubmed_RVDocSum	0.154948
AP1GBP1	AP1GBP1, FLJ34482, MGC104959, SYNG	11276	synergin, gamma	protein-coding	HCV	Cytoplasm	synergin, gamma	HCV	http://www.ncbi.nlm.nih.gov/pubmed/19717417?ordinalpos=1&itool=EntrezSystem2.PEntrez.Pubmed.Pubmed_ResultsPanel.Pubmed_DefaultReportPanel.Pubmed_RVDocSum	0.125776
AP1M1	AP47, CLAPM2, CLTNM, MU-1A	8907	adaptor-related protein complex 1, mu 1 subunit	protein-coding	Dengue-2	N/A	adaptor-related protein complex 1, mu 1 subunit	Dengue-2	http://www.ncbi.nlm.nih.gov/pubmed/18690214?ordinalpos=2&itool=EntrezSystem2.PEntrez.Pubmed.Pubmed_ResultsPanel.Pubmed_DefaultReportPanel.Pubmed_RVDocSum	0.00252313
AP1M1	AP47, CLAPM2, CLTNM, MU-1A	8907	adaptor-related protein complex 1, mu 1 subunit	protein-coding	WNV	N/A	adaptor-related protein complex 1, mu 1 subunit	WNV	http://www.ncbi.nlm.nih.gov/pubmed/18690214?ordinalpos=2&itool=EntrezSystem2.PEntrez.Pubmed.Pubmed_ResultsPanel.Pubmed_DefaultReportPanel.Pubmed_RVDocSum	0.00252313
AP2A2	ADTAB, CLAPA2, HIP9, HYPJ	161	adaptor-related protein complex 2, alpha 2 subunit	protein-coding	RSV	N/A	adaptor-related protein complex 2, alpha 2 subunit	RSV	http://www.ncbi.nlm.nih.gov/pubmed/17494077?ordinalpos=1&itool=EntrezSystem2.PEntrez.Pubmed.Pubmed_ResultsPanel.Pubmed_RVDocSum	0.0139843
AP2M1	AP50, CLAPM1, mu2	1173	adaptor-related protein complex 2, mu 1 subunit	protein-coding	HIV-1	Cytoplasm	adaptor-related protein complex 2, mu 1 subunit	HIV-1	http://www.ncbi.nlm.nih.gov/pubmed/18187620?ordinalpos=1&itool=EntrezSystem2.PEntrez.Pubmed.Pubmed_ResultsPanel.Pubmed_RVDocSum	0
AP3B1	ADTB3, ADTB3A, HPS, HPS2, PE	8546	adaptor-related protein complex 3, beta 1 subunit	protein-coding	HCV	Cytoplasm	adaptor-related protein complex 3, beta 1 subunit	HCV	http://www.ncbi.nlm.nih.gov/pubmed/19717417?ordinalpos=1&itool=EntrezSystem2.PEntrez.Pubmed.Pubmed_ResultsPanel.Pubmed_DefaultReportPanel.Pubmed_RVDocSum	0.136026
AP3S2	AP3S3, FLJ35955, sigma3b	10239	adaptor-related protein complex 3, sigma 2 subunit	protein-coding	Dengue-2	Cytoplasm	adaptor-related protein complex 3, sigma 2 subunit	Dengue-2	http://www.ncbi.nlm.nih.gov/pubmed/18690214?ordinalpos=2&itool=EntrezSystem2.PEntrez.Pubmed.Pubmed_ResultsPanel.Pubmed_DefaultReportPanel.Pubmed_RVDocSum	0
AP3S2	AP3S3, FLJ35955, sigma3b	10239	adaptor-related protein complex 3, sigma 2 subunit	protein-coding	WNV	Cytoplasm	adaptor-related protein complex 3, sigma 2 subunit	WNV	http://www.ncbi.nlm.nih.gov/pubmed/18690214?ordinalpos=2&itool=EntrezSystem2.PEntrez.Pubmed.Pubmed_ResultsPanel.Pubmed_DefaultReportPanel.Pubmed_RVDocSum	0
AP4M1	CPSQ3, MU-4, MU-ARP2	9179	adaptor-related protein complex 4, mu 1 subunit	protein-coding	HCV	Organelles	adaptor-related protein complex 4, mu 1 subunit	HCV	http://www.wipo.int/pctdb/en/fetch.jsp?SEARCH_IA=US2006023646&DBSELECT=PCT&C=10&TOTAL=2&IDB=0&TYPE_FIELD=256&SERVER_TYPE=19-10&SORT=11280292-KEY&QUERY=%28FP%2Ftargets+AND+FP%2Ffor+AND+FP%2Finhibiting+AND+FP%2FHIV+AND+FP%2Freplication%29+&START=1&ELEMENT_SET=B&RESULT=1&DISP=25&FORM=SEP-0%2FHITNUM%2CB-ENG%2CDP%2CMC%2CAN%2CPA%2CABSUM-ENG&IDOC=1530842&IA=US2006023646&LANG=ENG&DISPLAY=STATUS	0.0579561
AP4M1	CPSQ3, MU-4, MU-ARP2	9179	adaptor-related protein complex 4, mu 1 subunit	protein-coding	HIV-1	Organelles	adaptor-related protein complex 4, mu 1 subunit	HIV-1	http://www.wipo.int/pctdb/en/fetch.jsp?SEARCH_IA=US2006023646&DBSELECT=PCT&C=10&TOTAL=2&IDB=0&TYPE_FIELD=256&SERVER_TYPE=19-10&SORT=11280292-KEY&QUERY=%28FP%2Ftargets+AND+FP%2Ffor+AND+FP%2Finhibiting+AND+FP%2FHIV+AND+FP%2Freplication%29+&START=1&ELEMENT_SET=B&RESULT=1&DISP=25&FORM=SEP-0%2FHITNUM%2CB-ENG%2CDP%2CMC%2CAN%2CPA%2CABSUM-ENG&IDOC=1530842&IA=US2006023646&LANG=ENG&DISPLAY=STATUS	0.0579561
APBA2BP	RP1-63M2.1, APBA2BP, EFCBP3, NIP1, STIP3, SYTIP2, XB51, dJ63M2.4, dJ63M2.5	63941	N-terminal EF-hand calcium binding protein 3	protein-coding	HIV-1	Organelles	N-terminal EF-hand calcium binding protein 3	HIV-1	http://www.ncbi.nlm.nih.gov/pubmed/18854154?ordinalpos=6&itool=EntrezSystem2.PEntrez.Pubmed.Pubmed_ResultsPanel.Pubmed_DefaultReportPanel.Pubmed_RVDocSum	0.116138
APC2	APCL	10297	adenomatosis polyposis coli 2	protein-coding	Influenza-A	Cytoplasm	adenomatosis polyposis coli 2	Influenza-A	http://preview.ncbi.nlm.nih.gov/pubmed/20027183?itool=EntrezSystem2.PEntrez.Pubmed.Pubmed_ResultsPanel.Pubmed_RVDocSum&ordinalpos=5	0.0527068
APC2	APCL	10297	adenomatosis polyposis coli 2	protein-coding	HCV	Cytoplasm	adenomatosis polyposis coli 2	HCV	http://www.ncbi.nlm.nih.gov/pubmed/19717417?ordinalpos=1&itool=EntrezSystem2.PEntrez.Pubmed.Pubmed_ResultsPanel.Pubmed_DefaultReportPanel.Pubmed_RVDocSum	0.0527068
APLP2	APPH, APPL2, CDEBP	334	amyloid beta (A4) precursor-like protein 2	protein-coding	HCV	Extracellular	amyloid beta (A4) precursor-like protein 2	HCV	http://www.ncbi.nlm.nih.gov/pubmed/19717417?ordinalpos=1&itool=EntrezSystem2.PEntrez.Pubmed.Pubmed_ResultsPanel.Pubmed_DefaultReportPanel.Pubmed_RVDocSum	0.0859782
APOA1	MGC117399	335	apolipoprotein A-I	protein-coding	Influenza-A	Membrane	apolipoprotein A-I	Influenza-A	http://preview.ncbi.nlm.nih.gov/pubmed/20027183?itool=EntrezSystem2.PEntrez.Pubmed.Pubmed_ResultsPanel.Pubmed_RVDocSum&ordinalpos=5	0.224378
APOB	FLDB, LDLCQ4	338	apolipoprotein B	protein-coding	HIV-1	Organelles	apolipoprotein B	HIV-1	http://www.ncbi.nlm.nih.gov/pubmed/18976975?ordinalpos=1&itool=EntrezSystem2.PEntrez.Pubmed.Pubmed_ResultsPanel.Pubmed_DefaultReportPanel.Pubmed_RVDocSum	0.361538
APOE	AD2, LDLCQ5, LPG, MGC1571	348	apolipoprotein E	protein-coding	HCV	Organelles	apolipoprotein E	HCV	J Virol. 2007 Dec;81(24):13783-93.	0.153598
APP	AAA, ABETA, ABPP, AD1, APPI, CTFgamma, CVAP, PN2	351	amyloid beta (A4) precursor protein	protein-coding	Influenza-A	Membrane	amyloid beta (A4) precursor protein	Influenza-A	http://preview.ncbi.nlm.nih.gov/pubmed/20027183?itool=EntrezSystem2.PEntrez.Pubmed.Pubmed_ResultsPanel.Pubmed_RVDocSum&ordinalpos=5	0.0225999
AQP4	HMIWC2, MGC22454, MIWC	361	aquaporin 4	protein-coding	Influenza-A	Membrane	aquaporin 4	Influenza-A	http://preview.ncbi.nlm.nih.gov/pubmed/20027183?itool=EntrezSystem2.PEntrez.Pubmed.Pubmed_ResultsPanel.Pubmed_RVDocSum&ordinalpos=5	0.0774752
AQR	DKFZp686B23123, IBP160, KIAA0560, fSAP164	9716	aquarius homolog (mouse)	protein-coding	HIV-1	N/A	aquarius homolog (mouse)	HIV-1	http://www.ncbi.nlm.nih.gov/pubmed/18854154?ordinalpos=6&itool=EntrezSystem2.PEntrez.Pubmed.Pubmed_ResultsPanel.Pubmed_DefaultReportPanel.Pubmed_RVDocSum	0.0438003
AQR	DKFZp686B23123, IBP160, KIAA0560, fSAP164	9716	aquarius homolog (mouse)	protein-coding	Influenza-A	N/A	aquarius homolog (mouse)	Influenza-A	http://www.ncbi.nlm.nih.gov/pubmed/20064371	0.0438003
ARAF	RP1-230G1.1, A-RAF, ARAF1, PKS2, RAFA1	369	v-raf murine sarcoma 3611 viral oncogene homolog	protein-coding	Influenza-A	N/A	v-raf murine sarcoma 3611 viral oncogene homolog	Influenza-A	http://preview.ncbi.nlm.nih.gov/pubmed/20027183?itool=EntrezSystem2.PEntrez.Pubmed.Pubmed_ResultsPanel.Pubmed_RVDocSum&ordinalpos=5	0.0492016
ARCN1	COPD	372	archain 1	protein-coding	Influenza-A	Organelles	archain 1	Influenza-A	http://preview.ncbi.nlm.nih.gov/pubmed/20027183?itool=EntrezSystem2.PEntrez.Pubmed.Pubmed_ResultsPanel.Pubmed_RVDocSum&ordinalpos=5
ARCN1	COPD	372	archain 1	protein-coding	HCV	Organelles	archain 1	HCV	http://www.ncbi.nlm.nih.gov/pubmed/19286138?ordinalpos=4&itool=EntrezSystem2.PEntrez.Pubmed.Pubmed_ResultsPanel.Pubmed_DefaultReportPanel.Pubmed_RVDocSum
ARD1A	ARD1, ARD1A, DXS707, MGC71248, TE2	8260	N(alpha)-acetyltransferase 10, NatA catalytic subunit	protein-coding	Influenza-A	Cytoplasm	N(alpha)-acetyltransferase 10, NatA catalytic subunit	Influenza-A	http://preview.ncbi.nlm.nih.gov/pubmed/20081832?itool=EntrezSystem2.PEntrez.Pubmed.Pubmed_ResultsPanel.Pubmed_RVDocSum&ordinalpos=1	0.0471494
ARF1		375	ADP-ribosylation factor 1	protein-coding	HIV-1	Cytoplasm	ADP-ribosylation factor 1	HIV-1	http://www.ncbi.nlm.nih.gov/pubmed/18187620?ordinalpos=1&itool=EntrezSystem2.PEntrez.Pubmed.Pubmed_ResultsPanel.Pubmed_RVDocSum	0
ARFGEF1	ARFGEP1, BIG1, D730028O18Rik, DKFZP434L057, P200	10565	ADP-ribosylation factor guanine nucleotide-exchange factor 1 (brefeldin A-inhibited)	protein-coding	Polio	N/A	ADP-ribosylation factor guanine nucleotide-exchange factor 1 (brefeldin A-inhibited)	Polio	http://www.ncbi.nlm.nih.gov/pubmed/17079330?ordinalpos=1&itool=EntrezSystem2.PEntrez.Pubmed.Pubmed_ResultsPanel.Pubmed_DiscoveryPanel.Pubmed_Discovery_RA&linkpos=1&log$=relatedarticles&dbfrom=pubmed	0.0342278
ARGLU1	RP11-297I6.1, DKFZp686O08106, FLJ10154	55082	arginine and glutamate rich 1	protein-coding	HIV-1	N/A	arginine and glutamate rich 1	HIV-1	http://www.ncbi.nlm.nih.gov/pubmed/18187620?ordinalpos=1&itool=EntrezSystem2.PEntrez.Pubmed.Pubmed_ResultsPanel.Pubmed_RVDocSum	0.0271175
ARHGAP22	RhoGAP2	58504	Rho GTPase activating protein 22	protein-coding	HCV	Cytoplasm	Rho GTPase activating protein 22	HCV	http://www.ncbi.nlm.nih.gov/pubmed/19717417?ordinalpos=1&itool=EntrezSystem2.PEntrez.Pubmed.Pubmed_ResultsPanel.Pubmed_DefaultReportPanel.Pubmed_RVDocSum	0.0914389
ARHGAP9	10C, FLJ16525, MGC1295, RGL1	64333	Rho GTPase activating protein 9	protein-coding	Dengue-2	N/A	Rho GTPase activating protein 9	Dengue-2	http://www.ncbi.nlm.nih.gov/pubmed/18690214?ordinalpos=2&itool=EntrezSystem2.PEntrez.Pubmed.Pubmed_ResultsPanel.Pubmed_DefaultReportPanel.Pubmed_RVDocSum	0.183336
ARHGAP9	10C, FLJ16525, MGC1295, RGL1	64333	Rho GTPase activating protein 9	protein-coding	WNV	N/A	Rho GTPase activating protein 9	WNV	http://www.ncbi.nlm.nih.gov/pubmed/18690214?ordinalpos=2&itool=EntrezSystem2.PEntrez.Pubmed.Pubmed_ResultsPanel.Pubmed_DefaultReportPanel.Pubmed_RVDocSum	0.183336
ARHGEF10L	RP11-473A10.1, FLJ10521, GrinchGEF, KIAA1626	55160	Rho guanine nucleotide exchange factor (GEF) 10-like	protein-coding	HCV	Cytoplasm	Rho guanine nucleotide exchange factor (GEF) 10-like	HCV	http://www.ncbi.nlm.nih.gov/pubmed/19717417?ordinalpos=1&itool=EntrezSystem2.PEntrez.Pubmed.Pubmed_ResultsPanel.Pubmed_DefaultReportPanel.Pubmed_RVDocSum	0.0524987
ARHGEF12	DKFZp686O2372, KIAA0382, LARG, PRO2792	23365	Rho guanine nucleotide exchange factor (GEF) 12	protein-coding	HIV-1	Cytoplasm	Rho guanine nucleotide exchange factor (GEF) 12	HIV-1	http://www.ncbi.nlm.nih.gov/pubmed/18187620?ordinalpos=1&itool=EntrezSystem2.PEntrez.Pubmed.Pubmed_ResultsPanel.Pubmed_RVDocSum	0.142642
ARHGEF19	FLJ33962, RP4-733M16.1, WGEF	128272	Rho guanine nucleotide exchange factor (GEF) 19	protein-coding	HIV-1	Intracellular	Rho guanine nucleotide exchange factor (GEF) 19	HIV-1	http://www.ncbi.nlm.nih.gov/pubmed/18187620?ordinalpos=1&itool=EntrezSystem2.PEntrez.Pubmed.Pubmed_ResultsPanel.Pubmed_RVDocSum	0.0906071
ARID1A	RP1-50O24.1, B120, BAF250, BAF250a, BM029, C1orf4, P270, SMARCF1	8289	AT rich interactive domain 1A (SWI-like)	protein-coding	HIV-1	Nucleus	AT rich interactive domain 1A (SWI-like)	HIV-1	http://www.ncbi.nlm.nih.gov/pubmed/18854154?ordinalpos=6&itool=EntrezSystem2.PEntrez.Pubmed.Pubmed_ResultsPanel.Pubmed_DefaultReportPanel.Pubmed_RVDocSum	0.0898876
ARID1B	RP11-419L10.1, 6A3-5, BAF250B, BRIGHT, DAN15, ELD/OSA1, KIAA1235, OSA2, P250R	57492	AT rich interactive domain 1B (SWI1-like)	protein-coding	Influenza-A	Nucleus	AT rich interactive domain 1B (SWI1-like)	Influenza-A	http://www.ncbi.nlm.nih.gov/pubmed/19327807?ordinalpos=1&itool=EntrezSystem2.PEntrez.Pubmed.Pubmed_ResultsPanel.Pubmed_DefaultReportPanel.Pubmed_RVDocSum	0.139755
ARID5A	MRF-1, MRF1, RP11-363D14	10865	AT rich interactive domain 5A (MRF1-like)	protein-coding	HIV-1	N/A	AT rich interactive domain 5A (MRF1-like)	HIV-1	http://www.ncbi.nlm.nih.gov/pubmed/18854154?ordinalpos=6&itool=EntrezSystem2.PEntrez.Pubmed.Pubmed_ResultsPanel.Pubmed_DefaultReportPanel.Pubmed_RVDocSum	0.182916
ARL1	ARFL1	400	ADP-ribosylation factor-like 1	protein-coding	HCV	Cytoplasm	ADP-ribosylation factor-like 1	HCV	http://www.ncbi.nlm.nih.gov/pubmed/19286138?ordinalpos=4&itool=EntrezSystem2.PEntrez.Pubmed.Pubmed_ResultsPanel.Pubmed_DefaultReportPanel.Pubmed_RVDocSum	0.0116904
ARL9		132946	ADP-ribosylation factor-like 9	protein-coding	HIV-1	N/A	ADP-ribosylation factor-like 9	HIV-1	http://www.ncbi.nlm.nih.gov/pubmed/18976975?ordinalpos=1&itool=EntrezSystem2.PEntrez.Pubmed.Pubmed_ResultsPanel.Pubmed_DefaultReportPanel.Pubmed_RVDocSum	0.190871
ARNTL	BMAL1, BMAL1c, JAP3, MGC47515, MOP3, PASD3, TIC, bHLHe5	406	aryl hydrocarbon receptor nuclear translocator-like	protein-coding	HIV-1	Nucleus	aryl hydrocarbon receptor nuclear translocator-like	HIV-1	http://www.ncbi.nlm.nih.gov/pubmed/19460752?ordinalpos=1&itool=Email.EmailReport.Pubmed_ReportSelector.Pubmed_RVDocSum	0.0191522
ARPC1A	Arc40, SOP2Hs, SOP2L	10552	actin related protein 2/3 complex, subunit 1A, 41kDa	protein-coding	HIV-1	Cytoplasm	actin related protein 2/3 complex, subunit 1A, 41kDa	HIV-1	http://www.ncbi.nlm.nih.gov/pubmed/18854154?ordinalpos=6&itool=EntrezSystem2.PEntrez.Pubmed.Pubmed_ResultsPanel.Pubmed_DefaultReportPanel.Pubmed_RVDocSum	0.0154682
ARPC1B	ARC41, p40-ARC, p41-ARC	10095	actin related protein 2/3 complex, subunit 1B, 41kDa	protein-coding	RSV	Organelles	actin related protein 2/3 complex, subunit 1B, 41kDa	RSV	http://www.ncbi.nlm.nih.gov/pubmed/17494077?ordinalpos=1&itool=EntrezSystem2.PEntrez.Pubmed.Pubmed_ResultsPanel.Pubmed_RVDocSum	0.0117895
ARPC2	PRO2446, ARC34, PNAS-139, p34-Arc	10109	actin related protein 2/3 complex, subunit 2, 34kDa	protein-coding	Vaccinia-virus	Organelles	actin related protein 2/3 complex, subunit 2, 34kDa	Vaccinia-virus	http://www.ncbi.nlm.nih.gov/sites/entrez?Db=pubmed&Cmd=ShowDetailView&TermToSearch=15385624&ordinalpos=12&itool=EntrezSystem2.PEntrez.Pubmed.Pubmed_ResultsPanel.Pubmed_RVDocSum	0.0112655
ARRDC2	PP2703, CLONE24945	27106	arrestin domain containing 2	protein-coding	HCV	N/A	arrestin domain containing 2	HCV	http://www.ncbi.nlm.nih.gov/pubmed/19717417?ordinalpos=1&itool=EntrezSystem2.PEntrez.Pubmed.Pubmed_ResultsPanel.Pubmed_DefaultReportPanel.Pubmed_RVDocSum	0.0939524
ARRDC4	FLJ36045	91947	arrestin domain containing 4	protein-coding	HIV-1	N/A	arrestin domain containing 4	HIV-1	http://www.ncbi.nlm.nih.gov/pubmed/18976975?ordinalpos=1&itool=EntrezSystem2.PEntrez.Pubmed.Pubmed_ResultsPanel.Pubmed_DefaultReportPanel.Pubmed_RVDocSum	0.111258
ARRDC4	FLJ36045	91947	arrestin domain containing 4	protein-coding	Dengue-2	N/A	arrestin domain containing 4	Dengue-2	http://www.ncbi.nlm.nih.gov/pubmed/18690214?ordinalpos=2&itool=EntrezSystem2.PEntrez.Pubmed.Pubmed_ResultsPanel.Pubmed_DefaultReportPanel.Pubmed_RVDocSum	0.111258
ARRDC4	FLJ36045	91947	arrestin domain containing 4	protein-coding	WNV	N/A	arrestin domain containing 4	WNV	http://www.ncbi.nlm.nih.gov/pubmed/18690214?ordinalpos=2&itool=EntrezSystem2.PEntrez.Pubmed.Pubmed_ResultsPanel.Pubmed_DefaultReportPanel.Pubmed_RVDocSum	0.111258
ARS2	ARS2, ASR2, MGC126427, serrate	51593	serrate RNA effector molecule homolog (Arabidopsis)	protein-coding	HIV-1	N/A	serrate RNA effector molecule homolog (Arabidopsis)	HIV-1	http://www.ncbi.nlm.nih.gov/pubmed/18854154?ordinalpos=6&itool=EntrezSystem2.PEntrez.Pubmed.Pubmed_ResultsPanel.Pubmed_DefaultReportPanel.Pubmed_RVDocSum	0.0129971
ARTN	ENOVIN, EVN, NBN	9048	artemin	protein-coding	Influenza-A	N/A	artemin	Influenza-A	http://preview.ncbi.nlm.nih.gov/pubmed/20081832?itool=EntrezSystem2.PEntrez.Pubmed.Pubmed_ResultsPanel.Pubmed_RVDocSum&ordinalpos=1	0.144719
ASB12	RP11-284B18.4, FLJ39577	142689	ankyrin repeat and SOCS box containing 12	protein-coding	HIV-1	N/A	ankyrin repeat and SOCS box containing 12	HIV-1	http://www.ncbi.nlm.nih.gov/pubmed/18976975?ordinalpos=1&itool=EntrezSystem2.PEntrez.Pubmed.Pubmed_ResultsPanel.Pubmed_DefaultReportPanel.Pubmed_RVDocSum	0.123746
ASGR1	ASGPR, CLEC4H1, Hs.12056	432	asialoglycoprotein receptor 1	protein-coding	Marburg	Membrane	asialoglycoprotein receptor 1	Marburg	http://www.ncbi.nlm.nih.gov/sites/entrez?Db=pubmed&Cmd=ShowDetailView&TermToSearch=7844558&ordinalpos=2&itool=EntrezSystem2.PEntrez.Pubmed.Pubmed_ResultsPanel.Pubmed_RVDocSum	0.116698
ASXL2	ASXH2, DKFZp686C1968, FLJ10898, KIAA1685	55252	additional sex combs like 2 (Drosophila)	protein-coding	HIV-1	Nucleus	additional sex combs like 2 (Drosophila)	HIV-1	http://www.ncbi.nlm.nih.gov/pubmed/18187620?ordinalpos=1&itool=EntrezSystem2.PEntrez.Pubmed.Pubmed_ResultsPanel.Pubmed_RVDocSum	0.317456
ASXL3	KIAA1713	80816	additional sex combs like 3 (Drosophila)	protein-coding	HIV-1	N/A	additional sex combs like 3 (Drosophila)	HIV-1	http://www.ncbi.nlm.nih.gov/pubmed/18976975?ordinalpos=1&itool=EntrezSystem2.PEntrez.Pubmed.Pubmed_ResultsPanel.Pubmed_DefaultReportPanel.Pubmed_RVDocSum	0.211828
ATCAY	BNIP-H, CLAC, KIAA1872	85300	ataxia, cerebellar, Cayman type	protein-coding	Influenza-A	N/A	ataxia, cerebellar, Cayman type	Influenza-A	http://preview.ncbi.nlm.nih.gov/pubmed/20081832?itool=EntrezSystem2.PEntrez.Pubmed.Pubmed_ResultsPanel.Pubmed_RVDocSum&ordinalpos=1	0.0347153
ATG12	APG12, APG12L, FBR93, HAPG12	9140	autophagy related 12	protein-coding	HIV-1	Cytoplasm	autophagy related 12	HIV-1	http://www.ncbi.nlm.nih.gov/pubmed/18187620?ordinalpos=1&itool=EntrezSystem2.PEntrez.Pubmed.Pubmed_ResultsPanel.Pubmed_RVDocSum	0.11976
ATG16L2	FLJ00012, WDR80	89849	autophagy related 16-like 2 (S. cerevisiae)	protein-coding	HIV-1	Cytoplasm	autophagy related 16-like 2 (S. cerevisiae)	HIV-1	http://www.ncbi.nlm.nih.gov/pubmed/18187620?ordinalpos=1&itool=EntrezSystem2.PEntrez.Pubmed.Pubmed_ResultsPanel.Pubmed_RVDocSum	0.178136
ATG7	APG7-LIKE, APG7L, DKFZp434N0735, GSA7	10533	autophagy related 7	protein-coding	HIV-1	Cytoplasm	autophagy related 7	HIV-1	http://www.ncbi.nlm.nih.gov/pubmed/18187620?ordinalpos=1&itool=EntrezSystem2.PEntrez.Pubmed.Pubmed_ResultsPanel.Pubmed_RVDocSum	0.0563837
ATM	AT1, ATA, ATC, ATD, ATDC, ATE, DKFZp781A0353, MGC74674, TEL1, TELO1	472	ataxia telangiectasia mutated	protein-coding	EBV	N/A	ataxia telangiectasia mutated	EBV	http://www.ncbi.nlm.nih.gov/pubmed/18005708?ordinalpos=62&itool=EntrezSystem2.PEntrez.Pubmed.Pubmed_ResultsPanel.Pubmed_DefaultReportPanel.Pubmed_RVDocSum	0.186461
ATM	AT1, ATA, ATC, ATD, ATDC, ATE, DKFZp781A0353, MGC74674, TEL1, TELO1	472	ataxia telangiectasia mutated	protein-coding	HCV	N/A	ataxia telangiectasia mutated	HCV	http://www.wipo.int/pctdb/en/fetch.jsp?SEARCH_IA=US2006023646&DBSELECT=PCT&C=10&TOTAL=2&IDB=0&TYPE_FIELD=256&SERVER_TYPE=19-10&SORT=11280292-KEY&QUERY=%28FP%2Ftargets+AND+FP%2Ffor+AND+FP%2Finhibiting+AND+FP%2FHIV+AND+FP%2Freplication%29+&START=1&ELEMENT_SET=B&RESULT=1&DISP=25&FORM=SEP-0%2FHITNUM%2CB-ENG%2CDP%2CMC%2CAN%2CPA%2CABSUM-ENG&IDOC=1530842&IA=US2006023646&LANG=ENG&DISPLAY=STATUS	0.186461
ATM	AT1, ATA, ATC, ATD, ATDC, ATE, DKFZp781A0353, MGC74674, TEL1, TELO1	472	ataxia telangiectasia mutated	protein-coding	HIV-1	N/A	ataxia telangiectasia mutated	HIV-1	http://www.wipo.int/pctdb/en/fetch.jsp?SEARCH_IA=US2006023646&DBSELECT=PCT&C=10&TOTAL=2&IDB=0&TYPE_FIELD=256&SERVER_TYPE=19-10&SORT=11280292-KEY&QUERY=%28FP%2Ftargets+AND+FP%2Ffor+AND+FP%2Finhibiting+AND+FP%2FHIV+AND+FP%2Freplication%29+&START=1&ELEMENT_SET=B&RESULT=1&DISP=25&FORM=SEP-0%2FHITNUM%2CB-ENG%2CDP%2CMC%2CAN%2CPA%2CABSUM-ENG&IDOC=1530842&IA=US2006023646&LANG=ENG&DISPLAY=STATUS	0.186461
ATOX1	ATX1, HAH1, MGC138453, MGC138455	475	antioxidant 1 copper chaperone	protein-coding	HIV-1	Cytoplasm	antioxidant 1 copper chaperone	HIV-1	http://www.ncbi.nlm.nih.gov/pubmed/18976975?ordinalpos=1&itool=EntrezSystem2.PEntrez.Pubmed.Pubmed_ResultsPanel.Pubmed_DefaultReportPanel.Pubmed_RVDocSum	0.160778
ATP10D	ATPVD, KIAA1487	57205	ATPase, class V, type 10D	protein-coding	HCV	Membrane	ATPase, class V, type 10D	HCV	http://www.ncbi.nlm.nih.gov/pubmed/19717417?ordinalpos=1&itool=EntrezSystem2.PEntrez.Pubmed.Pubmed_ResultsPanel.Pubmed_DefaultReportPanel.Pubmed_RVDocSum
ATP1A2	RP11-536C5.4, FHM2, MGC59864, MHP2	477	ATPase, Na+/K+ transporting, alpha 2 polypeptide	protein-coding	Influenza-A	Membrane	ATPase, Na+/K+ transporting, alpha 2 polypeptide	Influenza-A	http://preview.ncbi.nlm.nih.gov/pubmed/20081832?itool=EntrezSystem2.PEntrez.Pubmed.Pubmed_ResultsPanel.Pubmed_RVDocSum&ordinalpos=1	0.00651572
ATP2C1	HUSSY-28, ATP2C1A, BCPM, HHD, KIAA1347, PMR1, SPCA1, hSPCA1	27032	ATPase, Ca++ transporting, type 2C, member 1	protein-coding	Influenza-A	Organelles	ATPase, Ca++ transporting, type 2C, member 1	Influenza-A	http://preview.ncbi.nlm.nih.gov/pubmed/20081832?itool=EntrezSystem2.PEntrez.Pubmed.Pubmed_ResultsPanel.Pubmed_RVDocSum&ordinalpos=1	0.0403479
ATP5B	ATPMB, ATPSB, MGC5231	506	ATP synthase, H+ transporting, mitochondrial F1 complex, beta polypeptide	protein-coding	HIV-1	Organelles	ATP synthase, H+ transporting, mitochondrial F1 complex, beta polypeptide	HIV-1	http://www.ncbi.nlm.nih.gov/pubmed/18976975?ordinalpos=1&itool=EntrezSystem2.PEntrez.Pubmed.Pubmed_ResultsPanel.Pubmed_DefaultReportPanel.Pubmed_RVDocSum	0.0432852
ATP5B	ATPMB, ATPSB, MGC5231	506	ATP synthase, H+ transporting, mitochondrial F1 complex, beta polypeptide	protein-coding	Influenza-A	Organelles	ATP synthase, H+ transporting, mitochondrial F1 complex, beta polypeptide	Influenza-A	http://www.ncbi.nlm.nih.gov/pubmed/18615016?ordinalpos=4&itool=EntrezSystem2.PEntrez.Pubmed.Pubmed_ResultsPanel.Pubmed_DefaultReportPanel.Pubmed_RVDocSum	0.0432852
ATP5C1	RP11-401E9.1, ATP5C, ATP5CL1	509	ATP synthase, H+ transporting, mitochondrial F1 complex, gamma polypeptide 1	protein-coding	Influenza-A	Organelles	ATP synthase, H+ transporting, mitochondrial F1 complex, gamma polypeptide 1	Influenza-A	http://www.ncbi.nlm.nih.gov/pubmed/18615016?ordinalpos=4&itool=EntrezSystem2.PEntrez.Pubmed.Pubmed_ResultsPanel.Pubmed_DefaultReportPanel.Pubmed_RVDocSum	0.0870425
ATP5F1	RP11-552M11.5, MGC24431, PIG47	515	ATP synthase, H+ transporting, mitochondrial Fo complex, subunit B1	protein-coding	Influenza-A	Organelles	ATP synthase, H+ transporting, mitochondrial Fo complex, subunit B1	Influenza-A	http://www.ncbi.nlm.nih.gov/pubmed/20064371	0.267025
ATP6AP1	XX-FW83563B9.4, 16A, ATP6IP1, ATP6S1, Ac45, CF2, MGC129781, VATPS1, XAP-3, XAP3	537	ATPase, H+ transporting, lysosomal accessory protein 1	protein-coding	Influenza-A	Membrane	ATPase, H+ transporting, lysosomal accessory protein 1	Influenza-A	http://preview.ncbi.nlm.nih.gov/pubmed/20027183?itool=EntrezSystem2.PEntrez.Pubmed.Pubmed_ResultsPanel.Pubmed_RVDocSum&ordinalpos=5	0.124815
ATP6AP1	XX-FW83563B9.4, 16A, ATP6IP1, ATP6S1, Ac45, CF2, MGC129781, VATPS1, XAP-3, XAP3	537	ATPase, H+ transporting, lysosomal accessory protein 1	protein-coding	Dengue-2	Membrane	ATPase, H+ transporting, lysosomal accessory protein 1	Dengue-2	http://www.ncbi.nlm.nih.gov/pubmed/18690214?ordinalpos=2&itool=EntrezSystem2.PEntrez.Pubmed.Pubmed_ResultsPanel.Pubmed_DefaultReportPanel.Pubmed_RVDocSum	0.124815
ATP6AP1	XX-FW83563B9.4, 16A, ATP6IP1, ATP6S1, Ac45, CF2, MGC129781, VATPS1, XAP-3, XAP3	537	ATPase, H+ transporting, lysosomal accessory protein 1	protein-coding	WSN	Membrane	ATPase, H+ transporting, lysosomal accessory protein 1	WSN	http://www.ncbi.nlm.nih.gov/pubmed/18690214?ordinalpos=2&itool=EntrezSystem2.PEntrez.Pubmed.Pubmed_ResultsPanel.Pubmed_DefaultReportPanel.Pubmed_RVDocSum	0.124815
ATP6AP2	HT028, APT6M8-9, ATP6IP2, ATP6M8-9, ELDF10, M8-9, MGC99577, MRXE, MSTP009, XMRE	10159	ATPase, H+ transporting, lysosomal accessory protein 2	protein-coding	Influenza-A	Cytoplasm	ATPase, H+ transporting, lysosomal accessory protein 2	Influenza-A	http://preview.ncbi.nlm.nih.gov/pubmed/20027183?itool=EntrezSystem2.PEntrez.Pubmed.Pubmed_ResultsPanel.Pubmed_RVDocSum&ordinalpos=5	0.0885221
ATP6AP2	HT028, APT6M8-9, ATP6IP2, ATP6M8-9, ELDF10, M8-9, MGC99577, MRXE, MSTP009, XMRE	10159	ATPase, H+ transporting, lysosomal accessory protein 2	protein-coding	Dengue-2	Cytoplasm	ATPase, H+ transporting, lysosomal accessory protein 2	Dengue-2	http://www.ncbi.nlm.nih.gov/pubmed/19396146?ordinalpos=1&itool=EntrezSystem2.PEntrez.Pubmed.Pubmed_ResultsPanel.Pubmed_DefaultReportPanel.Pubmed_RVDocSum	0.0885221
ATP6V0A1	ATP6N1, ATP6N1A, DKFZp781J1951, Stv1, VPP1, Vph1, a1	535	ATPase, H+ transporting, lysosomal V0 subunit a1	protein-coding	HIV-1	Membrane	ATPase, H+ transporting, lysosomal V0 subunit a1	HIV-1	http://www.ncbi.nlm.nih.gov/pubmed/18854154?ordinalpos=6&itool=EntrezSystem2.PEntrez.Pubmed.Pubmed_ResultsPanel.Pubmed_DefaultReportPanel.Pubmed_RVDocSum	0.0334292
ATP6V0A2	A2, ARCL, ATP6A2, ATP6N1D, J6B7, RTF, STV1, TJ6, TJ6M, TJ6S, VPH1, WSS	23545	ATPase, H+ transporting, lysosomal V0 subunit a2	protein-coding	Dengue-2	Cytoplasm	ATPase, H+ transporting, lysosomal V0 subunit a2	Dengue-2	http://www.ncbi.nlm.nih.gov/pubmed/19396146?ordinalpos=1&itool=EntrezSystem2.PEntrez.Pubmed.Pubmed_ResultsPanel.Pubmed_DefaultReportPanel.Pubmed_RVDocSum	0.0486797
ATP6V0A4	tcag7.346, A4, ATP6N1B, ATP6N2, MGC130016, MGC130017, RDRTA2, RTA1C, RTADR, STV1, VPH1, VPP2	50617	ATPase, H+ transporting, lysosomal V0 subunit a4	protein-coding	Dengue-2	Cytoplasm	ATPase, H+ transporting, lysosomal V0 subunit a4	Dengue-2	http://www.ncbi.nlm.nih.gov/pubmed/19396146?ordinalpos=1&itool=EntrezSystem2.PEntrez.Pubmed.Pubmed_ResultsPanel.Pubmed_DefaultReportPanel.Pubmed_RVDocSum	0.134723
ATP6V0B	RP11-7O11.6, ATP6F, HATPL, VMA16	533	ATPase, H+ transporting, lysosomal 21kDa, V0 subunit b	protein-coding	Influenza-A	Membrane	ATPase, H+ transporting, lysosomal 21kDa, V0 subunit b	Influenza-A	http://preview.ncbi.nlm.nih.gov/pubmed/20027183?itool=EntrezSystem2.PEntrez.Pubmed.Pubmed_ResultsPanel.Pubmed_RVDocSum&ordinalpos=5	0.0466102
ATP6V0B	RP11-7O11.6, ATP6F, HATPL, VMA16	533	ATPase, H+ transporting, lysosomal 21kDa, V0 subunit b	protein-coding	Dengue-2	Membrane	ATPase, H+ transporting, lysosomal 21kDa, V0 subunit b	Dengue-2	http://www.ncbi.nlm.nih.gov/pubmed/18690214?ordinalpos=2&itool=EntrezSystem2.PEntrez.Pubmed.Pubmed_ResultsPanel.Pubmed_DefaultReportPanel.Pubmed_RVDocSum	0.0466102
ATP6V0B	RP11-7O11.6, ATP6F, HATPL, VMA16	533	ATPase, H+ transporting, lysosomal 21kDa, V0 subunit b	protein-coding	WNV	Membrane	ATPase, H+ transporting, lysosomal 21kDa, V0 subunit b	WNV	http://www.ncbi.nlm.nih.gov/pubmed/18690214?ordinalpos=2&itool=EntrezSystem2.PEntrez.Pubmed.Pubmed_ResultsPanel.Pubmed_DefaultReportPanel.Pubmed_RVDocSum	0.0466102
ATP6V0D1	ATP6D, ATP6DV, FLJ43534, P39, VATX, VMA6, VPATPD	9114	ATPase, H+ transporting, lysosomal 38kDa, V0 subunit d1	protein-coding	Influenza-A	N/A	ATPase, H+ transporting, lysosomal 38kDa, V0 subunit d1	Influenza-A	http://preview.ncbi.nlm.nih.gov/pubmed/20027183?itool=EntrezSystem2.PEntrez.Pubmed.Pubmed_ResultsPanel.Pubmed_RVDocSum&ordinalpos=5	0.00187239
ATP6V0D1	ATP6D, ATP6DV, FLJ43534, P39, VATX, VMA6, VPATPD	9114	ATPase, H+ transporting, lysosomal 38kDa, V0 subunit d1	protein-coding	Dengue-2	N/A	ATPase, H+ transporting, lysosomal 38kDa, V0 subunit d1	Dengue-2	http://www.ncbi.nlm.nih.gov/pubmed/19396146?ordinalpos=1&itool=EntrezSystem2.PEntrez.Pubmed.Pubmed_ResultsPanel.Pubmed_DefaultReportPanel.Pubmed_RVDocSum	0.00187239
ATP6V0D1	ATP6D, ATP6DV, FLJ43534, P39, VATX, VMA6, VPATPD	9114	ATPase, H+ transporting, lysosomal 38kDa, V0 subunit d1	protein-coding	WNV	N/A	ATPase, H+ transporting, lysosomal 38kDa, V0 subunit d1	WNV	http://www.ncbi.nlm.nih.gov/pubmed/18690214?ordinalpos=2&itool=EntrezSystem2.PEntrez.Pubmed.Pubmed_ResultsPanel.Pubmed_DefaultReportPanel.Pubmed_RVDocSum	0.00187239
ATP6V0E1	ATP6H, ATP6V0E, M9.2, Vma21, Vma21p	8992	ATPase, H+ transporting, lysosomal 9kDa, V0 subunit e1	protein-coding	Dengue-2	Cytoplasm	ATPase, H+ transporting, lysosomal 9kDa, V0 subunit e1	Dengue-2	http://www.ncbi.nlm.nih.gov/pubmed/19396146?ordinalpos=1&itool=EntrezSystem2.PEntrez.Pubmed.Pubmed_ResultsPanel.Pubmed_DefaultReportPanel.Pubmed_RVDocSum	0.0125618
ATP6V0E2	ATP6V0E2L, C7orf32	155066	ATPase, H+ transporting V0 subunit e2	protein-coding	Influenza-A	N/A	ATPase, H+ transporting V0 subunit e2	Influenza-A	http://www.ncbi.nlm.nih.gov/pubmed/20064371	0.00381038
ATP6V0E2	ATP6V0E2L, C7orf32	155066	ATPase, H+ transporting V0 subunit e2	protein-coding	Dengue-2	N/A	ATPase, H+ transporting V0 subunit e2	Dengue-2	http://www.ncbi.nlm.nih.gov/pubmed/19396146?ordinalpos=1&itool=EntrezSystem2.PEntrez.Pubmed.Pubmed_ResultsPanel.Pubmed_DefaultReportPanel.Pubmed_RVDocSum	0.00381038
ATP6V1B1	ATP6B1, MGC32642, RTA1B, VATB, VMA2, VPP3	525	ATPase, H+ transporting, lysosomal 56/58kDa, V1 subunit B1	protein-coding	Dengue-2	Organelles	ATPase, H+ transporting, lysosomal 56/58kDa, V1 subunit B1	Dengue-2	http://www.ncbi.nlm.nih.gov/pubmed/18690214?ordinalpos=2&itool=EntrezSystem2.PEntrez.Pubmed.Pubmed_ResultsPanel.Pubmed_DefaultReportPanel.Pubmed_RVDocSum	0.0403164
ATP6V1B1	ATP6B1, MGC32642, RTA1B, VATB, VMA2, VPP3	525	ATPase, H+ transporting, lysosomal 56/58kDa, V1 subunit B1	protein-coding	WNV	Organelles	ATPase, H+ transporting, lysosomal 56/58kDa, V1 subunit B1	WNV	http://www.ncbi.nlm.nih.gov/pubmed/18690214?ordinalpos=2&itool=EntrezSystem2.PEntrez.Pubmed.Pubmed_ResultsPanel.Pubmed_DefaultReportPanel.Pubmed_RVDocSum	0.0403164
ATP6V1B2	ATP6B1B2, ATP6B2, HO57, VATB, VPP3, Vma2	526	ATPase, H+ transporting, lysosomal 56/58kDa, V1 subunit B2	protein-coding	Influenza-A	N/A	ATPase, H+ transporting, lysosomal 56/58kDa, V1 subunit B2	Influenza-A	http://preview.ncbi.nlm.nih.gov/pubmed/20027183?itool=EntrezSystem2.PEntrez.Pubmed.Pubmed_ResultsPanel.Pubmed_RVDocSum&ordinalpos=5	0.010878
ATP6V1B2	ATP6B1B2, ATP6B2, HO57, VATB, VPP3, Vma2	526	ATPase, H+ transporting, lysosomal 56/58kDa, V1 subunit B2	protein-coding	Dengue-2	N/A	ATPase, H+ transporting, lysosomal 56/58kDa, V1 subunit B2	Dengue-2	http://www.ncbi.nlm.nih.gov/pubmed/18690214?ordinalpos=2&itool=EntrezSystem2.PEntrez.Pubmed.Pubmed_ResultsPanel.Pubmed_DefaultReportPanel.Pubmed_RVDocSum	0.010878
ATP6V1B2	ATP6B1B2, ATP6B2, HO57, VATB, VPP3, Vma2	526	ATPase, H+ transporting, lysosomal 56/58kDa, V1 subunit B2	protein-coding	WNV	N/A	ATPase, H+ transporting, lysosomal 56/58kDa, V1 subunit B2	WNV	http://www.ncbi.nlm.nih.gov/pubmed/18690214?ordinalpos=2&itool=EntrezSystem2.PEntrez.Pubmed.Pubmed_ResultsPanel.Pubmed_DefaultReportPanel.Pubmed_RVDocSum	0.010878
ATP6V1C1	ATP6C, ATP6D, FLJ20057, VATC, Vma5	528	ATPase, H+ transporting, lysosomal 42kDa, V1 subunit C1	protein-coding	WNV	Membrane	ATPase, H+ transporting, lysosomal 42kDa, V1 subunit C1	WNV	http://www.ncbi.nlm.nih.gov/pubmed/18690214?ordinalpos=2&itool=EntrezSystem2.PEntrez.Pubmed.Pubmed_ResultsPanel.Pubmed_DefaultReportPanel.Pubmed_RVDocSum	0.0173118
ATP6V1C2	ATP6C2, VMA5	245973	ATPase, H+ transporting, lysosomal 42kDa, V1 subunit C2	protein-coding	Dengue-2	N/A	ATPase, H+ transporting, lysosomal 42kDa, V1 subunit C2	Dengue-2	http://www.ncbi.nlm.nih.gov/pubmed/19396146?ordinalpos=1&itool=EntrezSystem2.PEntrez.Pubmed.Pubmed_ResultsPanel.Pubmed_DefaultReportPanel.Pubmed_RVDocSum	0.0782486
ATP6V1D	ATP6M, VATD, VMA8	51382	ATPase, H+ transporting, lysosomal 34kDa, V1 subunit D	protein-coding	Dengue-2	Cytoplasm	ATPase, H+ transporting, lysosomal 34kDa, V1 subunit D	Dengue-2	http://www.ncbi.nlm.nih.gov/pubmed/19396146?ordinalpos=1&itool=EntrezSystem2.PEntrez.Pubmed.Pubmed_ResultsPanel.Pubmed_DefaultReportPanel.Pubmed_RVDocSum	0.019202
ATP6V1E1	ATP6E, ATP6E2, ATP6V1E, P31, Vma4	529	ATPase, H+ transporting, lysosomal 31kDa, V1 subunit E1	protein-coding	WNV	Membrane	ATPase, H+ transporting, lysosomal 31kDa, V1 subunit E1	WNV	http://www.ncbi.nlm.nih.gov/pubmed/18690214?ordinalpos=2&itool=EntrezSystem2.PEntrez.Pubmed.Pubmed_ResultsPanel.Pubmed_DefaultReportPanel.Pubmed_RVDocSum	0.0127242
ATP6V1E2	ATP6E1, ATP6EL2, ATP6V1EL2, MGC9341, VMA4	90423	ATPase, H+ transporting, lysosomal 31kDa, V1 subunit E2	protein-coding	HIV-1	Cytoplasm	ATPase, H+ transporting, lysosomal 31kDa, V1 subunit E2	HIV-1	http://www.ncbi.nlm.nih.gov/pubmed/18187620?ordinalpos=1&itool=EntrezSystem2.PEntrez.Pubmed.Pubmed_ResultsPanel.Pubmed_RVDocSum	0.142941
ATP6V1G1	RP11-402G3.1, ATP6G, ATP6G1, ATP6GL, ATP6J, DKFZp547P234, Vma10	9550	ATPase, H+ transporting, lysosomal 13kDa, V1 subunit G1	protein-coding	Influenza-A	N/A	ATPase, H+ transporting, lysosomal 13kDa, V1 subunit G1	Influenza-A	http://www.ncbi.nlm.nih.gov/pubmed/20064371
ATP6V1G2	DADB-26I14.6, ATP6G, ATP6G2, NG38, VMA10	534	ATPase, H+ transporting, lysosomal 13kDa, V1 subunit G2	protein-coding	Dengue-2	Cytoplasm	ATPase, H+ transporting, lysosomal 13kDa, V1 subunit G2	Dengue-2	http://www.ncbi.nlm.nih.gov/pubmed/19396146?ordinalpos=1&itool=EntrezSystem2.PEntrez.Pubmed.Pubmed_ResultsPanel.Pubmed_DefaultReportPanel.Pubmed_RVDocSum	0.0283865
ATP6V1G3	ATP6G3, MGC119810, MGC119813, Vma10	127124	ATPase, H+ transporting, lysosomal 13kDa, V1 subunit G3	protein-coding	Dengue-2	Cytoplasm	ATPase, H+ transporting, lysosomal 13kDa, V1 subunit G3	Dengue-2	http://www.ncbi.nlm.nih.gov/pubmed/19396146?ordinalpos=1&itool=EntrezSystem2.PEntrez.Pubmed.Pubmed_ResultsPanel.Pubmed_DefaultReportPanel.Pubmed_RVDocSum
ATP6V1H	CGI-11, MSTP042, NBP1, SFD, SFDalpha, SFDbeta, VMA13	51606	ATPase, H+ transporting, lysosomal 50/57kDa, V1 subunit H	protein-coding	Dengue-2	Cytoplasm	ATPase, H+ transporting, lysosomal 50/57kDa, V1 subunit H	Dengue-2	http://www.ncbi.nlm.nih.gov/pubmed/19396146?ordinalpos=1&itool=EntrezSystem2.PEntrez.Pubmed.Pubmed_ResultsPanel.Pubmed_DefaultReportPanel.Pubmed_RVDocSum	0.0130837
ATR	FRP1, MEC1, SCKL, SCKL1	545	ataxia telangiectasia and Rad3 related	protein-coding	HIV-1	N/A	ataxia telangiectasia and Rad3 related	HIV-1	http://www.ncbi.nlm.nih.gov/pubmed/18854154?ordinalpos=6&itool=EntrezSystem2.PEntrez.Pubmed.Pubmed_ResultsPanel.Pubmed_DefaultReportPanel.Pubmed_RVDocSum	0.116778
ATXN2	ATX2, FLJ46772, SCA2, TNRC13	6311	ataxin 2	protein-coding	HIV-1	Organelles	ataxin 2	HIV-1	http://www.ncbi.nlm.nih.gov/pubmed/18854154?ordinalpos=6&itool=EntrezSystem2.PEntrez.Pubmed.Pubmed_ResultsPanel.Pubmed_DefaultReportPanel.Pubmed_RVDocSum	0.177916
ATXN7L3	DKFZp761G2113	56970	ataxin 7-like 3	protein-coding	Dengue-2	N/A	ataxin 7-like 3	Dengue-2	http://www.ncbi.nlm.nih.gov/pubmed/18690214?ordinalpos=2&itool=EntrezSystem2.PEntrez.Pubmed.Pubmed_ResultsPanel.Pubmed_DefaultReportPanel.Pubmed_RVDocSum
ATXN7L3	DKFZp761G2113	56970	ataxin 7-like 3	protein-coding	WNV	N/A	ataxin 7-like 3	WNV	http://www.ncbi.nlm.nih.gov/pubmed/18690214?ordinalpos=2&itool=EntrezSystem2.PEntrez.Pubmed.Pubmed_ResultsPanel.Pubmed_DefaultReportPanel.Pubmed_RVDocSum
B2M	CDABP0092	567	beta-2-microglobulin	protein-coding	Influenza-A	N/A	beta-2-microglobulin	Influenza-A	http://preview.ncbi.nlm.nih.gov/pubmed/20081832?itool=EntrezSystem2.PEntrez.Pubmed.Pubmed_ResultsPanel.Pubmed_RVDocSum&ordinalpos=1	0.152939
B3GAT2	RP1-104A17.2, GLCATS, KIAA1963, MGC138535	135152	beta-1,3-glucuronyltransferase 2 (glucuronosyltransferase S)	protein-coding	Borna-disease-virus	Cytoplasm	beta-1,3-glucuronyltransferase 2 (glucuronosyltransferase S)	Borna-disease-virus	http://preview.ncbi.nlm.nih.gov/pubmed/20071576?itool=EntrezSystem2.PEntrez.Pubmed.Pubmed_ResultsPanel.Pubmed_RVDocSum&ordinalpos=1	0.0959296
B3GTL	RP11-367C11.1, B3GLCT, B3GTL, B3Glc-T, Gal-T, beta3Glc-T	145173	beta 1,3-galactosyltransferase-like	protein-coding	WNV	N/A	beta 1,3-galactosyltransferase-like	WNV	http://www.ncbi.nlm.nih.gov/pubmed/18690214?ordinalpos=2&itool=EntrezSystem2.PEntrez.Pubmed.Pubmed_ResultsPanel.Pubmed_DefaultReportPanel.Pubmed_RVDocSum	0.125341
B4GALNT4	FLJ25045	338707	beta-1,4-N-acetyl-galactosaminyl transferase 4	protein-coding	HIV-1	N/A	beta-1,4-N-acetyl-galactosaminyl transferase 4	HIV-1	http://www.ncbi.nlm.nih.gov/pubmed/18854154?ordinalpos=6&itool=EntrezSystem2.PEntrez.Pubmed.Pubmed_ResultsPanel.Pubmed_DefaultReportPanel.Pubmed_RVDocSum	0.0802318
B4GALT1	B4GAL-T1, CDG2D, DKFZp686N19253, GGTB2, GT1, GTB, MGC50983, beta4Gal-T1	2683	UDP-Gal:betaGlcNAc beta 1,4- galactosyltransferase, polypeptide 1	protein-coding	WNV	Organelles	UDP-Gal:betaGlcNAc beta 1,4- galactosyltransferase, polypeptide 1	WNV	http://www.ncbi.nlm.nih.gov/pubmed/18690214?ordinalpos=2&itool=EntrezSystem2.PEntrez.Pubmed.Pubmed_ResultsPanel.Pubmed_DefaultReportPanel.Pubmed_RVDocSum	0.167346
B4GALT2	B4Gal-T2, B4Gal-T3, beta4Gal-T2	8704	UDP-Gal:betaGlcNAc beta 1,4- galactosyltransferase, polypeptide 2	protein-coding	Influenza-A	N/A	UDP-Gal:betaGlcNAc beta 1,4- galactosyltransferase, polypeptide 2	Influenza-A	http://www.ncbi.nlm.nih.gov/pubmed/20064371	0.0843182
BAAT	BACAT, BAT, FLJ20300, MGC104432	570	bile acid CoA: amino acid N-acyltransferase (glycine N-choloyltransferase)	protein-coding	HCV	Cytoplasm	bile acid CoA: amino acid N-acyltransferase (glycine N-choloyltransferase)	HCV	http://www.ncbi.nlm.nih.gov/pubmed/19286138?ordinalpos=4&itool=EntrezSystem2.PEntrez.Pubmed.Pubmed_ResultsPanel.Pubmed_DefaultReportPanel.Pubmed_RVDocSum	0.369624
BACE1	ASP2, BACE, FLJ90568, HSPC104, KIAA1149	23621	beta-site APP-cleaving enzyme 1	protein-coding	Influenza-A	Membrane	beta-site APP-cleaving enzyme 1	Influenza-A	http://www.ncbi.nlm.nih.gov/pubmed/20064371	0.0398656
BACE2	CDA13, AEPLC, ALP56, ASP1, ASP21, BAE2, CEAP1, DRAP	25825	beta-site APP-cleaving enzyme 2	protein-coding	HIV-1	Cytoplasm	beta-site APP-cleaving enzyme 2	HIV-1	http://www.ncbi.nlm.nih.gov/pubmed/18976975?ordinalpos=1&itool=EntrezSystem2.PEntrez.Pubmed.Pubmed_ResultsPanel.Pubmed_DefaultReportPanel.Pubmed_RVDocSum	0.0882135
BAGE2	CT2.2	85319	B melanoma antigen family, member 2	protein-coding	HCV	N/A	B melanoma antigen family, member 2	HCV	http://www.ncbi.nlm.nih.gov/pubmed/19717417?ordinalpos=1&itool=EntrezSystem2.PEntrez.Pubmed.Pubmed_ResultsPanel.Pubmed_DefaultReportPanel.Pubmed_RVDocSum
BAHD1	KIAA0945	22893	bromo adjacent homology domain containing 1	protein-coding	HIV-1	Nucleus	bromo adjacent homology domain containing 1	HIV-1	http://www.ncbi.nlm.nih.gov/pubmed/18854154?ordinalpos=6&itool=EntrezSystem2.PEntrez.Pubmed.Pubmed_ResultsPanel.Pubmed_DefaultReportPanel.Pubmed_RVDocSum	0.101306
BAIAP3	AL031709.1, BAP3, KIAA0734, MGC138334	8938	BAI1-associated protein 3	protein-coding	Influenza-A	N/A	BAI1-associated protein 3	Influenza-A	http://preview.ncbi.nlm.nih.gov/pubmed/20081832?itool=EntrezSystem2.PEntrez.Pubmed.Pubmed_ResultsPanel.Pubmed_RVDocSum&ordinalpos=1	0.0625137
BARHL2		343472	BarH-like homeobox 2	protein-coding	Influenza-A	N/A	BarH-like homeobox 2	Influenza-A	http://preview.ncbi.nlm.nih.gov/pubmed/20081832?itool=EntrezSystem2.PEntrez.Pubmed.Pubmed_ResultsPanel.Pubmed_RVDocSum&ordinalpos=1	0.0613188
BAT1	DAAP-97M17.4, D6S81E, DDX39B, UAP56	7919	DEAD (Asp-Glu-Ala-Asp) box polypeptide 39B	protein-coding	Influenza-A	N/A	DEAD (Asp-Glu-Ala-Asp) box polypeptide 39B	Influenza-A	J Virol. 2001 Feb;75(4):1899-908	0.00467602
BAT3	DADB-70P7.10, BAG-6, BAG6, D6S52E, G3	7917	BCL2-associated athanogene 6	protein-coding	HIV-1	N/A	BCL2-associated athanogene 6	HIV-1	http://www.ncbi.nlm.nih.gov/pubmed/18976975?ordinalpos=1&itool=EntrezSystem2.PEntrez.Pubmed.Pubmed_ResultsPanel.Pubmed_DefaultReportPanel.Pubmed_RVDocSum	0.0791386
BAZ1B	WBSCR10, WBSCR9, WSTF	9031	bromodomain adjacent to zinc finger domain, 1B	protein-coding	WNV	N/A	bromodomain adjacent to zinc finger domain, 1B	WNV	http://www.ncbi.nlm.nih.gov/pubmed/18690214?ordinalpos=2&itool=EntrezSystem2.PEntrez.Pubmed.Pubmed_ResultsPanel.Pubmed_DefaultReportPanel.Pubmed_RVDocSum
BAZ2B	DKFZp434H071, DKFZp762I0516, FLJ45644, WALp4	29994	bromodomain adjacent to zinc finger domain, 2B	protein-coding	HIV-1	N/A	bromodomain adjacent to zinc finger domain, 2B	HIV-1	http://www.ncbi.nlm.nih.gov/pubmed/18976975?ordinalpos=1&itool=EntrezSystem2.PEntrez.Pubmed.Pubmed_ResultsPanel.Pubmed_DefaultReportPanel.Pubmed_RVDocSum	0.110777
BCAP31	6C6-AG, BAP31, CDM, DXS1357E	10134	B-cell receptor-associated protein 31	protein-coding	Dengue-2	Membrane	B-cell receptor-associated protein 31	Dengue-2	http://www.ncbi.nlm.nih.gov/pubmed/18690214?ordinalpos=2&itool=EntrezSystem2.PEntrez.Pubmed.Pubmed_ResultsPanel.Pubmed_DefaultReportPanel.Pubmed_RVDocSum	0.132938
BCAP31	6C6-AG, BAP31, CDM, DXS1357E	10134	B-cell receptor-associated protein 31	protein-coding	WNV	Membrane	B-cell receptor-associated protein 31	WNV	http://www.ncbi.nlm.nih.gov/pubmed/18690214?ordinalpos=2&itool=EntrezSystem2.PEntrez.Pubmed.Pubmed_ResultsPanel.Pubmed_DefaultReportPanel.Pubmed_RVDocSum	0.132938
BCAS1	AIBC1, NABC1	8537	breast carcinoma amplified sequence 1	protein-coding	HIV-1	N/A	breast carcinoma amplified sequence 1	HIV-1	http://www.ncbi.nlm.nih.gov/pubmed/18976975?ordinalpos=1&itool=EntrezSystem2.PEntrez.Pubmed.Pubmed_ResultsPanel.Pubmed_DefaultReportPanel.Pubmed_RVDocSum	0.548406
BCAS2	DAM1, SPF27, Snt309	10286	breast carcinoma amplified sequence 2	protein-coding	Influenza-A	Organelles	breast carcinoma amplified sequence 2	Influenza-A	http://www.ncbi.nlm.nih.gov/pubmed/18615016?ordinalpos=4&itool=EntrezSystem2.PEntrez.Pubmed.Pubmed_ResultsPanel.Pubmed_DefaultReportPanel.Pubmed_RVDocSum	0
BCAT1	BCATC, BCT1, DKFZp686E12175, ECA39, MECA39, PNAS121, PP18	586	branched chain amino-acid transaminase 1, cytosolic	protein-coding	HCV	Cytoplasm	branched chain amino-acid transaminase 1, cytosolic	HCV	http://www.ncbi.nlm.nih.gov/pubmed/19286138?ordinalpos=4&itool=EntrezSystem2.PEntrez.Pubmed.Pubmed_ResultsPanel.Pubmed_DefaultReportPanel.Pubmed_RVDocSum	0.10015
BCKDHA	BCKDE1A, FLJ45695, MSU, MSUD1, OVD1A	593	branched chain keto acid dehydrogenase E1, alpha polypeptide	protein-coding	HCV	Organelles	branched chain keto acid dehydrogenase E1, alpha polypeptide	HCV	http://www.ncbi.nlm.nih.gov/pubmed/19717417?ordinalpos=1&itool=EntrezSystem2.PEntrez.Pubmed.Pubmed_ResultsPanel.Pubmed_DefaultReportPanel.Pubmed_RVDocSum	0.03813
BCKDHA	BCKDE1A, FLJ45695, MSU, MSUD1, OVD1A	593	branched chain keto acid dehydrogenase E1, alpha polypeptide	protein-coding	WNV	Organelles	branched chain keto acid dehydrogenase E1, alpha polypeptide	WNV	http://www.ncbi.nlm.nih.gov/pubmed/18690214?ordinalpos=2&itool=EntrezSystem2.PEntrez.Pubmed.Pubmed_ResultsPanel.Pubmed_DefaultReportPanel.Pubmed_RVDocSum	0.03813
BCKDHB	RP1-279A18.1, E1B, FLJ17880, dJ279A18.1	594	branched chain keto acid dehydrogenase E1, beta polypeptide	protein-coding	HCV	Cytoplasm	branched chain keto acid dehydrogenase E1, beta polypeptide	HCV	http://www.ncbi.nlm.nih.gov/pubmed/19286138?ordinalpos=4&itool=EntrezSystem2.PEntrez.Pubmed.Pubmed_ResultsPanel.Pubmed_DefaultReportPanel.Pubmed_RVDocSum	0.0212276
BCL11A	BCL11A-L, BCL11A-S, BCL11A-XL, CTIP1, EVI9, FLJ10173, FLJ34997, HBFQTL5, KIAA1809, ZNF856	53335	B-cell CLL/lymphoma 11A (zinc finger protein)	protein-coding	HIV-1	N/A	B-cell CLL/lymphoma 11A (zinc finger protein)	HIV-1	http://www.ncbi.nlm.nih.gov/pubmed/18854154?ordinalpos=6&itool=EntrezSystem2.PEntrez.Pubmed.Pubmed_ResultsPanel.Pubmed_DefaultReportPanel.Pubmed_RVDocSum	0.0163326
BCL2L12	MGC120313, MGC120314, MGC120315	83596	BCL2-like 12 (proline rich)	protein-coding	HIV-1	N/A	BCL2-like 12 (proline rich)	HIV-1	http://www.ncbi.nlm.nih.gov/pubmed/18976975?ordinalpos=1&itool=EntrezSystem2.PEntrez.Pubmed.Pubmed_ResultsPanel.Pubmed_DefaultReportPanel.Pubmed_RVDocSum	0.129437
BCL9	LGS, MGC131591	607	B-cell CLL/lymphoma 9	protein-coding	HIV-1	Nucleus	B-cell CLL/lymphoma 9	HIV-1	http://www.ncbi.nlm.nih.gov/pubmed/18187620?ordinalpos=1&itool=EntrezSystem2.PEntrez.Pubmed.Pubmed_ResultsPanel.Pubmed_RVDocSum
BCLAF1	BTF, KIAA0164, bK211L9.1	9774	BCL2-associated transcription factor 1	protein-coding	HIV-1	N/A	BCL2-associated transcription factor 1	HIV-1	http://www.ncbi.nlm.nih.gov/pubmed/18976975?ordinalpos=1&itool=EntrezSystem2.PEntrez.Pubmed.Pubmed_ResultsPanel.Pubmed_DefaultReportPanel.Pubmed_RVDocSum	0.0464405
BCR	ALL, BCR1, CML, D22S11, D22S662, FLJ16453, PHL	613	breakpoint cluster region	protein-coding	HIV-1	N/A	breakpoint cluster region	HIV-1	http://www.ncbi.nlm.nih.gov/pubmed/18976975?ordinalpos=1&itool=EntrezSystem2.PEntrez.Pubmed.Pubmed_ResultsPanel.Pubmed_DefaultReportPanel.Pubmed_RVDocSum	0.0367907
BEAN	SCA31	146227	brain expressed, associated with NEDD4, 1	protein-coding	WNV	N/A	brain expressed, associated with NEDD4, 1	WNV	http://www.ncbi.nlm.nih.gov/pubmed/18690214?ordinalpos=2&itool=EntrezSystem2.PEntrez.Pubmed.Pubmed_ResultsPanel.Pubmed_DefaultReportPanel.Pubmed_RVDocSum	0.146823
BICC1	DKFZp686I21119	80114	bicaudal C homolog 1 (Drosophila)	protein-coding	Dengue-2	N/A	bicaudal C homolog 1 (Drosophila)	Dengue-2	http://www.ncbi.nlm.nih.gov/pubmed/18690214?ordinalpos=2&itool=EntrezSystem2.PEntrez.Pubmed.Pubmed_ResultsPanel.Pubmed_DefaultReportPanel.Pubmed_RVDocSum	0.0612813
BICC1	DKFZp686I21119	80114	bicaudal C homolog 1 (Drosophila)	protein-coding	WNV	N/A	bicaudal C homolog 1 (Drosophila)	WNV	http://www.ncbi.nlm.nih.gov/pubmed/18690214?ordinalpos=2&itool=EntrezSystem2.PEntrez.Pubmed.Pubmed_ResultsPanel.Pubmed_DefaultReportPanel.Pubmed_RVDocSum	0.0612813
BICD2	RP11-476B13.3, KIAA0699, bA526D8.1	23299	bicaudal D homolog 2 (Drosophila)	protein-coding	HIV-1	N/A	bicaudal D homolog 2 (Drosophila)	HIV-1	http://www.ncbi.nlm.nih.gov/pubmed/18976975?ordinalpos=1&itool=EntrezSystem2.PEntrez.Pubmed.Pubmed_ResultsPanel.Pubmed_DefaultReportPanel.Pubmed_RVDocSum	0.0211832
BIRC4	RP1-315G1.5, API3, BIRC4, ILP1, MIHA, XLP2	331	X-linked inhibitor of apoptosis	protein-coding	HIV-1	Cytoplasm	X-linked inhibitor of apoptosis	HIV-1	http://www.ncbi.nlm.nih.gov/pubmed/18854154?ordinalpos=3&itool=EntrezSystem2.PEntrez.Pubmed.Pubmed_ResultsPanel.Pubmed_DefaultReportPanel.Pubmed_RVDocSum
BIRC4	RP1-315G1.5, API3, BIRC4, ILP1, MIHA, XLP2	331	X-linked inhibitor of apoptosis	protein-coding	Influenza-A	Cytoplasm	X-linked inhibitor of apoptosis	Influenza-A	http://www.ncbi.nlm.nih.gov/pubmed/20064371
BIRC6	APOLLON, BRUCE, FLJ13726, FLJ13786, KIAA1289	57448	baculoviral IAP repeat containing 6	protein-coding	HIV-1	Cytoplasm	baculoviral IAP repeat containing 6	HIV-1	http://www.ncbi.nlm.nih.gov/pubmed/18187620?ordinalpos=1&itool=EntrezSystem2.PEntrez.Pubmed.Pubmed_ResultsPanel.Pubmed_RVDocSum	0.0457627
BLK	MGC10442, MODY11	640	B lymphoid tyrosine kinase	protein-coding	HIV-1	N/A	B lymphoid tyrosine kinase	HIV-1	http://www.ncbi.nlm.nih.gov/pubmed/18854154?ordinalpos=6&itool=EntrezSystem2.PEntrez.Pubmed.Pubmed_ResultsPanel.Pubmed_DefaultReportPanel.Pubmed_RVDocSum	0.0855778
BMP1	FLJ44432, PCOLC, PCP, PCP2, TLD	649	bone morphogenetic protein 1	protein-coding	HIV-1	N/A	bone morphogenetic protein 1	HIV-1	http://www.ncbi.nlm.nih.gov/pubmed/18854154?ordinalpos=6&itool=EntrezSystem2.PEntrez.Pubmed.Pubmed_ResultsPanel.Pubmed_DefaultReportPanel.Pubmed_RVDocSum	0.0245151
BMP2	BMP2A	650	bone morphogenetic protein 2	protein-coding	HCV	Extracellular	bone morphogenetic protein 2	HCV	http://www.ncbi.nlm.nih.gov/pubmed/19304308?ordinalpos=1&itool=EntrezSystem2.PEntrez.Pubmed.Pubmed_ResultsPanel.Pubmed_DefaultReportPanel.Pubmed_RVDocSum	0.0731937
BMP2K	HRIHFB2017, BIKE, DKFZp434K0614, DKFZp434P0116	55589	BMP2 inducible kinase	protein-coding	HIV-1	N/A	BMP2 inducible kinase	HIV-1	http://www.ncbi.nlm.nih.gov/pubmed/18976975?ordinalpos=1&itool=EntrezSystem2.PEntrez.Pubmed.Pubmed_ResultsPanel.Pubmed_DefaultReportPanel.Pubmed_RVDocSum	0.171913
BMPR1B	ALK-6, ALK6, CDw293	658	bone morphogenetic protein receptor, type IB	protein-coding	Influenza-A	Cytoplasm	bone morphogenetic protein receptor, type IB	Influenza-A	http://preview.ncbi.nlm.nih.gov/pubmed/20027183?itool=EntrezSystem2.PEntrez.Pubmed.Pubmed_ResultsPanel.Pubmed_RVDocSum&ordinalpos=5	0.0146953
BPESC1	NCRNA00187	60467	blepharophimosis, epicanthus inversus and ptosis, candidate 1 (non-protein coding)	miscRNA	WNV	N/A	blepharophimosis, epicanthus inversus and ptosis, candidate 1 (non-protein coding)	WNV	http://www.ncbi.nlm.nih.gov/pubmed/18690214?ordinalpos=2&itool=EntrezSystem2.PEntrez.Pubmed.Pubmed_ResultsPanel.Pubmed_DefaultReportPanel.Pubmed_RVDocSum
BPIL2	RP1-149A16.10	254240	BPI fold containing family C	protein-coding	HCV	Extracellular	BPI fold containing family C	HCV	http://www.ncbi.nlm.nih.gov/pubmed/19286138?ordinalpos=4&itool=EntrezSystem2.PEntrez.Pubmed.Pubmed_ResultsPanel.Pubmed_DefaultReportPanel.Pubmed_RVDocSum	0.382424
BPTF	FAC1, FALZ, NURF301	2186	bromodomain PHD finger transcription factor	protein-coding	Influenza-A	Nucleus	bromodomain PHD finger transcription factor	Influenza-A	http://www.ncbi.nlm.nih.gov/pubmed/19327807?ordinalpos=1&itool=EntrezSystem2.PEntrez.Pubmed.Pubmed_ResultsPanel.Pubmed_DefaultReportPanel.Pubmed_RVDocSum
BRCA1	BRCAI, BRCC1, BROVCA1, IRIS, PNCA4, PSCP, RNF53	672	breast cancer 1, early onset	protein-coding	HIV-1	Organelles	breast cancer 1, early onset	HIV-1	http://www.ncbi.nlm.nih.gov/pubmed/18976975?ordinalpos=1&itool=EntrezSystem2.PEntrez.Pubmed.Pubmed_ResultsPanel.Pubmed_DefaultReportPanel.Pubmed_RVDocSum	0.659908
BRDT	BRD6, CT9	676	bromodomain, testis-specific	protein-coding	HIV-1	Nucleus	bromodomain, testis-specific	HIV-1	http://www.ncbi.nlm.nih.gov/pubmed/18976975?ordinalpos=1&itool=EntrezSystem2.PEntrez.Pubmed.Pubmed_ResultsPanel.Pubmed_DefaultReportPanel.Pubmed_RVDocSum	0.177663
BRF1	BRF, FLJ42674, FLJ43034, GTF3B, MGC105048, TAF3B2, TAF3C, TAFIII90, TF3B90, TFIIIB90, hBRF	2972	BRF1, RNA polymerase III transcription initiation factor 90 kDa subunit	protein-coding	HCV	Nucleus	BRF1, RNA polymerase III transcription initiation factor 90 kDa subunit	HCV	http://www.ncbi.nlm.nih.gov/pubmed/19717417?ordinalpos=1&itool=EntrezSystem2.PEntrez.Pubmed.Pubmed_ResultsPanel.Pubmed_DefaultReportPanel.Pubmed_RVDocSum	0.0532744
BRUNOL5	BRUNOL-5, BRUNOL5	60680	CUGBP, Elav-like family member 5	protein-coding	WNV	N/A	CUGBP, Elav-like family member 5	WNV	http://www.ncbi.nlm.nih.gov/pubmed/18690214?ordinalpos=2&itool=EntrezSystem2.PEntrez.Pubmed.Pubmed_ResultsPanel.Pubmed_DefaultReportPanel.Pubmed_RVDocSum	0.0613689
BRUNOL6	BRUNOL6	60677	CUGBP, Elav-like family member 6	protein-coding	HCV	N/A	CUGBP, Elav-like family member 6	HCV	http://www.ncbi.nlm.nih.gov/pubmed/19717417?ordinalpos=1&itool=EntrezSystem2.PEntrez.Pubmed.Pubmed_ResultsPanel.Pubmed_DefaultReportPanel.Pubmed_RVDocSum	0.0460598
BRWD3	RP11-325E14.4, BRODL, FLJ33254, FLJ38568, MRX93	254065	bromodomain and WD repeat domain containing 3	protein-coding	Influenza-A	N/A	bromodomain and WD repeat domain containing 3	Influenza-A	http://preview.ncbi.nlm.nih.gov/pubmed/20027183?itool=EntrezSystem2.PEntrez.Pubmed.Pubmed_ResultsPanel.Pubmed_RVDocSum&ordinalpos=5	0.0628402
BSG	UNQ6505/PRO21383, 5F7, CD147, EMMPRIN, M6, OK, TCSF	682	basigin (Ok blood group)	protein-coding	HIV-1	Membrane	basigin (Ok blood group)	HIV-1	http://www.ncbi.nlm.nih.gov/pubmed/18187620?ordinalpos=1&itool=EntrezSystem2.PEntrez.Pubmed.Pubmed_ResultsPanel.Pubmed_RVDocSum	0.140044
BTBD14A	BEND9, BTBD14, BTBD14A, MGC23427	138151	NACC family member 2, BEN and BTB (POZ) domain containing	protein-coding	HIV-1	N/A	NACC family member 2, BEN and BTB (POZ) domain containing	HIV-1	http://www.ncbi.nlm.nih.gov/pubmed/18976975?ordinalpos=1&itool=EntrezSystem2.PEntrez.Pubmed.Pubmed_ResultsPanel.Pubmed_DefaultReportPanel.Pubmed_RVDocSum	0.0305651
BTBD8		284697	BTB (POZ) domain containing 8	protein-coding	Influenza-A	N/A	BTB (POZ) domain containing 8	Influenza-A	http://www.ncbi.nlm.nih.gov/pubmed/19327807?ordinalpos=1&itool=EntrezSystem2.PEntrez.Pubmed.Pubmed_ResultsPanel.Pubmed_DefaultReportPanel.Pubmed_RVDocSum	0.327132
BTD		686	biotinidase	protein-coding	Dengue-2	Extracellular	biotinidase	Dengue-2	http://www.ncbi.nlm.nih.gov/pubmed/19396146?ordinalpos=1&itool=EntrezSystem2.PEntrez.Pubmed.Pubmed_ResultsPanel.Pubmed_DefaultReportPanel.Pubmed_RVDocSum	0.143309
BTF3	OK/SW-cl.8, BETA-NAC, BTF3a, BTF3b, NACB	689	basic transcription factor 3	protein-coding	HIV-1	Nucleus	basic transcription factor 3	HIV-1	http://www.ncbi.nlm.nih.gov/pubmed/19460752?ordinalpos=1&itool=Email.EmailReport.Pubmed_ReportSelector.Pubmed_RVDocSum	0.0931226
BTG2	MGC126063, MGC126064, PC3, TIS21	7832	BTG family, member 2	protein-coding	HIV-1	N/A	BTG family, member 2	HIV-1	http://www.ncbi.nlm.nih.gov/pubmed/18854154?ordinalpos=6&itool=EntrezSystem2.PEntrez.Pubmed.Pubmed_ResultsPanel.Pubmed_DefaultReportPanel.Pubmed_RVDocSum	0.0286545
BTRC	RP11-529I10.2, BETA-TRCP, FBW1A, FBXW1, FBXW1A, FWD1, MGC4643, bTrCP, bTrCP1, betaTrCP	8945	beta-transducin repeat containing E3 ubiquitin protein ligase	protein-coding	HIV-1	N/A	beta-transducin repeat containing E3 ubiquitin protein ligase	HIV-1	http://www.ncbi.nlm.nih.gov/pubmed/9660940?dopt=AbstractPlus	0.0144657
BZRAP1	DKFZp686F02123, KIAA0612, PRAX-1, PRAX1, RIM-BP1, RIMBP1	9256	benzodiazapine receptor (peripheral) associated protein 1	protein-coding	Influenza-A	Cytoplasm	benzodiazapine receptor (peripheral) associated protein 1	Influenza-A	http://preview.ncbi.nlm.nih.gov/pubmed/20027183?itool=EntrezSystem2.PEntrez.Pubmed.Pubmed_ResultsPanel.Pubmed_RVDocSum&ordinalpos=5	0.202176
C10orf112	FLJ60310, bA265G8.2	340895	chromosome 10 open reading frame 112	protein-coding	HCV	N/A	chromosome 10 open reading frame 112	HCV	http://www.ncbi.nlm.nih.gov/pubmed/19717417?ordinalpos=1&itool=EntrezSystem2.PEntrez.Pubmed.Pubmed_ResultsPanel.Pubmed_DefaultReportPanel.Pubmed_RVDocSum
C10orf119	FLJ13081, FLJ36756, MCM-BP, MCMBP	79892	minichromosome maintenance complex binding protein	protein-coding	WNV	N/A	minichromosome maintenance complex binding protein	WNV	http://www.ncbi.nlm.nih.gov/pubmed/18690214?ordinalpos=2&itool=EntrezSystem2.PEntrez.Pubmed.Pubmed_ResultsPanel.Pubmed_DefaultReportPanel.Pubmed_RVDocSum	0.0495174
C10orf79	RP11-373N18.2, FLJ22944, FLJ36006, bA373N18.2	80217	WD repeat domain 96	protein-coding	Dengue-2	N/A	WD repeat domain 96	Dengue-2	http://www.ncbi.nlm.nih.gov/pubmed/18690214?ordinalpos=2&itool=EntrezSystem2.PEntrez.Pubmed.Pubmed_ResultsPanel.Pubmed_DefaultReportPanel.Pubmed_RVDocSum	0.231282
C10orf79	RP11-373N18.2, FLJ22944, FLJ36006, bA373N18.2	80217	WD repeat domain 96	protein-coding	WNV	N/A	WD repeat domain 96	WNV	http://www.ncbi.nlm.nih.gov/pubmed/18690214?ordinalpos=2&itool=EntrezSystem2.PEntrez.Pubmed.Pubmed_ResultsPanel.Pubmed_DefaultReportPanel.Pubmed_RVDocSum	0.231282
C10orf82	FLJ40268, MGC33547	143379	chromosome 10 open reading frame 82	protein-coding	HIV-1	N/A	chromosome 10 open reading frame 82	HIV-1	http://www.ncbi.nlm.nih.gov/pubmed/18976975?ordinalpos=1&itool=EntrezSystem2.PEntrez.Pubmed.Pubmed_ResultsPanel.Pubmed_DefaultReportPanel.Pubmed_RVDocSum	0.248326
C11orf35	MGC35138	256329	chromosome 11 open reading frame 35	protein-coding	HCV	N/A	chromosome 11 open reading frame 35	HCV	http://www.ncbi.nlm.nih.gov/pubmed/19286138?ordinalpos=4&itool=EntrezSystem2.PEntrez.Pubmed.Pubmed_ResultsPanel.Pubmed_DefaultReportPanel.Pubmed_RVDocSum	0.239
C11orf9	KIAA0954, MGC10781, MRF, Ndt80	745	myelin regulatory factor	protein-coding	HIV-1	N/A	myelin regulatory factor	HIV-1	http://www.ncbi.nlm.nih.gov/pubmed/18854154?ordinalpos=6&itool=EntrezSystem2.PEntrez.Pubmed.Pubmed_ResultsPanel.Pubmed_DefaultReportPanel.Pubmed_RVDocSum	0.0782866
C14ORF125 (HEATR5A)	hCG_41034, C14orf125, DKFZp781E083, MGC72028	25938	HEAT repeat containing 5A	protein-coding	HIV-1	N/A	HEAT repeat containing 5A	HIV-1		0.0938285
C14orf172	hCG_25505, C14orf172, FLJ40452, GCD14, Gcd14p, TRM61, hTRM61	115708	tRNA methyltransferase 61 homolog A (S. cerevisiae)	protein-coding	Influenza-A	N/A	tRNA methyltransferase 61 homolog A (S. cerevisiae)	Influenza-A	http://preview.ncbi.nlm.nih.gov/pubmed/20081832?itool=EntrezSystem2.PEntrez.Pubmed.Pubmed_ResultsPanel.Pubmed_RVDocSum&ordinalpos=1	0.0588097
C14orf28	DRIP1, c14_5270	122525	chromosome 14 open reading frame 28	protein-coding	Influenza-A	N/A	chromosome 14 open reading frame 28	Influenza-A	http://preview.ncbi.nlm.nih.gov/pubmed/20027183?itool=EntrezSystem2.PEntrez.Pubmed.Pubmed_ResultsPanel.Pubmed_RVDocSum&ordinalpos=5	0.0684586
C14orf72	C14orf72	145200	long intergenic non-protein coding RNA 239	miscRNA	HIV-1	N/A	long intergenic non-protein coding RNA 239	HIV-1	http://www.ncbi.nlm.nih.gov/pubmed/18854154?ordinalpos=6&itool=EntrezSystem2.PEntrez.Pubmed.Pubmed_ResultsPanel.Pubmed_DefaultReportPanel.Pubmed_RVDocSum
C14orf73		91828	exocyst complex component 3-like 4	protein-coding	HCV	N/A	exocyst complex component 3-like 4	HCV	http://www.ncbi.nlm.nih.gov/pubmed/19717417?ordinalpos=1&itool=EntrezSystem2.PEntrez.Pubmed.Pubmed_ResultsPanel.Pubmed_DefaultReportPanel.Pubmed_RVDocSum	0.185426
C15orf2		23742	nuclear pore associated protein 1	protein-coding	HIV-1	N/A	nuclear pore associated protein 1	HIV-1	http://www.ncbi.nlm.nih.gov/pubmed/18976975?ordinalpos=1&itool=EntrezSystem2.PEntrez.Pubmed.Pubmed_ResultsPanel.Pubmed_DefaultReportPanel.Pubmed_RVDocSum
C16orf24	LA16c-444G9.1, C16orf24, MGC2494	65990	family with sequence similarity 173, member A	protein-coding	Influenza-A	N/A	family with sequence similarity 173, member A	Influenza-A	http://www.ncbi.nlm.nih.gov/pubmed/20064371	0.111689
C16orf72	FLJ41272, PRO0149	29035	chromosome 16 open reading frame 72	protein-coding	Influenza-A	N/A	chromosome 16 open reading frame 72	Influenza-A	http://preview.ncbi.nlm.nih.gov/pubmed/20027183?itool=EntrezSystem2.PEntrez.Pubmed.Pubmed_ResultsPanel.Pubmed_RVDocSum&ordinalpos=5	0.0740343
C17orf28	DMC1, FLJ43526	283987	HID1 domain containing	protein-coding	HIV-1	N/A	HID1 domain containing	HIV-1	http://www.ncbi.nlm.nih.gov/pubmed/18854154?ordinalpos=6&itool=EntrezSystem2.PEntrez.Pubmed.Pubmed_ResultsPanel.Pubmed_DefaultReportPanel.Pubmed_RVDocSum	0.0296823
C18orf11	GAREM, Gm944, C18orf11	64762	GRB2 associated, regulator of MAPK1	protein-coding	HIV-1	N/A	GRB2 associated, regulator of MAPK1	HIV-1	http://www.ncbi.nlm.nih.gov/pubmed/18854154?ordinalpos=6&itool=EntrezSystem2.PEntrez.Pubmed.Pubmed_ResultsPanel.Pubmed_DefaultReportPanel.Pubmed_RVDocSum	0.0945478
C18orf22	FLJ18281, FLJ18505, FLJ21172, FLJ42604, FLJ97160, HsT169	79863	ribosome binding factor A (putative)	protein-coding	WNV	N/A	ribosome binding factor A (putative)	WNV	http://www.ncbi.nlm.nih.gov/pubmed/18690214?ordinalpos=2&itool=EntrezSystem2.PEntrez.Pubmed.Pubmed_ResultsPanel.Pubmed_DefaultReportPanel.Pubmed_RVDocSum	0.299894
C19orf29	FLJ17482, FLJ59622, NY-REN-24, cactin, fSAPc	58509	cactin, spliceosome C complex subunit	protein-coding	Influenza-A	N/A	cactin, spliceosome C complex subunit	Influenza-A	http://www.ncbi.nlm.nih.gov/pubmed/20064371	0.0344562
C19orf44	FLJ21742, FLJ22492	84167	chromosome 19 open reading frame 44	protein-coding	HCV	N/A	chromosome 19 open reading frame 44	HCV	http://www.ncbi.nlm.nih.gov/pubmed/19717417?ordinalpos=1&itool=EntrezSystem2.PEntrez.Pubmed.Pubmed_ResultsPanel.Pubmed_DefaultReportPanel.Pubmed_RVDocSum	0.405902
C1orf103	FLJ11269, RIF1, RP11-96K19.1	55791	ligand dependent nuclear receptor interacting factor 1	protein-coding	HIV-1	N/A	ligand dependent nuclear receptor interacting factor 1	HIV-1	http://www.ncbi.nlm.nih.gov/pubmed/18854154?ordinalpos=6&itool=EntrezSystem2.PEntrez.Pubmed.Pubmed_ResultsPanel.Pubmed_DefaultReportPanel.Pubmed_RVDocSum	0.594299
C1orf159	RP11-465B22.4, FLJ20584, FLJ21143, FLJ36119	54991	chromosome 1 open reading frame 159	protein-coding	Influenza-A	N/A	chromosome 1 open reading frame 159	Influenza-A	http://preview.ncbi.nlm.nih.gov/pubmed/20027183?itool=EntrezSystem2.PEntrez.Pubmed.Pubmed_ResultsPanel.Pubmed_RVDocSum&ordinalpos=5	0.171029
C1orf71	RP11-452J6.1, C1orf71, FLJ32001, MGC18089	163882	consortin, connexin sorting protein	protein-coding	HIV-1	Cytoplasm	consortin, connexin sorting protein	HIV-1	http://www.ncbi.nlm.nih.gov/pubmed/18854154?ordinalpos=6&itool=EntrezSystem2.PEntrez.Pubmed.Pubmed_ResultsPanel.Pubmed_DefaultReportPanel.Pubmed_RVDocSum	0.294487
C1QBP	GC1QBP, HABP1, SF2p32, gC1Q-R, gC1qR, p32	708	complement component 1, q subcomponent binding protein	protein-coding	HCV	Membrane	complement component 1, q subcomponent binding protein	HCV		0.11511
C1QBP	GC1QBP, HABP1, SF2p32, gC1Q-R, gC1qR, p32	708	complement component 1, q subcomponent binding protein	protein-coding	HIV-1	Membrane	complement component 1, q subcomponent binding protein	HIV-1		0.11511
C20ORF106	RP5-1153D9.4, MGC104272, dJ1153D9.3	200232	family with sequence similarity 209, member A	protein-coding	HIV-1	Membrane	family with sequence similarity 209, member A	HIV-1	http://www.ncbi.nlm.nih.gov/pubmed/18187620?ordinalpos=1&itool=EntrezSystem2.PEntrez.Pubmed.Pubmed_ResultsPanel.Pubmed_RVDocSum	0.509136
C20orf135	MGC42974, dJ591C20.1	140701	abhydrolase domain containing 16B	protein-coding	HIV-1	N/A	abhydrolase domain containing 16B	HIV-1	http://www.ncbi.nlm.nih.gov/pubmed/18976975?ordinalpos=1&itool=EntrezSystem2.PEntrez.Pubmed.Pubmed_ResultsPanel.Pubmed_DefaultReportPanel.Pubmed_RVDocSum	0.048932
C20orf20	Eaf7, FLJ10914, MRG15BP, MRGBP, URCC4	55257	MRG/MORF4L binding protein	protein-coding	HCV	Nucleus	MRG/MORF4L binding protein	HCV	http://www.ncbi.nlm.nih.gov/pubmed/19717417?ordinalpos=1&itool=EntrezSystem2.PEntrez.Pubmed.Pubmed_ResultsPanel.Pubmed_DefaultReportPanel.Pubmed_RVDocSum	0.0371564
C20orf54	BVVLS, MGC10698, RFT2, bA371L19.1, hRFT2	113278	solute carrier family 52, riboflavin transporter, member 3	protein-coding	Influenza-A	N/A	solute carrier family 52, riboflavin transporter, member 3	Influenza-A	http://www.ncbi.nlm.nih.gov/pubmed/18615016?ordinalpos=4&itool=EntrezSystem2.PEntrez.Pubmed.Pubmed_ResultsPanel.Pubmed_DefaultReportPanel.Pubmed_RVDocSum	0.087202
C21orf56	DKFZp434N0650, MGC99490	84221	spermatogenesis and centriole associated 1-like	protein-coding	HCV	N/A	spermatogenesis and centriole associated 1-like	HCV	http://www.ncbi.nlm.nih.gov/pubmed/19717417?ordinalpos=1&itool=EntrezSystem2.PEntrez.Pubmed.Pubmed_ResultsPanel.Pubmed_DefaultReportPanel.Pubmed_RVDocSum	0.0488912
C21orf7	HC21ORF7, TAK1L, TAKL, TAKL-1, TAKL-2, TAKL-4	56911	MAP3K7 C-terminal like	protein-coding	Influenza-A	N/A	MAP3K7 C-terminal like	Influenza-A	http://preview.ncbi.nlm.nih.gov/pubmed/20081832?itool=EntrezSystem2.PEntrez.Pubmed.Pubmed_ResultsPanel.Pubmed_RVDocSum&ordinalpos=1
C2orf25 (MMADHC)	HSPC161, C2orf25, CL25022, cblD	27249	methylmalonic aciduria (cobalamin deficiency) cblD type, with homocystinuria	protein-coding	HIV-1	Organelles	methylmalonic aciduria (cobalamin deficiency) cblD type, with homocystinuria	HIV-1		0.068921
C2orf42	FLJ20558	54980	chromosome 2 open reading frame 42	protein-coding	Influenza-A	N/A	chromosome 2 open reading frame 42	Influenza-A	http://preview.ncbi.nlm.nih.gov/pubmed/20027183?itool=EntrezSystem2.PEntrez.Pubmed.Pubmed_ResultsPanel.Pubmed_RVDocSum&ordinalpos=5	0.08807
C3orf25		90288	EF-hand calcium binding domain 12	protein-coding	HIV-1	N/A	EF-hand calcium binding domain 12	HIV-1	http://www.ncbi.nlm.nih.gov/pubmed/18976975?ordinalpos=1&itool=EntrezSystem2.PEntrez.Pubmed.Pubmed_ResultsPanel.Pubmed_DefaultReportPanel.Pubmed_RVDocSum
C3orf31	DKFZp434E0519, MGC16471	132001	TAM41, mitochondrial translocator assembly and maintenance protein, homolog (S. cerevisiae)	protein-coding	Influenza-A	Organelles	TAM41, mitochondrial translocator assembly and maintenance protein, homolog (S. cerevisiae)	Influenza-A	http://preview.ncbi.nlm.nih.gov/pubmed/20081832?itool=EntrezSystem2.PEntrez.Pubmed.Pubmed_ResultsPanel.Pubmed_RVDocSum&ordinalpos=1	0.141565
C3orf46		255330	nucleoporin 210kDa pseudogene 1	pseudo	HIV-1	N/A	nucleoporin 210kDa pseudogene 1	HIV-1	http://www.ncbi.nlm.nih.gov/pubmed/18976975?ordinalpos=1&itool=EntrezSystem2.PEntrez.Pubmed.Pubmed_ResultsPanel.Pubmed_DefaultReportPanel.Pubmed_RVDocSum
C3orf56	FLJ40141	285311	chromosome 3 open reading frame 56	protein-coding	HIV-1	N/A	chromosome 3 open reading frame 56	HIV-1	http://www.ncbi.nlm.nih.gov/pubmed/18854154?ordinalpos=6&itool=EntrezSystem2.PEntrez.Pubmed.Pubmed_ResultsPanel.Pubmed_DefaultReportPanel.Pubmed_RVDocSum
C4orf33	LOC132321, FLJ33703	132321	chromosome 4 open reading frame 33	protein-coding	HIV-1	N/A	chromosome 4 open reading frame 33	HIV-1	http://www.ncbi.nlm.nih.gov/pubmed/18187620?ordinalpos=1&itool=EntrezSystem2.PEntrez.Pubmed.Pubmed_ResultsPanel.Pubmed_RVDocSum	0.186683
C5orf18	DP1, TB2, YOP1, D5S346, C5orf18, MGC70440	7905	receptor accessory protein 5	protein-coding	HIV-1	N/A	receptor accessory protein 5	HIV-1	http://www.ncbi.nlm.nih.gov/pubmed/18976975?ordinalpos=1&itool=EntrezSystem2.PEntrez.Pubmed.Pubmed_ResultsPanel.Pubmed_DefaultReportPanel.Pubmed_RVDocSum	0.0500835
C5orf38	CEI, IRX2NB, MGC126657, MGC126683	153571	chromosome 5 open reading frame 38	protein-coding	Influenza-A	N/A	chromosome 5 open reading frame 38	Influenza-A	http://preview.ncbi.nlm.nih.gov/pubmed/20027183?itool=EntrezSystem2.PEntrez.Pubmed.Pubmed_ResultsPanel.Pubmed_RVDocSum&ordinalpos=5
C6orf1	LBH, MGC57858, LOC221491	221491	chromosome 6 open reading frame 1	protein-coding	HIV-1	Extracellular	chromosome 6 open reading frame 1	HIV-1	http://www.ncbi.nlm.nih.gov/pubmed/18187620?ordinalpos=1&itool=EntrezSystem2.PEntrez.Pubmed.Pubmed_ResultsPanel.Pubmed_RVDocSum
C6ORF162	DC18, DKFZp586E1923, dJ102H19.2, LOC57150	57150	small integral membrane protein 8	protein-coding	HIV-1	Membrane	small integral membrane protein 8	HIV-1	http://www.ncbi.nlm.nih.gov/pubmed/18187620?ordinalpos=1&itool=EntrezSystem2.PEntrez.Pubmed.Pubmed_ResultsPanel.Pubmed_RVDocSum	0.0946535
C7orf41	Ells1, FLJ25903, LOC222166	222166	chromosome 7 open reading frame 41	protein-coding	HCV	N/A	chromosome 7 open reading frame 41	HCV	http://www.ncbi.nlm.nih.gov/pubmed/19717417?ordinalpos=1&itool=EntrezSystem2.PEntrez.Pubmed.Pubmed_ResultsPanel.Pubmed_DefaultReportPanel.Pubmed_RVDocSum
C7orf49	FLJ22450, FLJ27285, MGC5242, MRI	78996	chromosome 7 open reading frame 49	protein-coding	HIV-1	N/A	chromosome 7 open reading frame 49	HIV-1	http://www.ncbi.nlm.nih.gov/pubmed/18854154?ordinalpos=6&itool=EntrezSystem2.PEntrez.Pubmed.Pubmed_ResultsPanel.Pubmed_DefaultReportPanel.Pubmed_RVDocSum	0.281948
C8orf14	VIR35	83655	long intergenic non-protein coding RNA 208	miscRNA	HIV-1	N/A	long intergenic non-protein coding RNA 208	HIV-1	http://www.ncbi.nlm.nih.gov/pubmed/18187620?ordinalpos=1&itool=EntrezSystem2.PEntrez.Pubmed.Pubmed_ResultsPanel.Pubmed_RVDocSum
C9orf121	RP13-60M5.1, C9orf121, RDCVF2	158046	nucleoredoxin-like 2	protein-coding	HIV-1	N/A	nucleoredoxin-like 2	HIV-1	http://www.ncbi.nlm.nih.gov/pubmed/18854154?ordinalpos=6&itool=EntrezSystem2.PEntrez.Pubmed.Pubmed_ResultsPanel.Pubmed_DefaultReportPanel.Pubmed_RVDocSum	0.0628636
C9orf125	MGC12992	84302	transmembrane protein 246	protein-coding	HCV	N/A	transmembrane protein 246	HCV	http://www.ncbi.nlm.nih.gov/pubmed/19717417?ordinalpos=1&itool=EntrezSystem2.PEntrez.Pubmed.Pubmed_ResultsPanel.Pubmed_DefaultReportPanel.Pubmed_RVDocSum	0.0117904
C9orf131	MGC41945, FLJ00273	138724	chromosome 9 open reading frame 131	protein-coding	HIV-1	N/A	chromosome 9 open reading frame 131	HIV-1	http://www.ncbi.nlm.nih.gov/pubmed/18187620?ordinalpos=1&itool=EntrezSystem2.PEntrez.Pubmed.Pubmed_ResultsPanel.Pubmed_RVDocSum	0.90523
C9orf66	FLJ31158, RP11-59O6.1, LOC157983	157983	chromosome 9 open reading frame 66	protein-coding	HIV-1	N/A	chromosome 9 open reading frame 66	HIV-1	http://www.ncbi.nlm.nih.gov/pubmed/18976975?ordinalpos=1&itool=EntrezSystem2.PEntrez.Pubmed.Pubmed_ResultsPanel.Pubmed_DefaultReportPanel.Pubmed_RVDocSum
CA2	CA-II, CAII, Car2	760	carbonic anhydrase II	protein-coding	HIV-1	Cytoplasm	carbonic anhydrase II	HIV-1	http://www.ncbi.nlm.nih.gov/pubmed/18976975?ordinalpos=1&itool=EntrezSystem2.PEntrez.Pubmed.Pubmed_ResultsPanel.Pubmed_DefaultReportPanel.Pubmed_RVDocSum	0.165998
CAB45	RP5-902P8.6, Cab45	51150	stromal cell derived factor 4	protein-coding	HIV-1	N/A	stromal cell derived factor 4	HIV-1	http://www.ncbi.nlm.nih.gov/pubmed/18854154?ordinalpos=6&itool=EntrezSystem2.PEntrez.Pubmed.Pubmed_ResultsPanel.Pubmed_DefaultReportPanel.Pubmed_RVDocSum	0.042371
CABC1	PP265, ADCK3, ARCA2, COQ8, MGC4849, SCAR9	56997	aarF domain containing kinase 3	protein-coding	Influenza-A	N/A	aarF domain containing kinase 3	Influenza-A	http://preview.ncbi.nlm.nih.gov/pubmed/20027183?itool=EntrezSystem2.PEntrez.Pubmed.Pubmed_ResultsPanel.Pubmed_RVDocSum&ordinalpos=5	0.06491
CACNA1A	APCA, CACNL1A4, CAV2.1, EA2, FHM, HPCA, MHP, MHP1, SCA6	773	calcium channel, voltage-dependent, P/Q type, alpha 1A subunit	protein-coding	WNV	Membrane	calcium channel, voltage-dependent, P/Q type, alpha 1A subunit	WNV	http://www.ncbi.nlm.nih.gov/pubmed/18690214?ordinalpos=2&itool=EntrezSystem2.PEntrez.Pubmed.Pubmed_ResultsPanel.Pubmed_DefaultReportPanel.Pubmed_RVDocSum	0.0587719
CACNB2	RP11-383B4.2, CACNLB2, CAVB2, FLJ23743, MYSB	783	calcium channel, voltage-dependent, beta 2 subunit	protein-coding	HCV	Membrane	calcium channel, voltage-dependent, beta 2 subunit	HCV	http://www.ncbi.nlm.nih.gov/pubmed/19304308?ordinalpos=1&itool=EntrezSystem2.PEntrez.Pubmed.Pubmed_ResultsPanel.Pubmed_DefaultReportPanel.Pubmed_RVDocSum	0.0734979
CACNG1	CACNLG	786	calcium channel, voltage-dependent, gamma subunit 1	protein-coding	HIV-1	Membrane	calcium channel, voltage-dependent, gamma subunit 1	HIV-1	http://www.ncbi.nlm.nih.gov/pubmed/18187620?ordinalpos=1&itool=EntrezSystem2.PEntrez.Pubmed.Pubmed_ResultsPanel.Pubmed_RVDocSum	0.0464086
CACNG4	MGC11138, MGC24983	27092	calcium channel, voltage-dependent, gamma subunit 4	protein-coding	Influenza-A	Membrane	calcium channel, voltage-dependent, gamma subunit 4	Influenza-A	http://preview.ncbi.nlm.nih.gov/pubmed/20027183?itool=EntrezSystem2.PEntrez.Pubmed.Pubmed_ResultsPanel.Pubmed_RVDocSum&ordinalpos=5	0.0138686
CAD		790	carbamoyl-phosphate synthetase 2, aspartate transcarbamylase, and dihydroorotase	protein-coding	HIV-1	N/A	carbamoyl-phosphate synthetase 2, aspartate transcarbamylase, and dihydroorotase	HIV-1	http://www.ncbi.nlm.nih.gov/pubmed/18854154?ordinalpos=6&itool=EntrezSystem2.PEntrez.Pubmed.Pubmed_ResultsPanel.Pubmed_DefaultReportPanel.Pubmed_RVDocSum	0.0475615
CAD		790	carbamoyl-phosphate synthetase 2, aspartate transcarbamylase, and dihydroorotase	protein-coding	Influenza-A	N/A	carbamoyl-phosphate synthetase 2, aspartate transcarbamylase, and dihydroorotase	Influenza-A	http://preview.ncbi.nlm.nih.gov/pubmed/20027183?itool=EntrezSystem2.PEntrez.Pubmed.Pubmed_ResultsPanel.Pubmed_RVDocSum&ordinalpos=5	0.0475615
CADM2	IGSF4D, MGC104534, MGC138341, MGC138343, NECL3, Necl-3, synCAM2	253559	cell adhesion molecule 2	protein-coding	Influenza-A	N/A	cell adhesion molecule 2	Influenza-A	http://www.ncbi.nlm.nih.gov/pubmed/20064371	0.0645239
CADM2	IGSF4D, MGC104534, MGC138341, MGC138343, NECL3, Necl-3, synCAM2	253559	cell adhesion molecule 2	protein-coding	HCV	N/A	cell adhesion molecule 2	HCV	http://www.ncbi.nlm.nih.gov/pubmed/19717417?ordinalpos=1&itool=EntrezSystem2.PEntrez.Pubmed.Pubmed_ResultsPanel.Pubmed_DefaultReportPanel.Pubmed_RVDocSum	0.0645239
CALCB	CALC2, CGRP-II, CGRP2, FLJ30166	797	calcitonin-related polypeptide beta	protein-coding	WNV	Cytoplasm	calcitonin-related polypeptide beta	WNV	http://www.ncbi.nlm.nih.gov/pubmed/18690214?ordinalpos=2&itool=EntrezSystem2.PEntrez.Pubmed.Pubmed_ResultsPanel.Pubmed_DefaultReportPanel.Pubmed_RVDocSum
CALCOCO2	MGC17318, NDP52	10241	calcium binding and coiled-coil domain 2	protein-coding	Influenza-A	Cytoplasm	calcium binding and coiled-coil domain 2	Influenza-A	http://www.ncbi.nlm.nih.gov/pubmed/20064371	0.51395
CAMK1D	RP11-462F15.1, CKLiK, CaM-K1, CaMKID	57118	calcium/calmodulin-dependent protein kinase ID	protein-coding	HIV-1	Cytoplasm	calcium/calmodulin-dependent protein kinase ID	HIV-1	http://www.ncbi.nlm.nih.gov/pubmed/18976975?ordinalpos=1&itool=EntrezSystem2.PEntrez.Pubmed.Pubmed_ResultsPanel.Pubmed_DefaultReportPanel.Pubmed_RVDocSum	0.0202374
CAMK2B	CAM2, CAMK2, CAMKB, MGC29528	816	calcium/calmodulin-dependent protein kinase II beta	protein-coding	Influenza-A	N/A	calcium/calmodulin-dependent protein kinase II beta	Influenza-A	http://preview.ncbi.nlm.nih.gov/pubmed/20027183?itool=EntrezSystem2.PEntrez.Pubmed.Pubmed_ResultsPanel.Pubmed_RVDocSum&ordinalpos=5	0.0140752
CAMKK2	CAMKK, CAMKKB, KIAA0787, MGC15254	10645	calcium/calmodulin-dependent protein kinase kinase 2, beta	protein-coding	HIV-1	N/A	calcium/calmodulin-dependent protein kinase kinase 2, beta	HIV-1	http://www.ncbi.nlm.nih.gov/pubmed/18976975?ordinalpos=1&itool=EntrezSystem2.PEntrez.Pubmed.Pubmed_ResultsPanel.Pubmed_DefaultReportPanel.Pubmed_RVDocSum	0.0658409
CAMTA2	KIAA0909	23125	calmodulin binding transcription activator 2	protein-coding	HCV	N/A	calmodulin binding transcription activator 2	HCV	http://www.ncbi.nlm.nih.gov/pubmed/19717417?ordinalpos=1&itool=EntrezSystem2.PEntrez.Pubmed.Pubmed_ResultsPanel.Pubmed_DefaultReportPanel.Pubmed_RVDocSum	0.160615
CANT1	DBQD, SCAN-1, SCAN1, SHAPY	124583	calcium activated nucleotidase 1	protein-coding	HIV-1	N/A	calcium activated nucleotidase 1	HIV-1	http://www.ncbi.nlm.nih.gov/pubmed/18854154?ordinalpos=6&itool=EntrezSystem2.PEntrez.Pubmed.Pubmed_ResultsPanel.Pubmed_DefaultReportPanel.Pubmed_RVDocSum	0.0621572
CANT1	DBQD, SCAN-1, SCAN1, SHAPY	124583	calcium activated nucleotidase 1	protein-coding	Influenza-A	N/A	calcium activated nucleotidase 1	Influenza-A	http://preview.ncbi.nlm.nih.gov/pubmed/20027183?itool=EntrezSystem2.PEntrez.Pubmed.Pubmed_ResultsPanel.Pubmed_RVDocSum&ordinalpos=5	0.0621572
CAPN1	PIG30, CANP, CANP1, CANPL1, muCANP, muCL	823	calpain 1, (mu/I) large subunit	protein-coding	Echovirus-1	N/A	calpain 1, (mu/I) large subunit	Echovirus-1	J Virol. 2008 Feb;82(3):1581-90.	0.0589631
CAPN10	NIDDM1	11132	calpain 10	protein-coding	HCV	Cytoplasm	calpain 10	HCV	http://www.ncbi.nlm.nih.gov/pubmed/19304308?ordinalpos=1&itool=EntrezSystem2.PEntrez.Pubmed.Pubmed_ResultsPanel.Pubmed_DefaultReportPanel.Pubmed_RVDocSum	0.132564
CAPN2	CANP2, CANPL2, CANPml, FLJ39928, mCANP	824	calpain 2, (m/II) large subunit	protein-coding	Echovirus-1	N/A	calpain 2, (m/II) large subunit	Echovirus-1	J Virol. 2008 Feb;82(3):1581-90.	0.0476827
CAPN3	CANP3, CANPL3, LGMD2, LGMD2A, MGC10767, MGC11121, MGC14344, MGC4403, nCL-1, p94	825	calpain 3, (p94)	protein-coding	HIV-1	Cytoplasm	calpain 3, (p94)	HIV-1	http://www.ncbi.nlm.nih.gov/pubmed/19460752?ordinalpos=1&itool=Email.EmailReport.Pubmed_ReportSelector.Pubmed_RVDocSum	0.0687057
CAPN6	CANPX, CAPNX, CalpM, DJ914P14.1	827	calpain 6	protein-coding	HIV-1	Cytoplasm	calpain 6	HIV-1	http://www.ncbi.nlm.nih.gov/pubmed/18187620?ordinalpos=1&itool=EntrezSystem2.PEntrez.Pubmed.Pubmed_ResultsPanel.Pubmed_RVDocSum	0.0531491
CAPN9	GC36, nCL-4	10753	calpain 9	protein-coding	HIV-1	N/A	calpain 9	HIV-1	http://www.ncbi.nlm.nih.gov/pubmed/18976975?ordinalpos=1&itool=EntrezSystem2.PEntrez.Pubmed.Pubmed_ResultsPanel.Pubmed_DefaultReportPanel.Pubmed_RVDocSum	0.0914356
CAPZA1	CAPPA1, CAPZ, CAZ1	829	capping protein (actin filament) muscle Z-line, alpha 1	protein-coding	HCV	Organelles	capping protein (actin filament) muscle Z-line, alpha 1	HCV	http://www.wipo.int/pctdb/en/fetch.jsp?SEARCH_IA=US2006023646&DBSELECT=PCT&C=10&TOTAL=2&IDB=0&TYPE_FIELD=256&SERVER_TYPE=19-10&SORT=11280292-KEY&QUERY=%28FP%2Ftargets+AND+FP%2Ffor+AND+FP%2Finhibiting+AND+FP%2FHIV+AND+FP%2Freplication%29+&START=1&ELEMENT_SET=B&RESULT=1&DISP=25&FORM=SEP-0%2FHITNUM%2CB-ENG%2CDP%2CMC%2CAN%2CPA%2CABSUM-ENG&IDOC=1530842&IA=US2006023646&LANG=ENG&DISPLAY=STATUS
CAPZA1	CAPPA1, CAPZ, CAZ1	829	capping protein (actin filament) muscle Z-line, alpha 1	protein-coding	HIV-1	Organelles	capping protein (actin filament) muscle Z-line, alpha 1	HIV-1	http://www.wipo.int/pctdb/en/fetch.jsp?SEARCH_IA=US2006023646&DBSELECT=PCT&C=10&TOTAL=2&IDB=0&TYPE_FIELD=256&SERVER_TYPE=19-10&SORT=11280292-KEY&QUERY=%28FP%2Ftargets+AND+FP%2Ffor+AND+FP%2Finhibiting+AND+FP%2FHIV+AND+FP%2Freplication%29+&START=1&ELEMENT_SET=B&RESULT=1&DISP=25&FORM=SEP-0%2FHITNUM%2CB-ENG%2CDP%2CMC%2CAN%2CPA%2CABSUM-ENG&IDOC=1530842&IA=US2006023646&LANG=ENG&DISPLAY=STATUS
CASP4	ICE(rel)II, ICEREL-II, ICH-2, Mih1/TX, TX	837	caspase 4, apoptosis-related cysteine peptidase	protein-coding	HCV	Cytoplasm	caspase 4, apoptosis-related cysteine peptidase	HCV	http://www.ncbi.nlm.nih.gov/pubmed/19717417?ordinalpos=1&itool=EntrezSystem2.PEntrez.Pubmed.Pubmed_ResultsPanel.Pubmed_DefaultReportPanel.Pubmed_RVDocSum	0.326909
CAV2	CAV, MGC12294	858	caveolin 2	protein-coding	HIV-1	Membrane	caveolin 2	HIV-1	http://www.ncbi.nlm.nih.gov/pubmed/18854154?ordinalpos=6&itool=EntrezSystem2.PEntrez.Pubmed.Pubmed_ResultsPanel.Pubmed_DefaultReportPanel.Pubmed_RVDocSum	0.0711925
CBLL1	FLJ23109, HAKAI, MGC163401, MGC163403, RNF188	79872	Cbl proto-oncogene, E3 ubiquitin protein ligase-like 1	protein-coding	Influenza-A	N/A	Cbl proto-oncogene, E3 ubiquitin protein ligase-like 1	Influenza-A	http://preview.ncbi.nlm.nih.gov/pubmed/20027183?itool=EntrezSystem2.PEntrez.Pubmed.Pubmed_ResultsPanel.Pubmed_RVDocSum&ordinalpos=5	0.0517454
CBLL1	FLJ23109, HAKAI, MGC163401, MGC163403, RNF188	79872	Cbl proto-oncogene, E3 ubiquitin protein ligase-like 1	protein-coding	Dengue-2	N/A	Cbl proto-oncogene, E3 ubiquitin protein ligase-like 1	Dengue-2	http://www.ncbi.nlm.nih.gov/pubmed/18690214?ordinalpos=2&itool=EntrezSystem2.PEntrez.Pubmed.Pubmed_ResultsPanel.Pubmed_DefaultReportPanel.Pubmed_RVDocSum	0.0517454
CBLL1	FLJ23109, HAKAI, MGC163401, MGC163403, RNF188	79872	Cbl proto-oncogene, E3 ubiquitin protein ligase-like 1	protein-coding	WNV	N/A	Cbl proto-oncogene, E3 ubiquitin protein ligase-like 1	WNV	http://www.ncbi.nlm.nih.gov/pubmed/18690214?ordinalpos=2&itool=EntrezSystem2.PEntrez.Pubmed.Pubmed_ResultsPanel.Pubmed_DefaultReportPanel.Pubmed_RVDocSum	0.0517454
CBX1	CBX, HP1-BETA, HP1Hs-beta, HP1Hsbeta, M31, MOD1, p25beta	10951	chromobox homolog 1	protein-coding	HCV	Nucleus	chromobox homolog 1	HCV	http://www.ncbi.nlm.nih.gov/pubmed/19286138?ordinalpos=4&itool=EntrezSystem2.PEntrez.Pubmed.Pubmed_ResultsPanel.Pubmed_DefaultReportPanel.Pubmed_RVDocSum	0
CCAR1	MGC44628, RP11-437A18.1	55749	cell division cycle and apoptosis regulator 1	protein-coding	HIV-1	N/A	cell division cycle and apoptosis regulator 1	HIV-1	http://www.ncbi.nlm.nih.gov/pubmed/18854154?ordinalpos=6&itool=EntrezSystem2.PEntrez.Pubmed.Pubmed_ResultsPanel.Pubmed_DefaultReportPanel.Pubmed_RVDocSum	0.0535845
CCDC12	FLJ39430, FLJ40801, MGC23918	151903	coiled-coil domain containing 12	protein-coding	HCV	N/A	coiled-coil domain containing 12	HCV	http://www.ncbi.nlm.nih.gov/pubmed/19286138?ordinalpos=4&itool=EntrezSystem2.PEntrez.Pubmed.Pubmed_ResultsPanel.Pubmed_DefaultReportPanel.Pubmed_RVDocSum	0.0761629
CCDC134	FLJ22349, MGC21013, dJ821D11.3	79879	coiled-coil domain containing 134	protein-coding	HIV-1	Extracellular	coiled-coil domain containing 134	HIV-1	http://www.ncbi.nlm.nih.gov/pubmed/18187620?ordinalpos=1&itool=EntrezSystem2.PEntrez.Pubmed.Pubmed_ResultsPanel.Pubmed_RVDocSum	0.0810896
CCDC74A	FLJ40345	90557	coiled-coil domain containing 74A	protein-coding	Influenza-A	N/A	coiled-coil domain containing 74A	Influenza-A	http://www.ncbi.nlm.nih.gov/pubmed/20064371	0.211972
CCDC74B	DKFZp434E2321	91409	coiled-coil domain containing 74B	protein-coding	Influenza-A	N/A	coiled-coil domain containing 74B	Influenza-A	http://www.ncbi.nlm.nih.gov/pubmed/20064371	0.209793
CCDC8	DKFZp564K0322	83987	coiled-coil domain containing 8	protein-coding	HCV	Membrane	coiled-coil domain containing 8	HCV	http://www.ncbi.nlm.nih.gov/pubmed/19717417?ordinalpos=1&itool=EntrezSystem2.PEntrez.Pubmed.Pubmed_ResultsPanel.Pubmed_DefaultReportPanel.Pubmed_RVDocSum	0.441383
CCDC99	FLJ20364, FLJ40690	54908	spindle apparatus coiled-coil protein 1	protein-coding	HCV	N/A	spindle apparatus coiled-coil protein 1	HCV	http://www.ncbi.nlm.nih.gov/pubmed/19286138?ordinalpos=4&itool=EntrezSystem2.PEntrez.Pubmed.Pubmed_ResultsPanel.Pubmed_DefaultReportPanel.Pubmed_RVDocSum	0.192078
CCL13	CKb10, MCP-4, MGC17134, NCC-1, NCC1, SCYA13, SCYL1	6357	chemokine (C-C motif) ligand 13	protein-coding	Influenza-A	Organelles	chemokine (C-C motif) ligand 13	Influenza-A	http://preview.ncbi.nlm.nih.gov/pubmed/20027183?itool=EntrezSystem2.PEntrez.Pubmed.Pubmed_ResultsPanel.Pubmed_RVDocSum&ordinalpos=5
CCL26	UNQ216/PRO242, IMAC, MGC126714, MIP-4a, MIP-4alpha, SCYA26, TSC-1	10344	chemokine (C-C motif) ligand 26	protein-coding	HCV	Extracellular	chemokine (C-C motif) ligand 26	HCV	http://www.ncbi.nlm.nih.gov/pubmed/19717417?ordinalpos=1&itool=EntrezSystem2.PEntrez.Pubmed.Pubmed_ResultsPanel.Pubmed_DefaultReportPanel.Pubmed_RVDocSum
CCNB2	HsT17299	9133	cyclin B2	protein-coding	HCV	Cytoplasm	cyclin B2	HCV	http://www.ncbi.nlm.nih.gov/pubmed/19717417?ordinalpos=1&itool=EntrezSystem2.PEntrez.Pubmed.Pubmed_ResultsPanel.Pubmed_DefaultReportPanel.Pubmed_RVDocSum	0.112109
CCNB3	RP11-805H4.3	85417	cyclin B3	protein-coding	Influenza-A	N/A	cyclin B3	Influenza-A	http://preview.ncbi.nlm.nih.gov/pubmed/20081832?itool=EntrezSystem2.PEntrez.Pubmed.Pubmed_ResultsPanel.Pubmed_RVDocSum&ordinalpos=1	0.685191
CCNO	CCNU, FLJ22422, UDG2, UNG2	10309	cyclin O	protein-coding	HIV-1	Nucleus	cyclin O	HIV-1	http://www.ncbi.nlm.nih.gov/pubmed/12458223?dopt=AbstractPlus	0.102807
CCNT1	CCNT, CYCT1, HIVE1	904	cyclin T1	protein-coding	HIV-1	Nucleus	cyclin T1	HIV-1	http://www.ncbi.nlm.nih.gov/pubmed/18854154?ordinalpos=6&itool=EntrezSystem2.PEntrez.Pubmed.Pubmed_ResultsPanel.Pubmed_DefaultReportPanel.Pubmed_RVDocSum	0.103937
CCPG1	CPR8, FLJ60574, KIAA1254	9236	cell cycle progression 1	protein-coding	HCV	N/A	cell cycle progression 1	HCV	http://www.ncbi.nlm.nih.gov/pubmed/19717417?ordinalpos=1&itool=EntrezSystem2.PEntrez.Pubmed.Pubmed_ResultsPanel.Pubmed_DefaultReportPanel.Pubmed_RVDocSum	0.237845
CCR1	CD191, CKR-1, CKR1, CMKBR1, HM145, MIP1aR, SCYAR1	1230	chemokine (C-C motif) receptor 1	protein-coding	HIV-1	Membrane	chemokine (C-C motif) receptor 1	HIV-1	http://www.ncbi.nlm.nih.gov/pubmed/9343197?ordinalpos=44&itool=EntrezSystem2.PEntrez.Pubmed.Pubmed_ResultsPanel.Pubmed_DefaultReportPanel.Pubmed_RVDocSum	0.110236
CCR2	hCG_14621, CC-CKR-2, CCR2A, CCR2B, CD192, CKR2, CKR2A, CKR2B, CMKBR2, FLJ78302, MCP-1-R, MGC103828, MGC111760, MGC168006	729230	chemokine (C-C motif) receptor 2	protein-coding	HIV-1	Membrane	chemokine (C-C motif) receptor 2	HIV-1	http://www.ncbi.nlm.nih.gov/pubmed/9343197?ordinalpos=44&itool=EntrezSystem2.PEntrez.Pubmed.Pubmed_ResultsPanel.Pubmed_DefaultReportPanel.Pubmed_RVDocSum	0.367827
CCR3	CC-CKR-3, CD193, CKR3, CMKBR3, MGC102841	1232	chemokine (C-C motif) receptor 3	protein-coding	HIV-1	Membrane	chemokine (C-C motif) receptor 3	HIV-1	http://www.ncbi.nlm.nih.gov/pubmed/9024664?ordinalpos=103&itool=EntrezSystem2.PEntrez.Pubmed.Pubmed_ResultsPanel.Pubmed_DefaultReportPanel.Pubmed_RVDocSum	0.335457
CCR5	CC-CKR-5, CCCKR5, CD195, CKR-5, CKR5, CMKBR5, FLJ78003, IDDM22	1234	chemokine (C-C motif) receptor 5 (gene/pseudogene)	protein-coding	Vaccinia-virus	Membrane	chemokine (C-C motif) receptor 5 (gene/pseudogene)	Vaccinia-virus	http://www.ncbi.nlm.nih.gov/sites/entrez?Db=PubMed&Cmd=ShowDetailView&TermToSearch=16809330&ordinalpos=1&itool=EntrezSystem2.PEntrez.Pubmed.Pubmed_ResultsPanel.Pubmed_RVDocSum
CCR5	CC-CKR-5, CCCKR5, CD195, CKR-5, CKR5, CMKBR5, FLJ78003, IDDM22	1234	chemokine (C-C motif) receptor 5 (gene/pseudogene)	protein-coding	HIV-1	Membrane	chemokine (C-C motif) receptor 5 (gene/pseudogene)	HIV-1
CCRK	RP11-350E12.2, CCRK, CDCH, P42, PNQALRE	23552	cyclin-dependent kinase 20	protein-coding	Influenza-A	N/A	cyclin-dependent kinase 20	Influenza-A	http://preview.ncbi.nlm.nih.gov/pubmed/20027183?itool=EntrezSystem2.PEntrez.Pubmed.Pubmed_ResultsPanel.Pubmed_RVDocSum&ordinalpos=5	0.0477462
CCRN4L	CCR4L, MGC142054, MGC142060, MGC4120817, MGC78549, NOC	25819	CCR4 carbon catabolite repression 4-like (S. cerevisiae)	protein-coding	HIV-1	Nucleus	CCR4 carbon catabolite repression 4-like (S. cerevisiae)	HIV-1	http://www.ncbi.nlm.nih.gov/pubmed/18187620?ordinalpos=1&itool=EntrezSystem2.PEntrez.Pubmed.Pubmed_ResultsPanel.Pubmed_RVDocSum	0.0692653
CCT2	99D8.1, CCT-beta, CCTB, MGC142074, MGC142076, PRO1633, TCP-1-beta	10576	chaperonin containing TCP1, subunit 2 (beta)	protein-coding	HIV-1	N/A	chaperonin containing TCP1, subunit 2 (beta)	HIV-1	http://www.ncbi.nlm.nih.gov/pubmed/18976975?ordinalpos=1&itool=EntrezSystem2.PEntrez.Pubmed.Pubmed_ResultsPanel.Pubmed_DefaultReportPanel.Pubmed_RVDocSum	0.0202128
CCT6A	CCT-zeta, CCT-zeta-1, CCT6, Cctz, HTR3, MGC126214, MGC126215, MoDP-2, TCP-1-zeta, TCP20, TCPZ, TTCP20	908	chaperonin containing TCP1, subunit 6A (zeta 1)	protein-coding	Influenza-A	Cytoplasm	chaperonin containing TCP1, subunit 6A (zeta 1)	Influenza-A	http://www.ncbi.nlm.nih.gov/pubmed/18615016?ordinalpos=4&itool=EntrezSystem2.PEntrez.Pubmed.Pubmed_ResultsPanel.Pubmed_DefaultReportPanel.Pubmed_RVDocSum	0.0934755
CD151	GP27, MER2, PETA-3, RAPH, SFA1, TSPAN24	977	CD151 molecule (Raph blood group)	protein-coding	HPV-16	Membrane	CD151 molecule (Raph blood group)	HPV-16		0.0352239
CD163	M130, MM130	9332	CD163 molecule	protein-coding	HIV-1	Membrane	CD163 molecule	HIV-1	http://www.ncbi.nlm.nih.gov/pubmed/18976975?ordinalpos=1&itool=EntrezSystem2.PEntrez.Pubmed.Pubmed_ResultsPanel.Pubmed_DefaultReportPanel.Pubmed_RVDocSum	0.297652
CD164	RP11-425D10.9, MGC-24, MUC-24, endolyn	8763	CD164 molecule, sialomucin	protein-coding	HIV-1	Membrane	CD164 molecule, sialomucin	HIV-1	http://www.ncbi.nlm.nih.gov/pubmed/18854154?ordinalpos=6&itool=EntrezSystem2.PEntrez.Pubmed.Pubmed_ResultsPanel.Pubmed_DefaultReportPanel.Pubmed_RVDocSum	0.760686
CD164L1	CD164L1, MGC119478, MGC119479, TEM1	57124	CD248 molecule, endosialin	protein-coding	HIV-1	Membrane	CD248 molecule, endosialin	HIV-1		0.228675
CD209	CDSIGN, CLEC4L, DC-SIGN, DC-SIGN1, MGC129965	30835	CD209 molecule	protein-coding	Ebola	N/A	CD209 molecule	Ebola	http://www.ncbi.nlm.nih.gov/sites/entrez?Db=pubmed&Cmd=ShowDetailView&TermToSearch=12050398&ordinalpos=23&itool=EntrezSystem2.PEntrez.Pubmed.Pubmed_ResultsPanel.Pubmed_RVDocSum	0.24796
CD209	CDSIGN, CLEC4L, DC-SIGN, DC-SIGN1, MGC129965	30835	CD209 molecule	protein-coding	Marburg	N/A	CD209 molecule	Marburg	http://www.ncbi.nlm.nih.gov/sites/entrez?Db=pubmed&Cmd=ShowDetailView&TermToSearch=16051304&ordinalpos=3&itool=EntrezSystem2.PEntrez.Pubmed.Pubmed_ResultsPanel.Pubmed_RVDocSum	0.24796
CD209	CDSIGN, CLEC4L, DC-SIGN, DC-SIGN1, MGC129965	30835	CD209 molecule	protein-coding	Dengue-2	N/A	CD209 molecule	Dengue-2		0.24796
CD209	CDSIGN, CLEC4L, DC-SIGN, DC-SIGN1, MGC129965	30835	CD209 molecule	protein-coding	HCV	N/A	CD209 molecule	HCV	http://www.ncbi.nlm.nih.gov/pubmed/15371595?ordinalpos=20&itool=EntrezSystem2.PEntrez.Pubmed.Pubmed_ResultsPanel.Pubmed_RVDocSum	0.24796
CD209	CDSIGN, CLEC4L, DC-SIGN, DC-SIGN1, MGC129965	30835	CD209 molecule	protein-coding	SARS	N/A	CD209 molecule	SARS		0.24796
CD3EAP	ASE-1, CAST, MGC118851, PAF49	10849	CD3e molecule, epsilon associated protein	protein-coding	Influenza-A	Nucleus	CD3e molecule, epsilon associated protein	Influenza-A	http://preview.ncbi.nlm.nih.gov/pubmed/20027183?itool=EntrezSystem2.PEntrez.Pubmed.Pubmed_ResultsPanel.Pubmed_RVDocSum&ordinalpos=5	0.372739
CD4	CD4mut	920	CD4 molecule	protein-coding	HIV-1	Membrane	CD4 molecule	HIV-1	http://www.ncbi.nlm.nih.gov/pubmed/18976975?ordinalpos=1&itool=EntrezSystem2.PEntrez.Pubmed.Pubmed_ResultsPanel.Pubmed_DefaultReportPanel.Pubmed_RVDocSum	0.517695
CD46	AHUS2, MCP, MGC26544, MIC10, TLX, TRA2.10	4179	CD46 molecule, complement regulatory protein	protein-coding	Measles	Membrane	CD46 molecule, complement regulatory protein	Measles	http://www.ncbi.nlm.nih.gov/pubmed/15256464?ordinalpos=2&itool=EntrezSystem2.PEntrez.Pubmed.Pubmed_ResultsPanel.Pubmed_DefaultReportPanel.Pubmed_RVDocSum	0.481046
CD46	AHUS2, MCP, MGC26544, MIC10, TLX, TRA2.10	4179	CD46 molecule, complement regulatory protein	protein-coding	BVDV	Membrane	CD46 molecule, complement regulatory protein	BVDV	http://www.ncbi.nlm.nih.gov/pubmed/14747544?ordinalpos=3&itool=EntrezSystem2.PEntrez.Pubmed.Pubmed_ResultsPanel.Pubmed_DefaultReportPanel.Pubmed_RVDocSum	0.481046
CD48	RP11-404F10.3, BCM1, BLAST, BLAST1, MEM-102, SLAMF2, hCD48, mCD48	962	CD48 molecule	protein-coding	Influenza-A	Membrane	CD48 molecule	Influenza-A	http://preview.ncbi.nlm.nih.gov/pubmed/20081832?itool=EntrezSystem2.PEntrez.Pubmed.Pubmed_ResultsPanel.Pubmed_RVDocSum&ordinalpos=1	0.561264
CD58	RP5-1086K13.2, FLJ23181, FLJ43722, LFA-3, LFA3	965	CD58 molecule	protein-coding	Influenza-A	N/A	CD58 molecule	Influenza-A	http://preview.ncbi.nlm.nih.gov/pubmed/20081832?itool=EntrezSystem2.PEntrez.Pubmed.Pubmed_ResultsPanel.Pubmed_RVDocSum&ordinalpos=1
CD63	LAMP-3, ME491, MLA1, OMA81H, TSPAN30	967	CD63 molecule	protein-coding	HIV-1	Organelles	CD63 molecule	HIV-1	http://www.ncbi.nlm.nih.gov/pubmed/12610138?ordinalpos=2&itool=EntrezSystem2.PEntrez.Pubmed.Pubmed_ResultsPanel.Pubmed_RVDocSum	0.194211
CD81	S5.7, TAPA1, TSPAN28	975	CD81 molecule	protein-coding	Influenza-A	Membrane	CD81 molecule	Influenza-A	http://preview.ncbi.nlm.nih.gov/pubmed/20027183?itool=EntrezSystem2.PEntrez.Pubmed.Pubmed_ResultsPanel.Pubmed_RVDocSum&ordinalpos=5	0.0441858
CD81	S5.7, TAPA1, TSPAN28	975	CD81 molecule	protein-coding	HCV	Membrane	CD81 molecule	HCV	J Virol. 2008 Jan;82(1):569-74.	0.0441858
CD97	TM7LN1	976	CD97 molecule	protein-coding	HIV-1	Membrane	CD97 molecule	HIV-1	http://www.ncbi.nlm.nih.gov/pubmed/18976975?ordinalpos=1&itool=EntrezSystem2.PEntrez.Pubmed.Pubmed_ResultsPanel.Pubmed_DefaultReportPanel.Pubmed_RVDocSum	0.261916
CDC2	CDC2, CDC28A, DKFZp686L20222, MGC111195, P34CDC2	983	cyclin-dependent kinase 1	protein-coding	Influenza-A	Organelles	cyclin-dependent kinase 1	Influenza-A	http://www.ncbi.nlm.nih.gov/pubmed/18615016?ordinalpos=4&itool=EntrezSystem2.PEntrez.Pubmed.Pubmed_ResultsPanel.Pubmed_DefaultReportPanel.Pubmed_RVDocSum	0.0206478
CDC40	RP1-71D21.3, EHB3, FLJ10564, MGC102802, PRP17, PRPF17	51362	cell division cycle 40	protein-coding	HIV-1	Organelles	cell division cycle 40	HIV-1	http://www.ncbi.nlm.nih.gov/pubmed/18976975?ordinalpos=1&itool=EntrezSystem2.PEntrez.Pubmed.Pubmed_ResultsPanel.Pubmed_DefaultReportPanel.Pubmed_RVDocSum	0.0143553
CDC42	RP1-224A6.5, CDC42Hs, G25K	998	cell division cycle 42	protein-coding	Group-B-streptococcus	Membrane	cell division cycle 42	Group-B-streptococcus	http://www.ncbi.nlm.nih.gov/pubmed/17517067	0
CDC42	RP1-224A6.5, CDC42Hs, G25K	998	cell division cycle 42	protein-coding	Influenza-A	Membrane	cell division cycle 42	Influenza-A	http://www.ncbi.nlm.nih.gov/pubmed/16474136	0
CDC42	RP1-224A6.5, CDC42Hs, G25K	998	cell division cycle 42	protein-coding	Measles	Membrane	cell division cycle 42	Measles	Immunology. 1995 Apr;84(4):619-25	0
CDC42	RP1-224A6.5, CDC42Hs, G25K	998	cell division cycle 42	protein-coding	Salmonella	Membrane	cell division cycle 42	Salmonella	http://www.ncbi.nlm.nih.gov/pubmed/17693642	0
CDC42	RP1-224A6.5, CDC42Hs, G25K	998	cell division cycle 42	protein-coding	HCV	Membrane	cell division cycle 42	HCV	http://www.ncbi.nlm.nih.gov/pubmed/19286138?ordinalpos=4&itool=EntrezSystem2.PEntrez.Pubmed.Pubmed_ResultsPanel.Pubmed_DefaultReportPanel.Pubmed_RVDocSum	0
CDC42	RP1-224A6.5, CDC42Hs, G25K	998	cell division cycle 42	protein-coding	HIV-1	Membrane	cell division cycle 42	HIV-1	http://www.ncbi.nlm.nih.gov/pubmed/8994833%2C10713183%2C16356860	0
CDC42	RP1-224A6.5, CDC42Hs, G25K	998	cell division cycle 42	protein-coding	C.jejuni	Membrane	cell division cycle 42	C.jejuni	http://www.ncbi.nlm.nih.gov/pubmed/17521326	0
CDC42	RP1-224A6.5, CDC42Hs, G25K	998	cell division cycle 42	protein-coding	C.parvum	Membrane	cell division cycle 42	C.parvum		0
CDC42BPA	RP5-1087E8.4, DKFZp686L1738, DKFZp686P1738, FLJ23347, KIAA0451, MRCK, MRCKA, PK428	8476	CDC42 binding protein kinase alpha (DMPK-like)	protein-coding	Influenza-A	Membrane	CDC42 binding protein kinase alpha (DMPK-like)	Influenza-A	http://preview.ncbi.nlm.nih.gov/pubmed/20027183?itool=EntrezSystem2.PEntrez.Pubmed.Pubmed_ResultsPanel.Pubmed_RVDocSum&ordinalpos=5	0.0487562
CDC42BPB	KIAA1124, MRCKB	9578	CDC42 binding protein kinase beta (DMPK-like)	protein-coding	Influenza-A	Membrane	CDC42 binding protein kinase beta (DMPK-like)	Influenza-A	http://preview.ncbi.nlm.nih.gov/pubmed/20027183?itool=EntrezSystem2.PEntrez.Pubmed.Pubmed_ResultsPanel.Pubmed_RVDocSum&ordinalpos=5	0.0521818
CDC42EP3	BORG2, CEP3, FLJ46903, UB1	10602	CDC42 effector protein (Rho GTPase binding) 3	protein-coding	HIV-1	Organelles	CDC42 effector protein (Rho GTPase binding) 3	HIV-1	http://www.ncbi.nlm.nih.gov/pubmed/18854154?ordinalpos=6&itool=EntrezSystem2.PEntrez.Pubmed.Pubmed_ResultsPanel.Pubmed_DefaultReportPanel.Pubmed_RVDocSum	0.0619515
CDC6	CDC18L, HsCDC18, HsCDC6	990	cell division cycle 6	protein-coding	HCV	Nucleus	cell division cycle 6	HCV	http://www.ncbi.nlm.nih.gov/pubmed/19717417?ordinalpos=1&itool=EntrezSystem2.PEntrez.Pubmed.Pubmed_ResultsPanel.Pubmed_DefaultReportPanel.Pubmed_RVDocSum	0.238916
CDCA3	GRCC8, MGC2577, TOME-1	83461	cell division cycle associated 3	protein-coding	HCV	Cytoplasm	cell division cycle associated 3	HCV	http://www.ncbi.nlm.nih.gov/pubmed/19717417?ordinalpos=1&itool=EntrezSystem2.PEntrez.Pubmed.Pubmed_ResultsPanel.Pubmed_DefaultReportPanel.Pubmed_RVDocSum	0.481262
CDH1	Arc-1, CD324, CDHE, ECAD, LCAM, UVO	999	cadherin 1, type 1, E-cadherin (epithelial)	protein-coding	HCV	Membrane	cadherin 1, type 1, E-cadherin (epithelial)	HCV	http://www.ncbi.nlm.nih.gov/pubmed/19717417?ordinalpos=1&itool=EntrezSystem2.PEntrez.Pubmed.Pubmed_ResultsPanel.Pubmed_DefaultReportPanel.Pubmed_RVDocSum	0.146427
CDH22	C20orf25, MGC39564, dJ998H6.1	64405	cadherin 22, type 2	protein-coding	HIV-1	N/A	cadherin 22, type 2	HIV-1	http://www.ncbi.nlm.nih.gov/pubmed/18854154?ordinalpos=6&itool=EntrezSystem2.PEntrez.Pubmed.Pubmed_ResultsPanel.Pubmed_DefaultReportPanel.Pubmed_RVDocSum	0.0295654
CDK10	PISSLRE	8558	cyclin-dependent kinase 10	protein-coding	Influenza-A	N/A	cyclin-dependent kinase 10	Influenza-A	http://preview.ncbi.nlm.nih.gov/pubmed/20027183?itool=EntrezSystem2.PEntrez.Pubmed.Pubmed_ResultsPanel.Pubmed_RVDocSum&ordinalpos=5	0.0144202
CDK13	CDC2L, CDC2L5, CHED, FLJ35215, KIAA1791	8621	cyclin-dependent kinase 13	protein-coding	HIV-1	N/A	cyclin-dependent kinase 13	HIV-1	http://www.ncbi.nlm.nih.gov/pubmed/18480452?ordinalpos=3&itool=EntrezSystem2.PEntrez.Pubmed.Pubmed_ResultsPanel.Pubmed_RVDocSum	0.0925775
CDK2	p33(CDK2)	1017	cyclin-dependent kinase 2	protein-coding	HIV-1	Cytoplasm	cyclin-dependent kinase 2	HIV-1	http://www.ncbi.nlm.nih.gov/pubmed/12114499	0.0169492
CDK4	CMM3, MGC14458, PSK-J3	1019	cyclin-dependent kinase 4	protein-coding	Influenza-A	Nucleus	cyclin-dependent kinase 4	Influenza-A	http://preview.ncbi.nlm.nih.gov/pubmed/20027183?itool=EntrezSystem2.PEntrez.Pubmed.Pubmed_ResultsPanel.Pubmed_RVDocSum&ordinalpos=5	0.0636886
CDK6	MGC59692, PLSTIRE	1021	cyclin-dependent kinase 6	protein-coding	Influenza-A	Cytoplasm	cyclin-dependent kinase 6	Influenza-A	Functional Genomics, Inc.	0.070811
CDK7	CAK1, CDKN7, MO15, STK1, p39MO15	1022	cyclin-dependent kinase 7	protein-coding	HIV-1	Nucleus	cyclin-dependent kinase 7	HIV-1	http://www.ncbi.nlm.nih.gov/entrez/query.fcgi?db=pubmed&cmd=Retrieve&dopt=AbstractPlus&list_uids=9334327&query_hl=122&itool=pubmed_docsum	0.0448788
CDK9	RP11-228B15.5, C-2k, CDC2L4, CTK1, PITALRE, TAK	1025	cyclin-dependent kinase 9	protein-coding	HIV-1	Nucleus	cyclin-dependent kinase 9	HIV-1	http://www.ncbi.nlm.nih.gov/pubmed/14963154?ordinalpos=1&itool=EntrezSystem2.PEntrez.Pubmed.Pubmed_ResultsPanel.Pubmed_DiscoveryPanel.Pubmed_Discovery_RA&linkpos=5&log$=relatedarticles&dbfrom=pubmed	0.00588235
CDKL5	RP1-245G19.3, ISSX, STK9	6792	cyclin-dependent kinase-like 5	protein-coding	Influenza-A	Nucleus	cyclin-dependent kinase-like 5	Influenza-A	http://preview.ncbi.nlm.nih.gov/pubmed/20027183?itool=EntrezSystem2.PEntrez.Pubmed.Pubmed_ResultsPanel.Pubmed_RVDocSum&ordinalpos=5	0.0764418
CDKL5	RP1-245G19.3, ISSX, STK9	6792	cyclin-dependent kinase-like 5	protein-coding	HCV	Nucleus	cyclin-dependent kinase-like 5	HCV	http://www.ncbi.nlm.nih.gov/pubmed/19717417?ordinalpos=1&itool=EntrezSystem2.PEntrez.Pubmed.Pubmed_ResultsPanel.Pubmed_DefaultReportPanel.Pubmed_RVDocSum	0.0764418
CDO1		1036	cysteine dioxygenase type 1	protein-coding	HIV-1	Cytoplasm	cysteine dioxygenase type 1	HIV-1	http://www.ncbi.nlm.nih.gov/pubmed/18976975?ordinalpos=1&itool=EntrezSystem2.PEntrez.Pubmed.Pubmed_ResultsPanel.Pubmed_DefaultReportPanel.Pubmed_RVDocSum	0.0814703
CEACAM6	CD66c, CEAL, NCA	4680	carcinoembryonic antigen-related cell adhesion molecule 6 (non-specific cross reacting antigen)	protein-coding	WNV	Membrane	carcinoembryonic antigen-related cell adhesion molecule 6 (non-specific cross reacting antigen)	WNV	http://www.ncbi.nlm.nih.gov/pubmed/18690214?ordinalpos=2&itool=EntrezSystem2.PEntrez.Pubmed.Pubmed_ResultsPanel.Pubmed_DefaultReportPanel.Pubmed_RVDocSum	0.702132
CEBPB	PP9092, C/EBP-beta, CRP2, IL6DBP, LAP, MGC32080, NF-IL6, TCF5	1051	CCAAT/enhancer binding protein (C/EBP), beta	protein-coding	HIV-1	Nucleus	CCAAT/enhancer binding protein (C/EBP), beta	HIV-1	http://www.ncbi.nlm.nih.gov/pubmed/9169458	0.105732
CEBPB	PP9092, C/EBP-beta, CRP2, IL6DBP, LAP, MGC32080, NF-IL6, TCF5	1051	CCAAT/enhancer binding protein (C/EBP), beta	protein-coding	Vaccinia-virus	Nucleus	CCAAT/enhancer binding protein (C/EBP), beta	Vaccinia-virus	http://www.ncbi.nlm.nih.gov/sites/entrez?Db=pubmed&Cmd=ShowDetailView&TermToSearch=15084399&ordinalpos=2&itool=EntrezSystem2.PEntrez.Pubmed.Pubmed_ResultsPanel.Pubmed_RVDocSum	0.105732
CEBPD	C/EBP-delta, CELF, CRP3, NF-IL6-beta	1052	CCAAT/enhancer binding protein (C/EBP), delta	protein-coding	HCV	Nucleus	CCAAT/enhancer binding protein (C/EBP), delta	HCV	http://www.ncbi.nlm.nih.gov/pubmed/19286138?ordinalpos=4&itool=EntrezSystem2.PEntrez.Pubmed.Pubmed_ResultsPanel.Pubmed_DefaultReportPanel.Pubmed_RVDocSum
CEL	BAL, BSDL, BSSL, CELL, CEase, FAP, FAPP, LIPA, MODY8	1056	carboxyl ester lipase	protein-coding	Influenza-A	Cytoplasm	carboxyl ester lipase	Influenza-A	http://preview.ncbi.nlm.nih.gov/pubmed/20081832?itool=EntrezSystem2.PEntrez.Pubmed.Pubmed_ResultsPanel.Pubmed_RVDocSum&ordinalpos=1	0.113247
CENTG1	CENTG1, FLJ16430, GGAP2, KIAA0167, PIKE	116986	ArfGAP with GTPase domain, ankyrin repeat and PH domain 2	protein-coding	HIV-1	Nucleus	ArfGAP with GTPase domain, ankyrin repeat and PH domain 2	HIV-1	http://www.ncbi.nlm.nih.gov/pubmed/18187620?ordinalpos=1&itool=EntrezSystem2.PEntrez.Pubmed.Pubmed_ResultsPanel.Pubmed_RVDocSum	0.0596125
CEP68	FLJ25920, FLJ36750, KIAA0582	23177	centrosomal protein 68kDa	protein-coding	HIV-1	N/A	centrosomal protein 68kDa	HIV-1	http://www.ncbi.nlm.nih.gov/pubmed/18854154?ordinalpos=6&itool=EntrezSystem2.PEntrez.Pubmed.Pubmed_ResultsPanel.Pubmed_DefaultReportPanel.Pubmed_RVDocSum	0.558249
CFHR5	RP11-32D17.3, CFHL5, FHR-5, FHR5, FLJ10549, MGC133240	81494	complement factor H-related 5	protein-coding	HIV-1	N/A	complement factor H-related 5	HIV-1	http://www.ncbi.nlm.nih.gov/pubmed/18976975?ordinalpos=1&itool=EntrezSystem2.PEntrez.Pubmed.Pubmed_ResultsPanel.Pubmed_DefaultReportPanel.Pubmed_RVDocSum
CFHR5	RP11-32D17.3, CFHL5, FHR-5, FHR5, FLJ10549, MGC133240	81494	complement factor H-related 5	protein-coding	WNV	N/A	complement factor H-related 5	WNV	http://www.ncbi.nlm.nih.gov/pubmed/18690214?ordinalpos=2&itool=EntrezSystem2.PEntrez.Pubmed.Pubmed_ResultsPanel.Pubmed_DefaultReportPanel.Pubmed_RVDocSum
CFLAR	CASH, CASP8AP1, CLARP, Casper, FLAME, FLAME-1, FLAME1, FLIP, I-FLICE, MRIT, c-FLIP, c-FLIPL, c-FLIPR, c-FLIPS	8837	CASP8 and FADD-like apoptosis regulator	protein-coding	HIV-1	N/A	CASP8 and FADD-like apoptosis regulator	HIV-1	http://www.ncbi.nlm.nih.gov/pubmed/18976975?ordinalpos=1&itool=EntrezSystem2.PEntrez.Pubmed.Pubmed_ResultsPanel.Pubmed_DefaultReportPanel.Pubmed_RVDocSum	0.399378
CFLAR	CASH, CASP8AP1, CLARP, Casper, FLAME, FLAME-1, FLAME1, FLIP, I-FLICE, MRIT, c-FLIP, c-FLIPL, c-FLIPR, c-FLIPS	8837	CASP8 and FADD-like apoptosis regulator	protein-coding	Influenza-A	N/A	CASP8 and FADD-like apoptosis regulator	Influenza-A	http://preview.ncbi.nlm.nih.gov/pubmed/20027183?itool=EntrezSystem2.PEntrez.Pubmed.Pubmed_ResultsPanel.Pubmed_RVDocSum&ordinalpos=5	0.399378
CGB8		94115	chorionic gonadotropin, beta polypeptide 8	protein-coding	HCV	N/A	chorionic gonadotropin, beta polypeptide 8	HCV	http://www.ncbi.nlm.nih.gov/pubmed/19286138?ordinalpos=4&itool=EntrezSystem2.PEntrez.Pubmed.Pubmed_ResultsPanel.Pubmed_DefaultReportPanel.Pubmed_RVDocSum	0.268053
CGI-14	CGI-14	51005	amidohydrolase domain containing 2	protein-coding	HIV-1	N/A	amidohydrolase domain containing 2	HIV-1	http://www.ncbi.nlm.nih.gov/pubmed/18854154?ordinalpos=6&itool=EntrezSystem2.PEntrez.Pubmed.Pubmed_ResultsPanel.Pubmed_DefaultReportPanel.Pubmed_RVDocSum	0.0791485
CGI-51	CGI-51, FLJ35825, FLJ42905, FLJ99036, OMP85, SAM50, TOB55, TRG-3, YNL026W	25813	sorting and assembly machinery component 50 homolog (S. cerevisiae)	protein-coding	HIV-1	N/A	sorting and assembly machinery component 50 homolog (S. cerevisiae)	HIV-1	http://www.ncbi.nlm.nih.gov/pubmed/18854154?ordinalpos=6&itool=EntrezSystem2.PEntrez.Pubmed.Pubmed_ResultsPanel.Pubmed_DefaultReportPanel.Pubmed_RVDocSum	0.0274809
CGREF1	CGR11	10669	cell growth regulator with EF-hand domain 1	protein-coding	HIV-1	N/A	cell growth regulator with EF-hand domain 1	HIV-1	http://www.ncbi.nlm.nih.gov/pubmed/18854154?ordinalpos=6&itool=EntrezSystem2.PEntrez.Pubmed.Pubmed_ResultsPanel.Pubmed_DefaultReportPanel.Pubmed_RVDocSum	0.420425
CH25H	C25H	9023	cholesterol 25-hydroxylase	protein-coding	HCV	Cytoplasm	cholesterol 25-hydroxylase	HCV	http://www.ncbi.nlm.nih.gov/pubmed/19304308?ordinalpos=1&itool=EntrezSystem2.PEntrez.Pubmed.Pubmed_ResultsPanel.Pubmed_DefaultReportPanel.Pubmed_RVDocSum	0.0858411
CHADL	LOC150356, RP4-756G23.1, SLRR4B	150356	chondroadherin-like	protein-coding	HIV-1	N/A	chondroadherin-like	HIV-1	http://www.ncbi.nlm.nih.gov/pubmed/18854154?ordinalpos=6&itool=EntrezSystem2.PEntrez.Pubmed.Pubmed_ResultsPanel.Pubmed_DefaultReportPanel.Pubmed_RVDocSum	0.132065
CHAF1A	CAF-1, CAF1, CAF1B, CAF1P150, MGC71229, P150	10036	chromatin assembly factor 1, subunit A (p150)	protein-coding	HIV-1	Nucleus	chromatin assembly factor 1, subunit A (p150)	HIV-1	http://www.ncbi.nlm.nih.gov/pubmed/18854154?ordinalpos=3&itool=EntrezSystem2.PEntrez.Pubmed.Pubmed_ResultsPanel.Pubmed_DefaultReportPanel.Pubmed_RVDocSum	0.119183
CHAF1A	CAF-1, CAF1, CAF1B, CAF1P150, MGC71229, P150	10036	chromatin assembly factor 1, subunit A (p150)	protein-coding	Influenza-A	Nucleus	chromatin assembly factor 1, subunit A (p150)	Influenza-A	http://preview.ncbi.nlm.nih.gov/pubmed/20027183?itool=EntrezSystem2.PEntrez.Pubmed.Pubmed_ResultsPanel.Pubmed_RVDocSum&ordinalpos=5	0.119183
CHERP	DAN16, SCAF6, SRA1	10523	calcium homeostasis endoplasmic reticulum protein	protein-coding	HIV-1	Cytoplasm	calcium homeostasis endoplasmic reticulum protein	HIV-1	http://www.ncbi.nlm.nih.gov/pubmed/18187620?ordinalpos=1&itool=EntrezSystem2.PEntrez.Pubmed.Pubmed_ResultsPanel.Pubmed_RVDocSum	0.0186459
CHKA	CHK, CK, CKI, EK	1119	choline kinase alpha	protein-coding	HCV	Cytoplasm	choline kinase alpha	HCV	http://www.ncbi.nlm.nih.gov/pubmed/19717417?ordinalpos=1&itool=EntrezSystem2.PEntrez.Pubmed.Pubmed_ResultsPanel.Pubmed_DefaultReportPanel.Pubmed_RVDocSum	0.125
CHML	FLJ10071, FLJ13361, REP2	1122	choroideremia-like (Rab escort protein 2)	protein-coding	Dengue-2	N/A	choroideremia-like (Rab escort protein 2)	Dengue-2	http://www.ncbi.nlm.nih.gov/pubmed/18690214?ordinalpos=2&itool=EntrezSystem2.PEntrez.Pubmed.Pubmed_ResultsPanel.Pubmed_DefaultReportPanel.Pubmed_RVDocSum	0.217007
CHML	FLJ10071, FLJ13361, REP2	1122	choroideremia-like (Rab escort protein 2)	protein-coding	WNV	N/A	choroideremia-like (Rab escort protein 2)	WNV	http://www.ncbi.nlm.nih.gov/pubmed/18690214?ordinalpos=2&itool=EntrezSystem2.PEntrez.Pubmed.Pubmed_ResultsPanel.Pubmed_DefaultReportPanel.Pubmed_RVDocSum	0.217007
CHMP2A	BC-2, BC2, CHMP2, VPS2, VPS2A	27243	charged multivesicular body protein 2A	protein-coding	HCV	Cytoplasm	charged multivesicular body protein 2A	HCV	http://www.ncbi.nlm.nih.gov/pubmed/19286138?ordinalpos=4&itool=EntrezSystem2.PEntrez.Pubmed.Pubmed_ResultsPanel.Pubmed_DefaultReportPanel.Pubmed_RVDocSum	0.00327756
CHMP2B	CGI-84, CHMP2.5, DKFZp564O123, DMT1, VPS2-2, VPS2B	25978	charged multivesicular body protein 2B	protein-coding	Influenza-A	N/A	charged multivesicular body protein 2B	Influenza-A	http://www.ncbi.nlm.nih.gov/pubmed/20064371	0.00300958
CHMP3	CGI-149, CHMP3, NEDF	51652	charged multivesicular body protein 3	protein-coding	HBV	N/A	charged multivesicular body protein 3	HBV	http://www.ncbi.nlm.nih.gov/sites/entrez?Db=pubmed&Cmd=ShowDetailView&TermToSearch=17553870&ordinalpos=2&itool=EntrezSystem2.PEntrez.Pubmed.Pubmed_ResultsPanel.Pubmed_RVDocSum	0.0828576
CHMP4A	CDA04, C14orf123, CHMP4, CHMP4B, FLJ61658, HSPC134, MGC142093, MGC142095, SNF7, SNF7-1, Shax2, VPS32A	29082	charged multivesicular body protein 4A	protein-coding	HIV-1	N/A	charged multivesicular body protein 4A	HIV-1	http://www.ncbi.nlm.nih.gov/pubmed/17428861?ordinalpos=2&itool=EntrezSystem2.PEntrez.Pubmed.Pubmed_ResultsPanel.Pubmed_DefaultReportPanel.Pubmed_RVDocSum
CHMP4B	C20orf178, CHMP4A, CTPP3, SNF7, SNF7-2, Shax1, VPS32B, Vps32-2, dJ553F4.4	128866	charged multivesicular body protein 4B	protein-coding	HBV	N/A	charged multivesicular body protein 4B	HBV	http://www.ncbi.nlm.nih.gov/sites/entrez?Db=pubmed&Cmd=ShowDetailView&TermToSearch=17553870&ordinalpos=2&itool=EntrezSystem2.PEntrez.Pubmed.Pubmed_ResultsPanel.Pubmed_RVDocSum	0.00359304
CHMP4C	MGC22825, SNF7-3, Shax3, VPS32C	92421	charged multivesicular body protein 4C	protein-coding	HBV	N/A	charged multivesicular body protein 4C	HBV	http://www.ncbi.nlm.nih.gov/sites/entrez?Db=pubmed&Cmd=ShowDetailView&TermToSearch=17553870&ordinalpos=2&itool=EntrezSystem2.PEntrez.Pubmed.Pubmed_ResultsPanel.Pubmed_RVDocSum	0.0948276
CHORDC1	CHP1, FLJ37289	26973	cysteine and histidine-rich domain (CHORD) containing 1	protein-coding	HIV-1	N/A	cysteine and histidine-rich domain (CHORD) containing 1	HIV-1	http://www.ncbi.nlm.nih.gov/pubmed/18854154?ordinalpos=6&itool=EntrezSystem2.PEntrez.Pubmed.Pubmed_ResultsPanel.Pubmed_DefaultReportPanel.Pubmed_RVDocSum	0.0463906
CHRNA2		1135	cholinergic receptor, nicotinic, alpha 2 (neuronal)	protein-coding	Dengue-2	Membrane	cholinergic receptor, nicotinic, alpha 2 (neuronal)	Dengue-2	http://www.ncbi.nlm.nih.gov/pubmed/19396146?ordinalpos=1&itool=EntrezSystem2.PEntrez.Pubmed.Pubmed_ResultsPanel.Pubmed_DefaultReportPanel.Pubmed_RVDocSum	0.0946788
CHRNA7	CHRNA7-2, NACHRA7	1139	cholinergic receptor, nicotinic, alpha 7 (neuronal)	protein-coding	HIV-1	Membrane	cholinergic receptor, nicotinic, alpha 7 (neuronal)	HIV-1	http://www.ncbi.nlm.nih.gov/pubmed/18854154?ordinalpos=6&itool=EntrezSystem2.PEntrez.Pubmed.Pubmed_ResultsPanel.Pubmed_DefaultReportPanel.Pubmed_RVDocSum	0.0703215
CHST1	C6ST, KS6ST, KSGal6ST	8534	carbohydrate (keratan sulfate Gal-6) sulfotransferase 1	protein-coding	HIV-1	N/A	carbohydrate (keratan sulfate Gal-6) sulfotransferase 1	HIV-1	http://www.ncbi.nlm.nih.gov/pubmed/18854154?ordinalpos=6&itool=EntrezSystem2.PEntrez.Pubmed.Pubmed_ResultsPanel.Pubmed_DefaultReportPanel.Pubmed_RVDocSum	0.0149046
CHST12	UNQ500/PRO1017, C4S-2, C4ST-2, C4ST2	55501	carbohydrate (chondroitin 4) sulfotransferase 12	protein-coding	HCV	Cytoplasm	carbohydrate (chondroitin 4) sulfotransferase 12	HCV	http://www.ncbi.nlm.nih.gov/pubmed/19286138?ordinalpos=4&itool=EntrezSystem2.PEntrez.Pubmed.Pubmed_ResultsPanel.Pubmed_DefaultReportPanel.Pubmed_RVDocSum	0.0378757
CHST13	C4ST3, MGC119278, MGC119279, MGC119281	166012	carbohydrate (chondroitin 4) sulfotransferase 13	protein-coding	HIV-1	N/A	carbohydrate (chondroitin 4) sulfotransferase 13	HIV-1	http://www.ncbi.nlm.nih.gov/pubmed/18976975?ordinalpos=1&itool=EntrezSystem2.PEntrez.Pubmed.Pubmed_ResultsPanel.Pubmed_DefaultReportPanel.Pubmed_RVDocSum	0.0860323
CHST14	UNQ1925/PRO4400, ATCS, D4ST1, HNK1ST	113189	carbohydrate (N-acetylgalactosamine 4-0) sulfotransferase 14	protein-coding	HIV-1	N/A	carbohydrate (N-acetylgalactosamine 4-0) sulfotransferase 14	HIV-1	http://www.ncbi.nlm.nih.gov/pubmed/18976975?ordinalpos=1&itool=EntrezSystem2.PEntrez.Pubmed.Pubmed_ResultsPanel.Pubmed_DefaultReportPanel.Pubmed_RVDocSum	0.0632447
CHST5	FLJ22167, I-GlcNAc-6-ST, MGC74625	23563	carbohydrate (N-acetylglucosamine 6-O) sulfotransferase 5	protein-coding	Influenza-A	Cytoplasm	carbohydrate (N-acetylglucosamine 6-O) sulfotransferase 5	Influenza-A	http://preview.ncbi.nlm.nih.gov/pubmed/20081832?itool=EntrezSystem2.PEntrez.Pubmed.Pubmed_ResultsPanel.Pubmed_RVDocSum&ordinalpos=1	0.117396
CHUK	IKBKA, IKK-alpha, IKK1, IKKA, NFKBIKA, TCF16	1147	conserved helix-loop-helix ubiquitous kinase	protein-coding	HCV	Cytoplasm	conserved helix-loop-helix ubiquitous kinase	HCV	http://www.ncbi.nlm.nih.gov/pubmed/19717417?ordinalpos=1&itool=EntrezSystem2.PEntrez.Pubmed.Pubmed_ResultsPanel.Pubmed_DefaultReportPanel.Pubmed_RVDocSum	0.0806169
CIB2	KIP2	10518	calcium and integrin binding family member 2	protein-coding	HIV-1	N/A	calcium and integrin binding family member 2	HIV-1	http://www.ncbi.nlm.nih.gov/pubmed/18976975?ordinalpos=1&itool=EntrezSystem2.PEntrez.Pubmed.Pubmed_ResultsPanel.Pubmed_DefaultReportPanel.Pubmed_RVDocSum	0.013468
CIP29	CIP29, HCC1, HSPC316, MGC14726, THO1	84324	SAP domain containing ribonucleoprotein	protein-coding	Influenza-A	N/A	SAP domain containing ribonucleoprotein	Influenza-A	http://www.ncbi.nlm.nih.gov/pubmed/19327807?ordinalpos=1&itool=EntrezSystem2.PEntrez.Pubmed.Pubmed_ResultsPanel.Pubmed_DefaultReportPanel.Pubmed_RVDocSum	0.0375407
CISH	CIS, CIS-1, G18, SOCS	1154	cytokine inducible SH2-containing protein	protein-coding	HCV	Cytoplasm	cytokine inducible SH2-containing protein	HCV	http://www.ncbi.nlm.nih.gov/pubmed/19717417?ordinalpos=1&itool=EntrezSystem2.PEntrez.Pubmed.Pubmed_ResultsPanel.Pubmed_DefaultReportPanel.Pubmed_RVDocSum	0.111916
CIT	CRIK, KIAA0949, STK21	11113	citron (rho-interacting, serine/threonine kinase 21)	protein-coding	Influenza-A	N/A	citron (rho-interacting, serine/threonine kinase 21)	Influenza-A	http://preview.ncbi.nlm.nih.gov/pubmed/20027183?itool=EntrezSystem2.PEntrez.Pubmed.Pubmed_ResultsPanel.Pubmed_RVDocSum&ordinalpos=5	0.0278034
CITED2	MRG1, P35SRJ	10370	Cbp/p300-interacting transactivator, with Glu/Asp-rich carboxy-terminal domain, 2	protein-coding	Dengue-2	Nucleus	Cbp/p300-interacting transactivator, with Glu/Asp-rich carboxy-terminal domain, 2	Dengue-2	http://www.ncbi.nlm.nih.gov/pubmed/18690214?ordinalpos=2&itool=EntrezSystem2.PEntrez.Pubmed.Pubmed_ResultsPanel.Pubmed_DefaultReportPanel.Pubmed_RVDocSum	0.054205
CITED2	MRG1, P35SRJ	10370	Cbp/p300-interacting transactivator, with Glu/Asp-rich carboxy-terminal domain, 2	protein-coding	WNV	Nucleus	Cbp/p300-interacting transactivator, with Glu/Asp-rich carboxy-terminal domain, 2	WNV	http://www.ncbi.nlm.nih.gov/pubmed/18690214?ordinalpos=2&itool=EntrezSystem2.PEntrez.Pubmed.Pubmed_ResultsPanel.Pubmed_DefaultReportPanel.Pubmed_RVDocSum	0.054205
CKAP5	CHTOG, FLJ35359, KIAA0097, MSPS, TOG, TOGp, ch-TOG	9793	cytoskeleton associated protein 5	protein-coding	HCV	Nucleus	cytoskeleton associated protein 5	HCV	http://www.ncbi.nlm.nih.gov/pubmed/19286138?ordinalpos=4&itool=EntrezSystem2.PEntrez.Pubmed.Pubmed_ResultsPanel.Pubmed_DefaultReportPanel.Pubmed_RVDocSum	0.0662683
CKLF	HSPC224, C32, CKLF1, CKLF2, CKLF3, CKLF4, UCK-1	51192	chemokine-like factor	protein-coding	HIV-1	Organelles	chemokine-like factor	HIV-1	http://www.ncbi.nlm.nih.gov/pubmed/18976975?ordinalpos=1&itool=EntrezSystem2.PEntrez.Pubmed.Pubmed_ResultsPanel.Pubmed_DefaultReportPanel.Pubmed_RVDocSum	0.773107
CLDN1	UNQ481/PRO944, CLD1, ILVASC, SEMP1	9076	claudin 1	protein-coding	HCV	Membrane	claudin 1	HCV	http://www.ncbi.nlm.nih.gov/pubmed/19717417?ordinalpos=1&itool=EntrezSystem2.PEntrez.Pubmed.Pubmed_ResultsPanel.Pubmed_DefaultReportPanel.Pubmed_RVDocSum	0.116599
CLDN3	C7orf1, CPE-R2, CPETR2, HRVP1, RVP1	1365	claudin 3	protein-coding	HIV-1	Membrane	claudin 3	HIV-1	http://www.ncbi.nlm.nih.gov/pubmed/19460752?ordinalpos=1&itool=Email.EmailReport.Pubmed_ReportSelector.Pubmed_RVDocSum
CLDN6	UNQ757/PRO1488	9074	claudin 6	protein-coding	HIV-1	Membrane	claudin 6	HIV-1	http://www.ncbi.nlm.nih.gov/pubmed/18976975?ordinalpos=1&itool=EntrezSystem2.PEntrez.Pubmed.Pubmed_ResultsPanel.Pubmed_DefaultReportPanel.Pubmed_RVDocSum	0.0617877
CLDN6	UNQ757/PRO1488	9074	claudin 6	protein-coding	HCV	Membrane	claudin 6	HCV	J Virol. 2008 Apr;82(7):3555-60. Epub 2008 Jan 30.	0.0617877
CLDN9		9080	claudin 9	protein-coding	HCV	Membrane	claudin 9	HCV	J Virol. 2008 Apr;82(7):3555-60. Epub 2008 Jan 30.	0.010337
CLDND1	HSPC174, C3orf4, GENX-3745, MGC111162, MGC3316, MGC9861	56650	claudin domain containing 1	protein-coding	HIV-1	Membrane	claudin domain containing 1	HIV-1	http://www.ncbi.nlm.nih.gov/pubmed/18187620?ordinalpos=1&itool=EntrezSystem2.PEntrez.Pubmed.Pubmed_ResultsPanel.Pubmed_RVDocSum	0.0609151
CLEC10A	hMGL, CD301, CLECSF13, CLECSF14, HML, HML2	10462	C-type lectin domain family 10, member A	protein-coding	Ebola	Membrane	C-type lectin domain family 10, member A	Ebola
CLEC2A	UNQ5792/PRO19597, PILAR, UNQ5792	387836	C-type lectin domain family 2, member A	protein-coding	HIV-1	N/A	C-type lectin domain family 2, member A	HIV-1	http://www.ncbi.nlm.nih.gov/pubmed/18976975?ordinalpos=1&itool=EntrezSystem2.PEntrez.Pubmed.Pubmed_ResultsPanel.Pubmed_DefaultReportPanel.Pubmed_RVDocSum
CLEC4C	UNQ9361/PRO34150, BDCA2, CD303, CLECSF11, CLECSF7, DLEC, HECL, MGC125789, MGC125791, MGC125792, MGC125793, PRO34150	170482	C-type lectin domain family 4, member C	protein-coding	Dengue-2	N/A	C-type lectin domain family 4, member C	Dengue-2	http://www.ncbi.nlm.nih.gov/pubmed/18690214?ordinalpos=2&itool=EntrezSystem2.PEntrez.Pubmed.Pubmed_ResultsPanel.Pubmed_DefaultReportPanel.Pubmed_RVDocSum
CLEC4C	UNQ9361/PRO34150, BDCA2, CD303, CLECSF11, CLECSF7, DLEC, HECL, MGC125789, MGC125791, MGC125792, MGC125793, PRO34150	170482	C-type lectin domain family 4, member C	protein-coding	WNV	N/A	C-type lectin domain family 4, member C	WNV	http://www.ncbi.nlm.nih.gov/pubmed/18690214?ordinalpos=2&itool=EntrezSystem2.PEntrez.Pubmed.Pubmed_ResultsPanel.Pubmed_DefaultReportPanel.Pubmed_RVDocSum
CLEC4G	UNQ431/PRO792, LP2698, LSECtin, UNQ431	339390	C-type lectin domain family 4, member G	protein-coding	Marburg	N/A	C-type lectin domain family 4, member G	Marburg	http://www.ncbi.nlm.nih.gov/sites/entrez?Db=pubmed&Cmd=ShowDetailView&TermToSearch=16051304&ordinalpos=3&itool=EntrezSystem2.PEntrez.Pubmed.Pubmed_ResultsPanel.Pubmed_RVDocSum	0.279521
CLEC4G	UNQ431/PRO792, LP2698, LSECtin, UNQ431	339390	C-type lectin domain family 4, member G	protein-coding	Ebola	N/A	C-type lectin domain family 4, member G	Ebola	http://www.ncbi.nlm.nih.gov/sites/entrez?Db=pubmed&Cmd=ShowDetailView&TermToSearch=16051304&ordinalpos=3&itool=EntrezSystem2.PEntrez.Pubmed.Pubmed_ResultsPanel.Pubmed_RVDocSum	0.279521
CLEC4M	CD209L, CD299, DC-SIGN2, DC-SIGNR, DCSIGNR, HP10347, L-SIGN, LSIGN, MGC129964, MGC47866	10332	C-type lectin domain family 4, member M	protein-coding	Coronavirus-229E	Membrane	C-type lectin domain family 4, member M	Coronavirus-229E		0.318023
CLEC4M	CD209L, CD299, DC-SIGN2, DC-SIGNR, DCSIGNR, HP10347, L-SIGN, LSIGN, MGC129964, MGC47866	10332	C-type lectin domain family 4, member M	protein-coding	Dengue-2	Membrane	C-type lectin domain family 4, member M	Dengue-2	http://www.ncbi.nlm.nih.gov/sites/entrez?Db=pubmed&Cmd=ShowDetailView&TermToSearch=12682107&ordinalpos=13&itool=EntrezSystem2.PEntrez.Pubmed.Pubmed_ResultsPanel.Pubmed_RVDocSum	0.318023
CLEC4M	CD209L, CD299, DC-SIGN2, DC-SIGNR, DCSIGNR, HP10347, L-SIGN, LSIGN, MGC129964, MGC47866	10332	C-type lectin domain family 4, member M	protein-coding	Ebola	Membrane	C-type lectin domain family 4, member M	Ebola		0.318023
CLEC4M	CD209L, CD299, DC-SIGN2, DC-SIGNR, DCSIGNR, HP10347, L-SIGN, LSIGN, MGC129964, MGC47866	10332	C-type lectin domain family 4, member M	protein-coding	HCV	Membrane	C-type lectin domain family 4, member M	HCV		0.318023
CLEC4M	CD209L, CD299, DC-SIGN2, DC-SIGNR, DCSIGNR, HP10347, L-SIGN, LSIGN, MGC129964, MGC47866	10332	C-type lectin domain family 4, member M	protein-coding	Marburg	Membrane	C-type lectin domain family 4, member M	Marburg		0.318023
CLEC4M	CD209L, CD299, DC-SIGN2, DC-SIGNR, DCSIGNR, HP10347, L-SIGN, LSIGN, MGC129964, MGC47866	10332	C-type lectin domain family 4, member M	protein-coding	WNV	Membrane	C-type lectin domain family 4, member M	WNV		0.318023
CLEC5A	CLECSF5, MDL-1, MDL1, MGC138304	23601	C-type lectin domain family 5, member A	protein-coding	Dengue-2	Membrane	C-type lectin domain family 5, member A	Dengue-2	http://www.ncbi.nlm.nih.gov/pubmed/18496526?ordinalpos=1&itool=EntrezSystem2.PEntrez.Pubmed.Pubmed_ResultsPanel.Pubmed_RVDocSum
CLEC7A	UNQ539/PRO1082, BGR, CANDF4, CLECSF12, DECTIN1	64581	C-type lectin domain family 7, member A	protein-coding	WNV	Membrane	C-type lectin domain family 7, member A	WNV	http://www.ncbi.nlm.nih.gov/pubmed/18690214?ordinalpos=2&itool=EntrezSystem2.PEntrez.Pubmed.Pubmed_ResultsPanel.Pubmed_DefaultReportPanel.Pubmed_RVDocSum	0.448756
CLECSF6	HDCGC13P, CLECSF6, DCIR, DDB27, LLIR	50856	C-type lectin domain family 4, member A	protein-coding	Dengue-2	Membrane	C-type lectin domain family 4, member A	Dengue-2	http://www.ncbi.nlm.nih.gov/pubmed/18690214?ordinalpos=2&itool=EntrezSystem2.PEntrez.Pubmed.Pubmed_ResultsPanel.Pubmed_DefaultReportPanel.Pubmed_RVDocSum	0.793364
CLECSF6	HDCGC13P, CLECSF6, DCIR, DDB27, LLIR	50856	C-type lectin domain family 4, member A	protein-coding	WNV	Membrane	C-type lectin domain family 4, member A	WNV	http://www.ncbi.nlm.nih.gov/pubmed/18690214?ordinalpos=2&itool=EntrezSystem2.PEntrez.Pubmed.Pubmed_ResultsPanel.Pubmed_DefaultReportPanel.Pubmed_RVDocSum	0.793364
CLIC1	DADB-110M10.1, G6, NCC27	1192	chloride intracellular channel 1	protein-coding	WNV	Organelles	chloride intracellular channel 1	WNV	http://www.ncbi.nlm.nih.gov/pubmed/18690214?ordinalpos=2&itool=EntrezSystem2.PEntrez.Pubmed.Pubmed_ResultsPanel.Pubmed_DefaultReportPanel.Pubmed_RVDocSum	0.013264
CLIPR-59	CLIPR-59, CLIPR59, DKFZp586N1922, FLJ33413, RSNL1	25999	CAP-GLY domain containing linker protein 3	protein-coding	HIV-1	N/A	CAP-GLY domain containing linker protein 3	HIV-1	http://www.ncbi.nlm.nih.gov/pubmed/18854154?ordinalpos=6&itool=EntrezSystem2.PEntrez.Pubmed.Pubmed_ResultsPanel.Pubmed_DefaultReportPanel.Pubmed_RVDocSum	0.0118426
CLK1	CLK, CLK/STY, STY	1195	CDC-like kinase 1	protein-coding	Influenza-A	N/A	CDC-like kinase 1	Influenza-A	http://preview.ncbi.nlm.nih.gov/pubmed/20027183?itool=EntrezSystem2.PEntrez.Pubmed.Pubmed_ResultsPanel.Pubmed_RVDocSum&ordinalpos=5	0.108193
CLK1	CLK, CLK/STY, STY	1195	CDC-like kinase 1	protein-coding	Dengue-2	N/A	CDC-like kinase 1	Dengue-2	http://www.ncbi.nlm.nih.gov/pubmed/18690214?ordinalpos=2&itool=EntrezSystem2.PEntrez.Pubmed.Pubmed_ResultsPanel.Pubmed_DefaultReportPanel.Pubmed_RVDocSum	0.108193
CLK1	CLK, CLK/STY, STY	1195	CDC-like kinase 1	protein-coding	WNV	N/A	CDC-like kinase 1	WNV	http://www.ncbi.nlm.nih.gov/pubmed/18690214?ordinalpos=2&itool=EntrezSystem2.PEntrez.Pubmed.Pubmed_ResultsPanel.Pubmed_DefaultReportPanel.Pubmed_RVDocSum	0.108193
CLK3	FLJ22858, PHCLK3, PHCLK3/152	1198	CDC-like kinase 3	protein-coding	Influenza-A	N/A	CDC-like kinase 3	Influenza-A	http://www.ncbi.nlm.nih.gov/pubmed/20064371	0.154644
CLN3	BTS, JNCL, MGC102840	1201	ceroid-lipofuscinosis, neuronal 3	protein-coding	HIV-1	Cytoplasm	ceroid-lipofuscinosis, neuronal 3	HIV-1	http://www.ncbi.nlm.nih.gov/pubmed/18187620?ordinalpos=1&itool=EntrezSystem2.PEntrez.Pubmed.Pubmed_ResultsPanel.Pubmed_RVDocSum	0.0802545
CLN5	FLJ90628, NCL	1203	ceroid-lipofuscinosis, neuronal 5	protein-coding	Influenza-A	Organelles	ceroid-lipofuscinosis, neuronal 5	Influenza-A	http://www.ncbi.nlm.nih.gov/pubmed/20064371	0.248946
CLNS1A	CLCI, CLNS1B, ICln	1207	chloride channel, nucleotide-sensitive, 1A	protein-coding	HIV-1	Membrane	chloride channel, nucleotide-sensitive, 1A	HIV-1	http://www.ncbi.nlm.nih.gov/pubmed/18854154?ordinalpos=6&itool=EntrezSystem2.PEntrez.Pubmed.Pubmed_ResultsPanel.Pubmed_DefaultReportPanel.Pubmed_RVDocSum	0.118675
CLOCK	KAT13D, KIAA0334, bHLHe8	9575	clock circadian regulator	protein-coding	HIV-1	Nucleus	clock circadian regulator	HIV-1	http://www.ncbi.nlm.nih.gov/pubmed/18854154?ordinalpos=6&itool=EntrezSystem2.PEntrez.Pubmed.Pubmed_ResultsPanel.Pubmed_DefaultReportPanel.Pubmed_RVDocSum	0.0472441
CLOCK	KAT13D, KIAA0334, bHLHe8	9575	clock circadian regulator	protein-coding	Influenza-A	Nucleus	clock circadian regulator	Influenza-A	http://preview.ncbi.nlm.nih.gov/pubmed/20027183?itool=EntrezSystem2.PEntrez.Pubmed.Pubmed_ResultsPanel.Pubmed_RVDocSum&ordinalpos=5	0.0472441
CLSTN1	RP11-558F24.5, ALC-ALPHA, CDHR12, CSTN1, FLJ32258, KIAA0911, PIK3CD, XB31alpha, alcalpha1, alcalpha2	22883	calsyntenin 1	protein-coding	HCV	Membrane	calsyntenin 1	HCV	http://www.ncbi.nlm.nih.gov/pubmed/19717417?ordinalpos=1&itool=EntrezSystem2.PEntrez.Pubmed.Pubmed_ResultsPanel.Pubmed_DefaultReportPanel.Pubmed_RVDocSum	0.0443608
CLSTN3	CDHR14, CSTN3, KIAA0726, MGC131797, MGC138488, alcbeta	9746	calsyntenin 3	protein-coding	Influenza-A	N/A	calsyntenin 3	Influenza-A	http://preview.ncbi.nlm.nih.gov/pubmed/20081832?itool=EntrezSystem2.PEntrez.Pubmed.Pubmed_ResultsPanel.Pubmed_RVDocSum&ordinalpos=1	0.0453742
CLTA	LCA	1211	clathrin, light chain A	protein-coding	HIV-1	N/A	clathrin, light chain A	HIV-1	http://www.ncbi.nlm.nih.gov/pubmed/18854154?ordinalpos=6&itool=EntrezSystem2.PEntrez.Pubmed.Pubmed_ResultsPanel.Pubmed_DefaultReportPanel.Pubmed_RVDocSum	0.0202523
CLTB	LCB	1212	clathrin, light chain B	protein-coding	RSV	N/A	clathrin, light chain B	RSV	http://www.ncbi.nlm.nih.gov/pubmed/17494077?ordinalpos=1&itool=EntrezSystem2.PEntrez.Pubmed.Pubmed_ResultsPanel.Pubmed_RVDocSum	0.0339033
CLUAP1	FAP22, FLJ13297, KIAA0643	23059	clusterin associated protein 1	protein-coding	Influenza-A	N/A	clusterin associated protein 1	Influenza-A	http://www.ncbi.nlm.nih.gov/pubmed/18615016?ordinalpos=4&itool=EntrezSystem2.PEntrez.Pubmed.Pubmed_ResultsPanel.Pubmed_DefaultReportPanel.Pubmed_RVDocSum	0.0867993
CMKLR1	CHEMERINR, ChemR23, DEZ, MGC126105, MGC126106	1240	chemokine-like receptor 1	protein-coding	HIV-1	Membrane	chemokine-like receptor 1	HIV-1	http://www.ncbi.nlm.nih.gov/pubmed/18976975?ordinalpos=1&itool=EntrezSystem2.PEntrez.Pubmed.Pubmed_ResultsPanel.Pubmed_DefaultReportPanel.Pubmed_RVDocSum	0.0812671
CNNM1	ACDP1, FLJ31632	26507	cyclin M1	protein-coding	Influenza-A	N/A	cyclin M1	Influenza-A	http://preview.ncbi.nlm.nih.gov/pubmed/20081832?itool=EntrezSystem2.PEntrez.Pubmed.Pubmed_ResultsPanel.Pubmed_RVDocSum&ordinalpos=1	0.041907
CNOT1	AD-005, CDC39, DKFZp686E0722, DKFZp686O168, FLJ36492, FLJ90644, KIAA1007, NOT1, NOT1H	23019	CCR4-NOT transcription complex, subunit 1	protein-coding	HCV	Nucleus	CCR4-NOT transcription complex, subunit 1	HCV	http://www.ncbi.nlm.nih.gov/pubmed/19717417?ordinalpos=1&itool=EntrezSystem2.PEntrez.Pubmed.Pubmed_ResultsPanel.Pubmed_DefaultReportPanel.Pubmed_RVDocSum	0.00861326
CNOT2	HSPC131, CDC36, FLJ26456, NOT2, NOT2H	4848	CCR4-NOT transcription complex, subunit 2	protein-coding	HCV	Nucleus	CCR4-NOT transcription complex, subunit 2	HCV	http://www.ncbi.nlm.nih.gov/pubmed/19717417?ordinalpos=1&itool=EntrezSystem2.PEntrez.Pubmed.Pubmed_ResultsPanel.Pubmed_DefaultReportPanel.Pubmed_RVDocSum	0.00398208
CNOT2	HSPC131, CDC36, FLJ26456, NOT2, NOT2H	4848	CCR4-NOT transcription complex, subunit 2	protein-coding	Dengue-2	Nucleus	CCR4-NOT transcription complex, subunit 2	Dengue-2	http://www.ncbi.nlm.nih.gov/pubmed/19396146?ordinalpos=1&itool=EntrezSystem2.PEntrez.Pubmed.Pubmed_ResultsPanel.Pubmed_DefaultReportPanel.Pubmed_RVDocSum	0.00398208
CNOT3	KIAA0691, LENG2, NOT3, NOT3H	4849	CCR4-NOT transcription complex, subunit 3	protein-coding	HCV	N/A	CCR4-NOT transcription complex, subunit 3	HCV	http://www.ncbi.nlm.nih.gov/pubmed/19717417?ordinalpos=1&itool=EntrezSystem2.PEntrez.Pubmed.Pubmed_ResultsPanel.Pubmed_DefaultReportPanel.Pubmed_RVDocSum	0.0552446
CNOT3	KIAA0691, LENG2, NOT3, NOT3H	4849	CCR4-NOT transcription complex, subunit 3	protein-coding	Influenza-A	N/A	CCR4-NOT transcription complex, subunit 3	Influenza-A	http://www.ncbi.nlm.nih.gov/pubmed/18615016?ordinalpos=4&itool=EntrezSystem2.PEntrez.Pubmed.Pubmed_ResultsPanel.Pubmed_DefaultReportPanel.Pubmed_RVDocSum	0.0552446
CNOT6L	CCR4b	246175	CCR4-NOT transcription complex, subunit 6-like	protein-coding	HCV	Cytoplasm	CCR4-NOT transcription complex, subunit 6-like	HCV	http://www.ncbi.nlm.nih.gov/pubmed/19717417?ordinalpos=1&itool=EntrezSystem2.PEntrez.Pubmed.Pubmed_ResultsPanel.Pubmed_DefaultReportPanel.Pubmed_RVDocSum	0.0926706
CNP	CNP1	1267	2',3'-cyclic nucleotide 3' phosphodiesterase	protein-coding	WNV	N/A	2',3'-cyclic nucleotide 3' phosphodiesterase	WNV	http://www.ncbi.nlm.nih.gov/pubmed/18690214?ordinalpos=2&itool=EntrezSystem2.PEntrez.Pubmed.Pubmed_ResultsPanel.Pubmed_DefaultReportPanel.Pubmed_RVDocSum
CNTN3	BIG-1, KIAA1496, PANG, PCS	5067	contactin 3 (plasmacytoma associated)	protein-coding	Dengue-2	N/A	contactin 3 (plasmacytoma associated)	Dengue-2	http://www.ncbi.nlm.nih.gov/pubmed/18690214?ordinalpos=2&itool=EntrezSystem2.PEntrez.Pubmed.Pubmed_ResultsPanel.Pubmed_DefaultReportPanel.Pubmed_RVDocSum	0.0944518
CNTN3	BIG-1, KIAA1496, PANG, PCS	5067	contactin 3 (plasmacytoma associated)	protein-coding	WNV	N/A	contactin 3 (plasmacytoma associated)	WNV	http://www.ncbi.nlm.nih.gov/pubmed/18690214?ordinalpos=2&itool=EntrezSystem2.PEntrez.Pubmed.Pubmed_ResultsPanel.Pubmed_DefaultReportPanel.Pubmed_RVDocSum	0.0944518
COASY	PSEC0106, DPCK, FLJ35179, NBP, PPAT, UKR1, pOV-2	80347	CoA synthase	protein-coding	HIV-1	N/A	CoA synthase	HIV-1	http://www.ncbi.nlm.nih.gov/pubmed/18854154?ordinalpos=6&itool=EntrezSystem2.PEntrez.Pubmed.Pubmed_ResultsPanel.Pubmed_DefaultReportPanel.Pubmed_RVDocSum	0.122673
COASY	PSEC0106, DPCK, FLJ35179, NBP, PPAT, UKR1, pOV-2	80347	CoA synthase	protein-coding	HCV	N/A	CoA synthase	HCV	http://www.ncbi.nlm.nih.gov/pubmed/19286138?ordinalpos=4&itool=EntrezSystem2.PEntrez.Pubmed.Pubmed_ResultsPanel.Pubmed_DefaultReportPanel.Pubmed_RVDocSum	0.122673
COG2	RP11-543E8.3, LDLC	22796	component of oligomeric golgi complex 2	protein-coding	HIV-1	Cytoplasm	component of oligomeric golgi complex 2	HIV-1	http://www.ncbi.nlm.nih.gov/pubmed/18187620?ordinalpos=1&itool=EntrezSystem2.PEntrez.Pubmed.Pubmed_ResultsPanel.Pubmed_RVDocSum	0.0902826
COG3	SEC34	83548	component of oligomeric golgi complex 3	protein-coding	HIV-1	Cytoplasm	component of oligomeric golgi complex 3	HIV-1	http://www.ncbi.nlm.nih.gov/pubmed/18187620?ordinalpos=1&itool=EntrezSystem2.PEntrez.Pubmed.Pubmed_ResultsPanel.Pubmed_RVDocSum	0.0488986
COG4	COD1, DKFZp586E1519	25839	component of oligomeric golgi complex 4	protein-coding	HIV-1	Cytoplasm	component of oligomeric golgi complex 4	HIV-1	http://www.ncbi.nlm.nih.gov/pubmed/18854154?ordinalpos=6&itool=EntrezSystem2.PEntrez.Pubmed.Pubmed_ResultsPanel.Pubmed_DefaultReportPanel.Pubmed_RVDocSum	0.0547074
COIL	CLN80, p80-coilin	8161	coilin	protein-coding	Dengue-2	Nucleus	coilin	Dengue-2	http://www.ncbi.nlm.nih.gov/pubmed/18690214?ordinalpos=2&itool=EntrezSystem2.PEntrez.Pubmed.Pubmed_ResultsPanel.Pubmed_DefaultReportPanel.Pubmed_RVDocSum	0.293681
COIL	CLN80, p80-coilin	8161	coilin	protein-coding	WNV	Nucleus	coilin	WNV	http://www.ncbi.nlm.nih.gov/pubmed/18690214?ordinalpos=2&itool=EntrezSystem2.PEntrez.Pubmed.Pubmed_ResultsPanel.Pubmed_DefaultReportPanel.Pubmed_RVDocSum	0.293681
COL2A1	ANFH, AOM, COL11A3, MGC131516, SEDC	1280	collagen, type II, alpha 1	protein-coding	Influenza-A	N/A	collagen, type II, alpha 1	Influenza-A	http://preview.ncbi.nlm.nih.gov/pubmed/20027183?itool=EntrezSystem2.PEntrez.Pubmed.Pubmed_ResultsPanel.Pubmed_RVDocSum&ordinalpos=5	0.0814415
COL5A1	RP11-263F14.1	1289	collagen, type V, alpha 1	protein-coding	HIV-1	Organelles	collagen, type V, alpha 1	HIV-1	http://www.ncbi.nlm.nih.gov/pubmed/18854154?ordinalpos=6&itool=EntrezSystem2.PEntrez.Pubmed.Pubmed_ResultsPanel.Pubmed_DefaultReportPanel.Pubmed_RVDocSum	0.0758566
COMMD3	RP11-573G6.3, BUP, C10orf8, DKFZp686K0399, FLJ45471	23412	COMM domain containing 3	protein-coding	HIV-1	N/A	COMM domain containing 3	HIV-1	http://www.ncbi.nlm.nih.gov/pubmed/18187620?ordinalpos=1&itool=EntrezSystem2.PEntrez.Pubmed.Pubmed_ResultsPanel.Pubmed_RVDocSum	0.306452
COP1_HIV-1	COP, COP1, PSEUDO-ICE	114769	caspase recruitment domain family, member 16	protein-coding	HIV-1	Nucleus	caspase recruitment domain family, member 16	HIV-1	http://www.ncbi.nlm.nih.gov/pubmed/18187620?ordinalpos=1&itool=EntrezSystem2.PEntrez.Pubmed.Pubmed_ResultsPanel.Pubmed_RVDocSum
COPA	FLJ26320, HEP-COP	1314	coatomer protein complex, subunit alpha	protein-coding	Influenza-A	Cytoplasm	coatomer protein complex, subunit alpha	Influenza-A	http://preview.ncbi.nlm.nih.gov/pubmed/20027183?itool=EntrezSystem2.PEntrez.Pubmed.Pubmed_ResultsPanel.Pubmed_RVDocSum&ordinalpos=5	0.0185836
COPA	FLJ26320, HEP-COP	1314	coatomer protein complex, subunit alpha	protein-coding	HCV	Cytoplasm	coatomer protein complex, subunit alpha	HCV	http://www.ncbi.nlm.nih.gov/pubmed/19286138?ordinalpos=4&itool=EntrezSystem2.PEntrez.Pubmed.Pubmed_ResultsPanel.Pubmed_DefaultReportPanel.Pubmed_RVDocSum	0.0185836
COPB1	MSTP026, COPB, DKFZp761K102, FLJ10341, FLJ46444, FLJ57957	1315	coatomer protein complex, subunit beta 1	protein-coding	Influenza-A	Cytoplasm	coatomer protein complex, subunit beta 1	Influenza-A	http://preview.ncbi.nlm.nih.gov/pubmed/20081832?itool=EntrezSystem2.PEntrez.Pubmed.Pubmed_ResultsPanel.Pubmed_RVDocSum&ordinalpos=1	0.00953545
COPB1	MSTP026, COPB, DKFZp761K102, FLJ10341, FLJ46444, FLJ57957	1315	coatomer protein complex, subunit beta 1	protein-coding	HCV	Cytoplasm	coatomer protein complex, subunit beta 1	HCV	http://www.ncbi.nlm.nih.gov/pubmed/19286138?ordinalpos=4&itool=EntrezSystem2.PEntrez.Pubmed.Pubmed_ResultsPanel.Pubmed_DefaultReportPanel.Pubmed_RVDocSum	0.00953545
COPB2	beta'-COP	9276	coatomer protein complex, subunit beta 2 (beta prime)	protein-coding	Influenza-A	Cytoplasm	coatomer protein complex, subunit beta 2 (beta prime)	Influenza-A	http://preview.ncbi.nlm.nih.gov/pubmed/20027183?itool=EntrezSystem2.PEntrez.Pubmed.Pubmed_ResultsPanel.Pubmed_RVDocSum&ordinalpos=5	0.0205333
COPB2	beta'-COP	9276	coatomer protein complex, subunit beta 2 (beta prime)	protein-coding	HCV	Cytoplasm	coatomer protein complex, subunit beta 2 (beta prime)	HCV	http://www.ncbi.nlm.nih.gov/pubmed/19286138?ordinalpos=4&itool=EntrezSystem2.PEntrez.Pubmed.Pubmed_ResultsPanel.Pubmed_DefaultReportPanel.Pubmed_RVDocSum	0.0205333
COPG	COPG1, FLJ21068	22820	coatomer protein complex, subunit gamma 1	protein-coding	Influenza-A	N/A	coatomer protein complex, subunit gamma 1	Influenza-A	http://preview.ncbi.nlm.nih.gov/pubmed/20027183?itool=EntrezSystem2.PEntrez.Pubmed.Pubmed_ResultsPanel.Pubmed_RVDocSum&ordinalpos=5	0.0209511
COPG	COPG1, FLJ21068	22820	coatomer protein complex, subunit gamma 1	protein-coding	HCV	N/A	coatomer protein complex, subunit gamma 1	HCV	http://www.ncbi.nlm.nih.gov/pubmed/19286138?ordinalpos=4&itool=EntrezSystem2.PEntrez.Pubmed.Pubmed_ResultsPanel.Pubmed_DefaultReportPanel.Pubmed_RVDocSum	0.0209511
COPS6	CSN6, MOV34-34KD	10980	COP9 signalosome subunit 6	protein-coding	HIV-1	N/A	COP9 signalosome subunit 6	HIV-1	http://www.ncbi.nlm.nih.gov/entrez/query.fcgi?db=pubmed&cmd=Retrieve&dopt=AbstractPlus&list_uids=12237292&query_hl=34&itool=pubmed_docsum	0.077936
COPS6	CSN6, MOV34-34KD	10980	COP9 signalosome subunit 6	protein-coding	Influenza-A	N/A	COP9 signalosome subunit 6	Influenza-A	http://www.ncbi.nlm.nih.gov/pubmed/20064371	0.077936
COPZ1	CGI-120, COPZ, zeta1-COP	22818	coatomer protein complex, subunit zeta 1	protein-coding	Influenza-A	Cytoplasm	coatomer protein complex, subunit zeta 1	Influenza-A	http://www.ncbi.nlm.nih.gov/pubmed/20064371	0
COPZ1	CGI-120, COPZ, zeta1-COP	22818	coatomer protein complex, subunit zeta 1	protein-coding	HCV	Cytoplasm	coatomer protein complex, subunit zeta 1	HCV	http://www.ncbi.nlm.nih.gov/pubmed/19286138?ordinalpos=4&itool=EntrezSystem2.PEntrez.Pubmed.Pubmed_ResultsPanel.Pubmed_DefaultReportPanel.Pubmed_RVDocSum	0
CORO1B	CORONIN-2, DKFZp762I166	57175	coronin, actin binding protein, 1B	protein-coding	Dengue-2	N/A	coronin, actin binding protein, 1B	Dengue-2	http://www.ncbi.nlm.nih.gov/pubmed/18690214?ordinalpos=2&itool=EntrezSystem2.PEntrez.Pubmed.Pubmed_ResultsPanel.Pubmed_DefaultReportPanel.Pubmed_RVDocSum	0.0351311
CORO1B	CORONIN-2, DKFZp762I166	57175	coronin, actin binding protein, 1B	protein-coding	WNV	N/A	coronin, actin binding protein, 1B	WNV	http://www.ncbi.nlm.nih.gov/pubmed/18690214?ordinalpos=2&itool=EntrezSystem2.PEntrez.Pubmed.Pubmed_ResultsPanel.Pubmed_DefaultReportPanel.Pubmed_RVDocSum	0.0351311
COX5A	COX, COX-VA, VA	9377	cytochrome c oxidase subunit Va	protein-coding	Influenza-A	Cytoplasm	cytochrome c oxidase subunit Va	Influenza-A	http://www.ncbi.nlm.nih.gov/pubmed/19327807?ordinalpos=1&itool=EntrezSystem2.PEntrez.Pubmed.Pubmed_ResultsPanel.Pubmed_DefaultReportPanel.Pubmed_RVDocSum	0.255149
COX6A1	COX6A, COX6AL, MGC104500	1337	cytochrome c oxidase subunit VIa polypeptide 1	protein-coding	Influenza-A	N/A	cytochrome c oxidase subunit VIa polypeptide 1	Influenza-A	http://www.ncbi.nlm.nih.gov/pubmed/18615016?ordinalpos=4&itool=EntrezSystem2.PEntrez.Pubmed.Pubmed_ResultsPanel.Pubmed_DefaultReportPanel.Pubmed_RVDocSum	0.136457
COX6B2	COXVIB2, CT59, MGC119094	125965	cytochrome c oxidase subunit VIb polypeptide 2 (testis)	protein-coding	HIV-1	Organelles	cytochrome c oxidase subunit VIb polypeptide 2 (testis)	HIV-1	http://www.ncbi.nlm.nih.gov/pubmed/18854154?ordinalpos=6&itool=EntrezSystem2.PEntrez.Pubmed.Pubmed_ResultsPanel.Pubmed_DefaultReportPanel.Pubmed_RVDocSum	0.0800275
CPA1	CPA	1357	carboxypeptidase A1 (pancreatic)	protein-coding	Borna-disease-virus	Extracellular	carboxypeptidase A1 (pancreatic)	Borna-disease-virus	http://preview.ncbi.nlm.nih.gov/pubmed/20071576?itool=EntrezSystem2.PEntrez.Pubmed.Pubmed_ResultsPanel.Pubmed_RVDocSum&ordinalpos=1
CPB1	CPB, DKFZp779K1333, PASP, PCPB	1360	carboxypeptidase B1 (tissue)	protein-coding	HCV	Extracellular	carboxypeptidase B1 (tissue)	HCV	http://www.ncbi.nlm.nih.gov/pubmed/19304308?ordinalpos=1&itool=EntrezSystem2.PEntrez.Pubmed.Pubmed_ResultsPanel.Pubmed_DefaultReportPanel.Pubmed_RVDocSum	0.257053
CPD	GP180	1362	carboxypeptidase D	protein-coding	HBV	Cytoplasm	carboxypeptidase D	HBV	http://www.ncbi.nlm.nih.gov/sites/entrez?Db=pubmed&Cmd=ShowDetailView&TermToSearch=9733850&ordinalpos=15&itool=EntrezSystem2.PEntrez.Pubmed.Pubmed_ResultsPanel.Pubmed_RVDocSum	0.105556
CPLX1	CPX-I, CPX1	10815	complexin 1	protein-coding	Influenza-A	N/A	complexin 1	Influenza-A	http://www.ncbi.nlm.nih.gov/pubmed/20064371	0.00107301
CPN2	ACBP	1370	carboxypeptidase N, polypeptide 2	protein-coding	HIV-1	N/A	carboxypeptidase N, polypeptide 2	HIV-1	http://www.ncbi.nlm.nih.gov/pubmed/18976975?ordinalpos=1&itool=EntrezSystem2.PEntrez.Pubmed.Pubmed_ResultsPanel.Pubmed_DefaultReportPanel.Pubmed_RVDocSum	0.188079
CPSF4	CPSF30, NAR, NEB1	10898	cleavage and polyadenylation specific factor 4, 30kDa	protein-coding	Influenza-A	N/A	cleavage and polyadenylation specific factor 4, 30kDa	Influenza-A	http://www.ncbi.nlm.nih.gov/pubmed/9651582?ordinalpos=9&itool=EntrezSystem2.PEntrez.Pubmed.Pubmed_ResultsPanel.Pubmed_RVDocSum	0.0101034
CPZ	MGC99682	8532	carboxypeptidase Z	protein-coding	HCV	Extracellular	carboxypeptidase Z	HCV	http://www.ncbi.nlm.nih.gov/pubmed/19304308?ordinalpos=1&itool=EntrezSystem2.PEntrez.Pubmed.Pubmed_ResultsPanel.Pubmed_DefaultReportPanel.Pubmed_RVDocSum	0.0963498
CR2	RP11-78B10.1, C3DR, CD21, SLEB9	1380	complement component (3d/Epstein Barr virus) receptor 2	protein-coding	HIV-1	N/A	complement component (3d/Epstein Barr virus) receptor 2	HIV-1	http://www.ncbi.nlm.nih.gov/pubmed/18976975?ordinalpos=1&itool=EntrezSystem2.PEntrez.Pubmed.Pubmed_ResultsPanel.Pubmed_DefaultReportPanel.Pubmed_RVDocSum	0.431754
CRADD	MGC9163, RAIDD	8738	CASP2 and RIPK1 domain containing adaptor with death domain	protein-coding	Influenza-A	N/A	CASP2 and RIPK1 domain containing adaptor with death domain	Influenza-A	http://www.ncbi.nlm.nih.gov/pubmed/20064371	0.0763922
CRAMP1L	LA16c-431H6.2, HN1L, MGC176736, TCE4	57585	Crm, cramped-like (Drosophila)	protein-coding	Influenza-A	N/A	Crm, cramped-like (Drosophila)	Influenza-A	http://preview.ncbi.nlm.nih.gov/pubmed/20081832?itool=EntrezSystem2.PEntrez.Pubmed.Pubmed_ResultsPanel.Pubmed_RVDocSum&ordinalpos=1	0.127198
CREB1	CREB, MGC9284	1385	cAMP responsive element binding protein 1	protein-coding	Influenza-A	Nucleus	cAMP responsive element binding protein 1	Influenza-A	http://preview.ncbi.nlm.nih.gov/pubmed/20027183?itool=EntrezSystem2.PEntrez.Pubmed.Pubmed_ResultsPanel.Pubmed_RVDocSum&ordinalpos=5	0.00744285
CREB3	LUMAN, LZIP, MGC15333, MGC19782	10488	cAMP responsive element binding protein 3	protein-coding	HIV-1	N/A	cAMP responsive element binding protein 3	HIV-1		0.395695
CREBBP	CBP, KAT3A, RSTS	1387	CREB binding protein	protein-coding	HIV-1	Cytoplasm	CREB binding protein	HIV-1	http://www.ncbi.nlm.nih.gov/pubmed/9811832?ordinalpos=47&itool=EntrezSystem2.PEntrez.Pubmed.Pubmed_ResultsPanel.Pubmed_RVDocSum	0.05
CRHR1	CRF-R, CRF1, CRFR1, CRH-R1h, CRHR, CRHR1L, CRHR1f	1394	corticotropin releasing hormone receptor 1	protein-coding	Influenza-A	Membrane	corticotropin releasing hormone receptor 1	Influenza-A	http://preview.ncbi.nlm.nih.gov/pubmed/20027183?itool=EntrezSystem2.PEntrez.Pubmed.Pubmed_ResultsPanel.Pubmed_RVDocSum&ordinalpos=5	0.0153257
CRHR2	CRFR2	1395	corticotropin releasing hormone receptor 2	protein-coding	HCV	Membrane	corticotropin releasing hormone receptor 2	HCV	http://www.ncbi.nlm.nih.gov/pubmed/19304308?ordinalpos=1&itool=EntrezSystem2.PEntrez.Pubmed.Pubmed_ResultsPanel.Pubmed_DefaultReportPanel.Pubmed_RVDocSum	0.0765973
CRIM1	UNQ1886/PRO4330, MGC138194, S52	51232	cysteine rich transmembrane BMP regulator 1 (chordin-like)	protein-coding	HIV-1	Membrane	cysteine rich transmembrane BMP regulator 1 (chordin-like)	HIV-1	http://www.ncbi.nlm.nih.gov/pubmed/18976975?ordinalpos=1&itool=EntrezSystem2.PEntrez.Pubmed.Pubmed_ResultsPanel.Pubmed_DefaultReportPanel.Pubmed_RVDocSum
CRIPAK	FLJ34443, MGC150528	285464	cysteine-rich PAK1 inhibitor	protein-coding	HIV-1	Cytoplasm	cysteine-rich PAK1 inhibitor	HIV-1	http://www.ncbi.nlm.nih.gov/pubmed/18187620?ordinalpos=1&itool=EntrezSystem2.PEntrez.Pubmed.Pubmed_ResultsPanel.Pubmed_RVDocSum
CRLS1	C20orf155, CLS1, GCD10, dJ967N21.6	54675	cardiolipin synthase 1	protein-coding	Influenza-A	Cytoplasm	cardiolipin synthase 1	Influenza-A	http://www.ncbi.nlm.nih.gov/pubmed/19327807?ordinalpos=1&itool=EntrezSystem2.PEntrez.Pubmed.Pubmed_ResultsPanel.Pubmed_DefaultReportPanel.Pubmed_RVDocSum	0.222956
CRNKL1	RP5-1002M8.1, CLF, CRN, Clf1, HCRN, MSTP021, SYF3	51340	crooked neck pre-mRNA splicing factor-like 1 (Drosophila)	protein-coding	Influenza-A	N/A	crooked neck pre-mRNA splicing factor-like 1 (Drosophila)	Influenza-A	http://www.ncbi.nlm.nih.gov/pubmed/20064371	0.029595
CRTC2	RP11-422P24.6, TORC2	200186	CREB regulated transcription coactivator 2	protein-coding	HIV-1	Nucleus	CREB regulated transcription coactivator 2	HIV-1	http://www.ncbi.nlm.nih.gov/pubmed/18187620?ordinalpos=1&itool=EntrezSystem2.PEntrez.Pubmed.Pubmed_ResultsPanel.Pubmed_RVDocSum	0.14169
CRTC3	FLJ21868, TORC3	64784	CREB regulated transcription coactivator 3	protein-coding	HIV-1	Nucleus	CREB regulated transcription coactivator 3	HIV-1	http://www.ncbi.nlm.nih.gov/pubmed/18187620?ordinalpos=1&itool=EntrezSystem2.PEntrez.Pubmed.Pubmed_ResultsPanel.Pubmed_RVDocSum	0.151186
CRYAA	CRYA1, HSPB4	1409	crystallin, alpha A	protein-coding	Influenza-A	Cytoplasm	crystallin, alpha A	Influenza-A	http://preview.ncbi.nlm.nih.gov/pubmed/20081832?itool=EntrezSystem2.PEntrez.Pubmed.Pubmed_ResultsPanel.Pubmed_RVDocSum&ordinalpos=1	0.0284634
CRYAB	CRYA2, CTPP2, HSPB5	1410	crystallin, alpha B	protein-coding	HIV-1	Cytoplasm	crystallin, alpha B	HIV-1	http://www.ncbi.nlm.nih.gov/pubmed/18854154?ordinalpos=6&itool=EntrezSystem2.PEntrez.Pubmed.Pubmed_ResultsPanel.Pubmed_DefaultReportPanel.Pubmed_RVDocSum
CSE1L	CAS, CSE1, MGC117283, MGC130036, MGC130037, XPO2	1434	CSE1 chromosome segregation 1-like (yeast)	protein-coding	Influenza-A	Cytoplasm	CSE1 chromosome segregation 1-like (yeast)	Influenza-A	http://preview.ncbi.nlm.nih.gov/pubmed/20027183?itool=EntrezSystem2.PEntrez.Pubmed.Pubmed_ResultsPanel.Pubmed_RVDocSum&ordinalpos=5	0.00876712
CSK	MGC117393	1445	c-src tyrosine kinase	protein-coding	Influenza-A	Cytoplasm	c-src tyrosine kinase	Influenza-A	http://www.ncbi.nlm.nih.gov/pubmed/19327807?ordinalpos=1&itool=EntrezSystem2.PEntrez.Pubmed.Pubmed_ResultsPanel.Pubmed_DefaultReportPanel.Pubmed_RVDocSum	0.00559541
CSMD3	KIAA1894	114788	CUB and Sushi multiple domains 3	protein-coding	Influenza-A	N/A	CUB and Sushi multiple domains 3	Influenza-A	http://preview.ncbi.nlm.nih.gov/pubmed/20027183?itool=EntrezSystem2.PEntrez.Pubmed.Pubmed_ResultsPanel.Pubmed_RVDocSum&ordinalpos=5	0.0255262
CSNK1A1L	CK1, MGC33182	122011	casein kinase 1, alpha 1-like	protein-coding	HCV	Cytoplasm	casein kinase 1, alpha 1-like	HCV	http://www.ncbi.nlm.nih.gov/pubmed/19717417?ordinalpos=1&itool=EntrezSystem2.PEntrez.Pubmed.Pubmed_ResultsPanel.Pubmed_DefaultReportPanel.Pubmed_RVDocSum	0.138246
CSNK1D	HCKID	1453	casein kinase 1, delta	protein-coding	Influenza-A	N/A	casein kinase 1, delta	Influenza-A		0.00193016
CSNK1G2	CK1g2	1455	casein kinase 1, gamma 2	protein-coding	Influenza-A	N/A	casein kinase 1, gamma 2	Influenza-A	http://preview.ncbi.nlm.nih.gov/pubmed/20027183?itool=EntrezSystem2.PEntrez.Pubmed.Pubmed_ResultsPanel.Pubmed_RVDocSum&ordinalpos=5	0.0204121
CSNK2A1	CK2, CK2A1, CKII	1457	casein kinase 2, alpha 1 polypeptide	protein-coding	HCV	Membrane	casein kinase 2, alpha 1 polypeptide	HCV	http://www.wipo.int/pctdb/en/fetch.jsp?SEARCH_IA=US2006023646&DBSELECT=PCT&C=10&TOTAL=2&IDB=0&TYPE_FIELD=256&SERVER_TYPE=19-10&SORT=11280292-KEY&QUERY=%28FP%2Ftargets+AND+FP%2Ffor+AND+FP%2Finhibiting+AND+FP%2FHIV+AND+FP%2Freplication%29+&START=1&ELEMENT_SET=B&RESULT=1&DISP=25&FORM=SEP-0%2FHITNUM%2CB-ENG%2CDP%2CMC%2CAN%2CPA%2CABSUM-ENG&IDOC=1530842&IA=US2006023646&LANG=ENG&DISPLAY=STATUS	0.0259113
CSNK2A1	CK2, CK2A1, CKII	1457	casein kinase 2, alpha 1 polypeptide	protein-coding	HIV-1	Membrane	casein kinase 2, alpha 1 polypeptide	HIV-1	http://www.wipo.int/pctdb/en/fetch.jsp?SEARCH_IA=US2006023646&DBSELECT=PCT&C=10&TOTAL=2&IDB=0&TYPE_FIELD=256&SERVER_TYPE=19-10&SORT=11280292-KEY&QUERY=%28FP%2Ftargets+AND+FP%2Ffor+AND+FP%2Finhibiting+AND+FP%2FHIV+AND+FP%2Freplication%29+&START=1&ELEMENT_SET=B&RESULT=1&DISP=25&FORM=SEP-0%2FHITNUM%2CB-ENG%2CDP%2CMC%2CAN%2CPA%2CABSUM-ENG&IDOC=1530842&IA=US2006023646&LANG=ENG&DISPLAY=STATUS	0.0259113
CSNK2A1	CK2, CK2A1, CKII	1457	casein kinase 2, alpha 1 polypeptide	protein-coding	Dengue-2	Membrane	casein kinase 2, alpha 1 polypeptide	Dengue-2	http://www.ncbi.nlm.nih.gov/pubmed/18690214?ordinalpos=2&itool=EntrezSystem2.PEntrez.Pubmed.Pubmed_ResultsPanel.Pubmed_DefaultReportPanel.Pubmed_RVDocSum	0.0259113
CSNK2A1	CK2, CK2A1, CKII	1457	casein kinase 2, alpha 1 polypeptide	protein-coding	WNV	Membrane	casein kinase 2, alpha 1 polypeptide	WNV	http://www.ncbi.nlm.nih.gov/pubmed/18690214?ordinalpos=2&itool=EntrezSystem2.PEntrez.Pubmed.Pubmed_ResultsPanel.Pubmed_DefaultReportPanel.Pubmed_RVDocSum	0.0259113
CSNK2A1	CK2, CK2A1, CKII	1457	casein kinase 2, alpha 1 polypeptide	protein-coding	Influenza-A	Membrane	casein kinase 2, alpha 1 polypeptide	Influenza-A		0.0259113
CSNK2A2	CK2A2, CSNK2A1, FLJ43934	1459	casein kinase 2, alpha prime polypeptide	protein-coding	Influenza-A	N/A	casein kinase 2, alpha prime polypeptide	Influenza-A	http://www.ncbi.nlm.nih.gov/sites/entrez?Db=PubMed&Cmd=ShowDetailView&TermToSearch=12466482&ordinalpos=3&itool=EntrezSystem2.PEntrez.Pubmed.Pubmed_ResultsPanel.Pubmed_RVDocSum	0.0207987
CSNK2B	DADB-127H9.2, CK2B, CK2N, CSK2B, G5A, MGC138222, MGC138224	1460	casein kinase 2, beta polypeptide	protein-coding	Influenza-A	N/A	casein kinase 2, beta polypeptide	Influenza-A	http://www.ncbi.nlm.nih.gov/sites/entrez?Db=PubMed&Cmd=ShowDetailView&TermToSearch=12466482&ordinalpos=3&itool=EntrezSystem2.PEntrez.Pubmed.Pubmed_ResultsPanel.Pubmed_RVDocSum	0
CSNK2B	DADB-127H9.2, CK2B, CK2N, CSK2B, G5A, MGC138222, MGC138224	1460	casein kinase 2, beta polypeptide	protein-coding	HCV	N/A	casein kinase 2, beta polypeptide	HCV	http://www.wipo.int/pctdb/en/fetch.jsp?SEARCH_IA=US2006023646&DBSELECT=PCT&C=10&TOTAL=2&IDB=0&TYPE_FIELD=256&SERVER_TYPE=19-10&SORT=11280292-KEY&QUERY=%28FP%2Ftargets+AND+FP%2Ffor+AND+FP%2Finhibiting+AND+FP%2FHIV+AND+FP%2Freplication%29+&START=1&ELEMENT_SET=B&RESULT=1&DISP=25&FORM=SEP-0%2FHITNUM%2CB-ENG%2CDP%2CMC%2CAN%2CPA%2CABSUM-ENG&IDOC=1530842&IA=US2006023646&LANG=ENG&DISPLAY=STATUS	0
CSNK2B	DADB-127H9.2, CK2B, CK2N, CSK2B, G5A, MGC138222, MGC138224	1460	casein kinase 2, beta polypeptide	protein-coding	HIV-1	N/A	casein kinase 2, beta polypeptide	HIV-1	http://www.wipo.int/pctdb/en/fetch.jsp?SEARCH_IA=US2006023646&DBSELECT=PCT&C=10&TOTAL=2&IDB=0&TYPE_FIELD=256&SERVER_TYPE=19-10&SORT=11280292-KEY&QUERY=%28FP%2Ftargets+AND+FP%2Ffor+AND+FP%2Finhibiting+AND+FP%2FHIV+AND+FP%2Freplication%29+&START=1&ELEMENT_SET=B&RESULT=1&DISP=25&FORM=SEP-0%2FHITNUM%2CB-ENG%2CDP%2CMC%2CAN%2CPA%2CABSUM-ENG&IDOC=1530842&IA=US2006023646&LANG=ENG&DISPLAY=STATUS	0
CSPP1	CSPP, FLJ22490, FLJ38886	79848	centrosome and spindle pole associated protein 1	protein-coding	HIV-1	Cytoplasm	centrosome and spindle pole associated protein 1	HIV-1	http://www.ncbi.nlm.nih.gov/pubmed/18187620?ordinalpos=1&itool=EntrezSystem2.PEntrez.Pubmed.Pubmed_ResultsPanel.Pubmed_RVDocSum	0.230082
CST1		1469	cystatin SN	protein-coding	WNV	N/A	cystatin SN	WNV	http://www.ncbi.nlm.nih.gov/pubmed/18690214?ordinalpos=2&itool=EntrezSystem2.PEntrez.Pubmed.Pubmed_ResultsPanel.Pubmed_DefaultReportPanel.Pubmed_RVDocSum	0.287872
CST3	ARMD11, MGC117328	1471	cystatin C	protein-coding	Dengue-2	N/A	cystatin C	Dengue-2	http://www.ncbi.nlm.nih.gov/pubmed/18690214?ordinalpos=2&itool=EntrezSystem2.PEntrez.Pubmed.Pubmed_ResultsPanel.Pubmed_DefaultReportPanel.Pubmed_RVDocSum
CST3	ARMD11, MGC117328	1471	cystatin C	protein-coding	WNV	N/A	cystatin C	WNV	http://www.ncbi.nlm.nih.gov/pubmed/18690214?ordinalpos=2&itool=EntrezSystem2.PEntrez.Pubmed.Pubmed_ResultsPanel.Pubmed_DefaultReportPanel.Pubmed_RVDocSum
CST5	MGC71922	1473	cystatin D	protein-coding	WNV	N/A	cystatin D	WNV	http://www.ncbi.nlm.nih.gov/pubmed/18690214?ordinalpos=2&itool=EntrezSystem2.PEntrez.Pubmed.Pubmed_ResultsPanel.Pubmed_DefaultReportPanel.Pubmed_RVDocSum	0.336586
CST9L	UNQ1835/PRO3543, FLJ92394, bA218C14.1	128821	cystatin 9-like	protein-coding	HIV-1	N/A	cystatin 9-like	HIV-1	http://www.ncbi.nlm.nih.gov/pubmed/18976975?ordinalpos=1&itool=EntrezSystem2.PEntrez.Pubmed.Pubmed_ResultsPanel.Pubmed_DefaultReportPanel.Pubmed_RVDocSum	0.576946
CTAG1A	CTAG1B, ESO1, LAGE2A	246100	cancer/testis antigen 1A	protein-coding	HCV	N/A	cancer/testis antigen 1A	HCV	http://www.ncbi.nlm.nih.gov/pubmed/19286138?ordinalpos=4&itool=EntrezSystem2.PEntrez.Pubmed.Pubmed_ResultsPanel.Pubmed_DefaultReportPanel.Pubmed_RVDocSum
CTAGE6	CTAGE6, MGC41943	340307	CTAGE family, member 6	protein-coding	HCV	N/A	CTAGE family, member 6	HCV	http://www.ncbi.nlm.nih.gov/pubmed/19717417?ordinalpos=1&itool=EntrezSystem2.PEntrez.Pubmed.Pubmed_ResultsPanel.Pubmed_DefaultReportPanel.Pubmed_RVDocSum
CTBP1	BARS, MGC104684	1487	C-terminal binding protein 1	protein-coding	HIV-1	Nucleus	C-terminal binding protein 1	HIV-1	http://www.ncbi.nlm.nih.gov/pubmed/19460752?ordinalpos=1&itool=Email.EmailReport.Pubmed_ReportSelector.Pubmed_RVDocSum	0.00606355
CTDP1	CCFDN, FCP1	9150	CTD (carboxy-terminal domain, RNA polymerase II, polypeptide A) phosphatase, subunit 1	protein-coding	HIV-1	Nucleus	CTD (carboxy-terminal domain, RNA polymerase II, polypeptide A) phosphatase, subunit 1	HIV-1	http://www.ncbi.nlm.nih.gov/pubmed/18854154?ordinalpos=6&itool=EntrezSystem2.PEntrez.Pubmed.Pubmed_ResultsPanel.Pubmed_DefaultReportPanel.Pubmed_RVDocSum	0.120963
CTEN	PP14434, CTEN, FLJ14950	84951	tensin 4	protein-coding	WNV	N/A	tensin 4	WNV	http://www.ncbi.nlm.nih.gov/pubmed/18690214?ordinalpos=2&itool=EntrezSystem2.PEntrez.Pubmed.Pubmed_ResultsPanel.Pubmed_DefaultReportPanel.Pubmed_RVDocSum	0.222838
CTGF	CCN2, HCS24, IGFBP8, MGC102839, NOV2	1490	connective tissue growth factor	protein-coding	HCV	Extracellular	connective tissue growth factor	HCV	http://www.ncbi.nlm.nih.gov/pubmed/19717417?ordinalpos=1&itool=EntrezSystem2.PEntrez.Pubmed.Pubmed_ResultsPanel.Pubmed_DefaultReportPanel.Pubmed_RVDocSum	0.0618291
CTRL	CTRL1, MGC70821	1506	chymotrypsin-like	protein-coding	HCV	Extracellular	chymotrypsin-like	HCV	http://www.ncbi.nlm.nih.gov/pubmed/19304308?ordinalpos=1&itool=EntrezSystem2.PEntrez.Pubmed.Pubmed_ResultsPanel.Pubmed_DefaultReportPanel.Pubmed_RVDocSum	0.11469
CTSB	APPS, CPSB	1508	cathepsin B	protein-coding	HBV	N/A	cathepsin B	HBV	http://www.ncbi.nlm.nih.gov/sites/entrez?Db=pubmed&Cmd=ShowDetailView&TermToSearch=16618702&ordinalpos=3&itool=EntrezSystem2.PEntrez.Pubmed.Pubmed_ResultsPanel.Pubmed_RVDocSum	0.185533
CTSB	APPS, CPSB	1508	cathepsin B	protein-coding	Ebola	N/A	cathepsin B	Ebola		0.185533
CTSE	CATE	1510	cathepsin E	protein-coding	WNV	Cytoplasm	cathepsin E	WNV	http://www.ncbi.nlm.nih.gov/pubmed/18690214?ordinalpos=2&itool=EntrezSystem2.PEntrez.Pubmed.Pubmed_ResultsPanel.Pubmed_DefaultReportPanel.Pubmed_RVDocSum
CTSF	CATSF	8722	cathepsin F	protein-coding	HCV	Cytoplasm	cathepsin F	HCV	http://www.ncbi.nlm.nih.gov/pubmed/19286138?ordinalpos=4&itool=EntrezSystem2.PEntrez.Pubmed.Pubmed_ResultsPanel.Pubmed_DefaultReportPanel.Pubmed_RVDocSum	0.198977
CTSG	CG, MGC23078	1511	cathepsin G	protein-coding	Influenza-A	N/A	cathepsin G	Influenza-A	http://preview.ncbi.nlm.nih.gov/pubmed/20027183?itool=EntrezSystem2.PEntrez.Pubmed.Pubmed_ResultsPanel.Pubmed_RVDocSum&ordinalpos=5	0.384831
CTSL1	RP11-65B23.1, CATL, CTSL, FLJ31037, MEP	1514	cathepsin L1	protein-coding	Ebola	N/A	cathepsin L1	Ebola
CTSL2	UNQ268/PRO305, CATL2, CTSU, CTSV, MGC125957	1515	cathepsin L2	protein-coding	Borna-disease-virus	Cytoplasm	cathepsin L2	Borna-disease-virus	http://preview.ncbi.nlm.nih.gov/pubmed/20071576?itool=EntrezSystem2.PEntrez.Pubmed.Pubmed_ResultsPanel.Pubmed_RVDocSum&ordinalpos=1	0.154095
CTSW	LYPN	1521	cathepsin W	protein-coding	Influenza-A	N/A	cathepsin W	Influenza-A	http://preview.ncbi.nlm.nih.gov/pubmed/20027183?itool=EntrezSystem2.PEntrez.Pubmed.Pubmed_ResultsPanel.Pubmed_RVDocSum&ordinalpos=5	0.279967
CTSZ	CTSX, FLJ17088	1522	cathepsin Z	protein-coding	HIV-1	Cytoplasm	cathepsin Z	HIV-1	http://www.ncbi.nlm.nih.gov/pubmed/18976975?ordinalpos=1&itool=EntrezSystem2.PEntrez.Pubmed.Pubmed_ResultsPanel.Pubmed_DefaultReportPanel.Pubmed_RVDocSum	0.115287
CX36	CX36, GJA9, MGC138315, MGC138319	57369	gap junction protein, delta 2, 36kDa	protein-coding	HIV-1	Membrane	gap junction protein, delta 2, 36kDa	HIV-1	http://www.ncbi.nlm.nih.gov/pubmed/18187620?ordinalpos=1&itool=EntrezSystem2.PEntrez.Pubmed.Pubmed_ResultsPanel.Pubmed_RVDocSum	0.0220812
CX3CL1	A-152E5.2, ABCD-3, C3Xkine, CXC3, CXC3C, NTN, NTT, SCYD1, fractalkine, neurotactin	6376	chemokine (C-X3-C motif) ligand 1	protein-coding	HCV	Extracellular	chemokine (C-X3-C motif) ligand 1	HCV	http://www.ncbi.nlm.nih.gov/pubmed/19717417?ordinalpos=1&itool=EntrezSystem2.PEntrez.Pubmed.Pubmed_ResultsPanel.Pubmed_DefaultReportPanel.Pubmed_RVDocSum	0.300431
CX3CR1	CCRL1, CMKBRL1, CMKDR1, GPR13, GPRV28, V28	1524	chemokine (C-X3-C motif) receptor 1	protein-coding	RSV	Membrane	chemokine (C-X3-C motif) receptor 1	RSV	http://www.ncbi.nlm.nih.gov/pubmed/11477410?ordinalpos=5&itool=EntrezSystem2.PEntrez.Pubmed.Pubmed_ResultsPanel.Pubmed_RVDocSum	0.0824613
CXCR4	CD184, D2S201E, FB22, HM89, HSY3RR, LAP3, LCR1, LESTR, NPY3R, NPYR, NPYRL, NPYY3R, WHIM	7852	chemokine (C-X-C motif) receptor 4	protein-coding	HIV-1	Membrane	chemokine (C-X-C motif) receptor 4	HIV-1	http://www.ncbi.nlm.nih.gov/pubmed/18976975?ordinalpos=1&itool=EntrezSystem2.PEntrez.Pubmed.Pubmed_ResultsPanel.Pubmed_DefaultReportPanel.Pubmed_RVDocSum	0.0670378
CXCR6	BONZO, CD186, STRL33, TYMSTR	10663	chemokine (C-X-C motif) receptor 6	protein-coding	Influenza-A	Membrane	chemokine (C-X-C motif) receptor 6	Influenza-A	http://preview.ncbi.nlm.nih.gov/pubmed/20081832?itool=EntrezSystem2.PEntrez.Pubmed.Pubmed_ResultsPanel.Pubmed_RVDocSum&ordinalpos=1	0.265363
CXorf21	FLJ11577	80231	chromosome X open reading frame 21	protein-coding	Influenza-A	N/A	chromosome X open reading frame 21	Influenza-A	http://preview.ncbi.nlm.nih.gov/pubmed/20027183?itool=EntrezSystem2.PEntrez.Pubmed.Pubmed_ResultsPanel.Pubmed_RVDocSum&ordinalpos=5	0.182588
CXorf22	RP11-307A17.1, MGC34831, LOC170063	170063	chromosome X open reading frame 22	protein-coding	HCV	N/A	chromosome X open reading frame 22	HCV	http://www.ncbi.nlm.nih.gov/pubmed/19717417?ordinalpos=1&itool=EntrezSystem2.PEntrez.Pubmed.Pubmed_ResultsPanel.Pubmed_DefaultReportPanel.Pubmed_RVDocSum	0.359987
CXorf50	CXorf50	203429	family with sequence similarity 226, member A (non-protein coding)	miscRNA	HIV-1	N/A	family with sequence similarity 226, member A (non-protein coding)	HIV-1	http://www.ncbi.nlm.nih.gov/pubmed/18187620?ordinalpos=1&itool=EntrezSystem2.PEntrez.Pubmed.Pubmed_ResultsPanel.Pubmed_RVDocSum
CXorf59	RP13-11B7.1, FLJ36601, MGC126747, MGC126749, LOC286464	286464	calponin homology domain containing 2	protein-coding	Influenza-A	N/A	calponin homology domain containing 2	Influenza-A	http://www.ncbi.nlm.nih.gov/pubmed/20064371	0.359597
CYB5R4	NCB5OR, RP4-676J13.1, cb5/cb5R, dJ676J13.1	51167	cytochrome b5 reductase 4	protein-coding	Influenza-A	Cytoplasm	cytochrome b5 reductase 4	Influenza-A	http://www.ncbi.nlm.nih.gov/pubmed/20064371	0.235203
CYBA	p22-PHOX	1535	cytochrome b-245, alpha polypeptide	protein-coding	HCV	Cytoplasm	cytochrome b-245, alpha polypeptide	HCV	http://www.ncbi.nlm.nih.gov/pubmed/19717417?ordinalpos=1&itool=EntrezSystem2.PEntrez.Pubmed.Pubmed_ResultsPanel.Pubmed_DefaultReportPanel.Pubmed_RVDocSum	0.036126
CYBB	CGD, GP91-1, GP91-PHOX, GP91PHOX, NOX2, p91-PHOX	1536	cytochrome b-245, beta polypeptide	protein-coding	HIV-1	Membrane	cytochrome b-245, beta polypeptide	HIV-1	http://www.ncbi.nlm.nih.gov/pubmed/18854154?ordinalpos=6&itool=EntrezSystem2.PEntrez.Pubmed.Pubmed_ResultsPanel.Pubmed_DefaultReportPanel.Pubmed_RVDocSum	0.0824282
CYCS	CYC, HCS, THC4	54205	cytochrome c, somatic	protein-coding	HIV-1	Organelles	cytochrome c, somatic	HIV-1	http://www.ncbi.nlm.nih.gov/pubmed/18976975?ordinalpos=1&itool=EntrezSystem2.PEntrez.Pubmed.Pubmed_ResultsPanel.Pubmed_DefaultReportPanel.Pubmed_RVDocSum
CYP17A1	RP11-753C18.1, CPT7, CYP17, P450C17, S17AH	1586	cytochrome P450, family 17, subfamily A, polypeptide 1	protein-coding	Influenza-A	N/A	cytochrome P450, family 17, subfamily A, polypeptide 1	Influenza-A	http://preview.ncbi.nlm.nih.gov/pubmed/20081832?itool=EntrezSystem2.PEntrez.Pubmed.Pubmed_ResultsPanel.Pubmed_RVDocSum&ordinalpos=1	0.324615
CYP2U1	P450TEC	113612	cytochrome P450, family 2, subfamily U, polypeptide 1	protein-coding	Influenza-A	N/A	cytochrome P450, family 2, subfamily U, polypeptide 1	Influenza-A	http://preview.ncbi.nlm.nih.gov/pubmed/20081832?itool=EntrezSystem2.PEntrez.Pubmed.Pubmed_ResultsPanel.Pubmed_RVDocSum&ordinalpos=1	0.143599
CYP3A4	CP33, CP34, CYP3A, CYP3A3, HLP, MGC126680, NF-25, P450C3, P450PCN1	1576	cytochrome P450, family 3, subfamily A, polypeptide 4	protein-coding	HIV-1	Organelles	cytochrome P450, family 3, subfamily A, polypeptide 4	HIV-1	http://www.ncbi.nlm.nih.gov/pubmed/18976975?ordinalpos=1&itool=EntrezSystem2.PEntrez.Pubmed.Pubmed_ResultsPanel.Pubmed_DefaultReportPanel.Pubmed_RVDocSum	0.297157
CYP46A1	CP46, CYP46	10858	cytochrome P450, family 46, subfamily A, polypeptide 1	protein-coding	HIV-1	Cytoplasm	cytochrome P450, family 46, subfamily A, polypeptide 1	HIV-1	http://www.ncbi.nlm.nih.gov/pubmed/18976975?ordinalpos=1&itool=EntrezSystem2.PEntrez.Pubmed.Pubmed_ResultsPanel.Pubmed_DefaultReportPanel.Pubmed_RVDocSum	0.0428779
CYP4A22	RP1-18D14.1	284541	cytochrome P450, family 4, subfamily A, polypeptide 22	protein-coding	HCV	Cytoplasm	cytochrome P450, family 4, subfamily A, polypeptide 22	HCV	http://www.ncbi.nlm.nih.gov/pubmed/19717417?ordinalpos=1&itool=EntrezSystem2.PEntrez.Pubmed.Pubmed_ResultsPanel.Pubmed_DefaultReportPanel.Pubmed_RVDocSum	0.219853
CYP4F11	CYPIVF11	57834	cytochrome P450, family 4, subfamily F, polypeptide 11	protein-coding	HIV-1	N/A	cytochrome P450, family 4, subfamily F, polypeptide 11	HIV-1	http://www.ncbi.nlm.nih.gov/pubmed/18976975?ordinalpos=1&itool=EntrezSystem2.PEntrez.Pubmed.Pubmed_ResultsPanel.Pubmed_DefaultReportPanel.Pubmed_RVDocSum
DAB2IP	RP11-298A17.1, AF9Q34, AIP1, DIP1/2, FLJ39072, KIAA1743	153090	DAB2 interacting protein	protein-coding	Borna-disease-virus	Membrane	DAB2 interacting protein	Borna-disease-virus	http://preview.ncbi.nlm.nih.gov/pubmed/20071576?itool=EntrezSystem2.PEntrez.Pubmed.Pubmed_ResultsPanel.Pubmed_RVDocSum&ordinalpos=1	0.0309824
DACT3	MGC15476, RRR1	147906	dishevelled-binding antagonist of beta-catenin 3	protein-coding	HCV	N/A	dishevelled-binding antagonist of beta-catenin 3	HCV	http://www.ncbi.nlm.nih.gov/pubmed/19717417?ordinalpos=1&itool=EntrezSystem2.PEntrez.Pubmed.Pubmed_ResultsPanel.Pubmed_DefaultReportPanel.Pubmed_RVDocSum	0.0691649
DAP3	DAP-3, DKFZp686G12159, MGC126058, MGC126059, MRP-S29, MRPS29, bMRP-10	7818	death associated protein 3	protein-coding	HIV-1	N/A	death associated protein 3	HIV-1	http://www.ncbi.nlm.nih.gov/pubmed/18976975?ordinalpos=1&itool=EntrezSystem2.PEntrez.Pubmed.Pubmed_ResultsPanel.Pubmed_DefaultReportPanel.Pubmed_RVDocSum	0.177898
DAPK2	DRP-1, DRP1, MGC119312	23604	death-associated protein kinase 2	protein-coding	HIV-1	Cytoplasm	death-associated protein kinase 2	HIV-1	http://www.ncbi.nlm.nih.gov/pubmed/18976975?ordinalpos=1&itool=EntrezSystem2.PEntrez.Pubmed.Pubmed_ResultsPanel.Pubmed_DefaultReportPanel.Pubmed_RVDocSum	0.0283704
DAPK2	DRP-1, DRP1, MGC119312	23604	death-associated protein kinase 2	protein-coding	Influenza-A	Cytoplasm	death-associated protein kinase 2	Influenza-A	http://preview.ncbi.nlm.nih.gov/pubmed/20027183?itool=EntrezSystem2.PEntrez.Pubmed.Pubmed_ResultsPanel.Pubmed_RVDocSum&ordinalpos=5	0.0283704
DAPK3	FLJ36473, ZIP, ZIPK	1613	death-associated protein kinase 3	protein-coding	Influenza-A	Nucleus	death-associated protein kinase 3	Influenza-A	http://preview.ncbi.nlm.nih.gov/pubmed/20027183?itool=EntrezSystem2.PEntrez.Pubmed.Pubmed_ResultsPanel.Pubmed_RVDocSum&ordinalpos=5	0.0275823
DARC	CTA-134P22.3, CCBP1, CD234, Dfy, FY, GPD, GpFy, WBCQ1	2532	Duffy blood group, chemokine receptor	protein-coding	HIV-1	Membrane	Duffy blood group, chemokine receptor	HIV-1	Cell Host & Microbe, Volume 4, Issue 1, 52-62, 17 July 2008	0.557147
DARC	CTA-134P22.3, CCBP1, CD234, Dfy, FY, GPD, GpFy, WBCQ1	2532	Duffy blood group, chemokine receptor	protein-coding	P.vivax	Membrane	Duffy blood group, chemokine receptor	P.vivax		0.557147
DAZAP2	KIAA0058, MGC14319, MGC766, PRTB	9802	DAZ associated protein 2	protein-coding	HIV-1	N/A	DAZ associated protein 2	HIV-1	http://www.ncbi.nlm.nih.gov/pubmed/18854154?ordinalpos=6&itool=EntrezSystem2.PEntrez.Pubmed.Pubmed_ResultsPanel.Pubmed_DefaultReportPanel.Pubmed_RVDocSum	0.532045
DBNDD1	FLJ12582, MGC3101	79007	dysbindin (dystrobrevin binding protein 1) domain containing 1	protein-coding	HCV	N/A	dysbindin (dystrobrevin binding protein 1) domain containing 1	HCV	http://www.ncbi.nlm.nih.gov/pubmed/19717417?ordinalpos=1&itool=EntrezSystem2.PEntrez.Pubmed.Pubmed_ResultsPanel.Pubmed_DefaultReportPanel.Pubmed_RVDocSum	0.240585
DBT	RP11-305E17.3, BCATE2, E2, E2B, MGC9061	1629	dihydrolipoamide branched chain transacylase E2	protein-coding	Influenza-A	Organelles	dihydrolipoamide branched chain transacylase E2	Influenza-A	http://preview.ncbi.nlm.nih.gov/pubmed/20081832?itool=EntrezSystem2.PEntrez.Pubmed.Pubmed_ResultsPanel.Pubmed_RVDocSum&ordinalpos=1	0.112739
DC13	DC13, 2310061C15Rik, LOC56942	56942	COX assembly mitochondrial protein 2 homolog (S. cerevisiae)	protein-coding	HIV-1	N/A	COX assembly mitochondrial protein 2 homolog (S. cerevisiae)	HIV-1	http://www.ncbi.nlm.nih.gov/pubmed/18187620?ordinalpos=1&itool=EntrezSystem2.PEntrez.Pubmed.Pubmed_ResultsPanel.Pubmed_RVDocSum	0.142183
DCBLD1	RP1-94G16.1, DKFZp686L21135, MGC46341, dJ94G16.1	285761	discoidin, CUB and LCCL domain containing 1	protein-coding	HIV-1	N/A	discoidin, CUB and LCCL domain containing 1	HIV-1	http://www.ncbi.nlm.nih.gov/pubmed/18976975?ordinalpos=1&itool=EntrezSystem2.PEntrez.Pubmed.Pubmed_ResultsPanel.Pubmed_DefaultReportPanel.Pubmed_RVDocSum	0.211903
DCLK1	RP11-113P14.1, CL1, CLICK1, DCAMKL1, DCDC3A, DCLK, KIAA0369	9201	doublecortin-like kinase 1	protein-coding	Influenza-A	Membrane	doublecortin-like kinase 1	Influenza-A	http://preview.ncbi.nlm.nih.gov/pubmed/20027183?itool=EntrezSystem2.PEntrez.Pubmed.Pubmed_ResultsPanel.Pubmed_RVDocSum&ordinalpos=5	0.0849849
DCLK2	CL2, CLICK-II, CLICK2, CLIK2, DCAMKL2, DCDC3, DCDC3B, DCK2, DKFZp761I032, MGC45428	166614	doublecortin-like kinase 2	protein-coding	Influenza-A	N/A	doublecortin-like kinase 2	Influenza-A	http://preview.ncbi.nlm.nih.gov/pubmed/20027183?itool=EntrezSystem2.PEntrez.Pubmed.Pubmed_ResultsPanel.Pubmed_RVDocSum&ordinalpos=5	0.0652553
DCLRE1B	APOLLO, DKFZp686C24187, FLJ12810, FLJ13998, SNM1B	64858	DNA cross-link repair 1B	protein-coding	Influenza-A	N/A	DNA cross-link repair 1B	Influenza-A	http://www.ncbi.nlm.nih.gov/pubmed/20064371	0.263265
DCP2	FLJ33245, NUDT20	167227	decapping mRNA 2	protein-coding	HIV-1	N/A	decapping mRNA 2	HIV-1	http://www.ncbi.nlm.nih.gov/pubmed/18854154?ordinalpos=3&itool=EntrezSystem2.PEntrez.Pubmed.Pubmed_ResultsPanel.Pubmed_DefaultReportPanel.Pubmed_RVDocSum	0.085848
DCP2	FLJ33245, NUDT20	167227	decapping mRNA 2	protein-coding	Influenza-A	N/A	decapping mRNA 2	Influenza-A	http://www.ncbi.nlm.nih.gov/pubmed/18615016?ordinalpos=4&itool=EntrezSystem2.PEntrez.Pubmed.Pubmed_ResultsPanel.Pubmed_DefaultReportPanel.Pubmed_RVDocSum	0.085848
DCST2	RP11-307C12.4, FLJ32934	127579	DC-STAMP domain containing 2	protein-coding	Dengue-2	N/A	DC-STAMP domain containing 2	Dengue-2	http://www.ncbi.nlm.nih.gov/pubmed/19396146?ordinalpos=1&itool=EntrezSystem2.PEntrez.Pubmed.Pubmed_ResultsPanel.Pubmed_DefaultReportPanel.Pubmed_RVDocSum
DDAH1	RP4-621F18.1, DDAH, FLJ21264, FLJ25539	23576	dimethylarginine dimethylaminohydrolase 1	protein-coding	Influenza-A	N/A	dimethylarginine dimethylaminohydrolase 1	Influenza-A	http://www.ncbi.nlm.nih.gov/pubmed/18615016?ordinalpos=4&itool=EntrezSystem2.PEntrez.Pubmed.Pubmed_ResultsPanel.Pubmed_DefaultReportPanel.Pubmed_RVDocSum	0.0631978
DDC	AADC	1644	dopa decarboxylase (aromatic L-amino acid decarboxylase)	protein-coding	Dengue-2	Cytoplasm	dopa decarboxylase (aromatic L-amino acid decarboxylase)	Dengue-2	http://www.ncbi.nlm.nih.gov/pubmed/19396146?ordinalpos=1&itool=EntrezSystem2.PEntrez.Pubmed.Pubmed_ResultsPanel.Pubmed_DefaultReportPanel.Pubmed_RVDocSum	0.0857878
DDO	RP1-261K5.2, DASOX, DDO-1, DDO-2, FLJ45203	8528	D-aspartate oxidase	protein-coding	HIV-1	N/A	D-aspartate oxidase	HIV-1	http://www.ncbi.nlm.nih.gov/pubmed/18976975?ordinalpos=1&itool=EntrezSystem2.PEntrez.Pubmed.Pubmed_ResultsPanel.Pubmed_DefaultReportPanel.Pubmed_RVDocSum	0.195247
DDOST	OK/SW-cl.45, AGER1, KIAA0115, MGC2191, OKSWcl45, OST, OST48, WBP1	1650	dolichyl-diphosphooligosaccharide--protein glycosyltransferase subunit (non-catalytic)	protein-coding	HIV-1	Cytoplasm	dolichyl-diphosphooligosaccharide--protein glycosyltransferase subunit (non-catalytic)	HIV-1	http://www.ncbi.nlm.nih.gov/pubmed/18187620?ordinalpos=1&itool=EntrezSystem2.PEntrez.Pubmed.Pubmed_ResultsPanel.Pubmed_RVDocSum	0.0348148
DDR1	DAAP-278B20.1, CAK, CD167, DDR, EDDR1, HGK2, MCK10, NEP, NTRK4, PTK3, PTK3A, RTK6, TRKE	780	discoidin domain receptor tyrosine kinase 1	protein-coding	HCV	Membrane	discoidin domain receptor tyrosine kinase 1	HCV	http://www.wipo.int/pctdb/en/fetch.jsp?SEARCH_IA=US2006023646&DBSELECT=PCT&C=10&TOTAL=2&IDB=0&TYPE_FIELD=256&SERVER_TYPE=19-10&SORT=11280292-KEY&QUERY=%28FP%2Ftargets+AND+FP%2Ffor+AND+FP%2Finhibiting+AND+FP%2FHIV+AND+FP%2Freplication%29+&START=1&ELEMENT_SET=B&RESULT=1&DISP=25&FORM=SEP-0%2FHITNUM%2CB-ENG%2CDP%2CMC%2CAN%2CPA%2CABSUM-ENG&IDOC=1530842&IA=US2006023646&LANG=ENG&DISPLAY=STATUS	0.0521467
DDR1	DAAP-278B20.1, CAK, CD167, DDR, EDDR1, HGK2, MCK10, NEP, NTRK4, PTK3, PTK3A, RTK6, TRKE	780	discoidin domain receptor tyrosine kinase 1	protein-coding	HIV-1	Membrane	discoidin domain receptor tyrosine kinase 1	HIV-1	http://www.wipo.int/pctdb/en/fetch.jsp?SEARCH_IA=US2006023646&DBSELECT=PCT&C=10&TOTAL=2&IDB=0&TYPE_FIELD=256&SERVER_TYPE=19-10&SORT=11280292-KEY&QUERY=%28FP%2Ftargets+AND+FP%2Ffor+AND+FP%2Finhibiting+AND+FP%2FHIV+AND+FP%2Freplication%29+&START=1&ELEMENT_SET=B&RESULT=1&DISP=25&FORM=SEP-0%2FHITNUM%2CB-ENG%2CDP%2CMC%2CAN%2CPA%2CABSUM-ENG&IDOC=1530842&IA=US2006023646&LANG=ENG&DISPLAY=STATUS	0.0521467
DDX10	HRH-J8	1662	DEAD (Asp-Glu-Ala-Asp) box polypeptide 10	protein-coding	HIV-1	Nucleus	DEAD (Asp-Glu-Ala-Asp) box polypeptide 10	HIV-1	http://www.ncbi.nlm.nih.gov/pubmed/18187620?ordinalpos=1&itool=EntrezSystem2.PEntrez.Pubmed.Pubmed_ResultsPanel.Pubmed_RVDocSum	0.174576
DDX23	MGC8416, PRPF28, U5-100K, U5-100KD, prp28	9416	DEAD (Asp-Glu-Ala-Asp) box polypeptide 23	protein-coding	HIV-1	Organelles	DEAD (Asp-Glu-Ala-Asp) box polypeptide 23	HIV-1	http://www.ncbi.nlm.nih.gov/pubmed/18854154?ordinalpos=6&itool=EntrezSystem2.PEntrez.Pubmed.Pubmed_ResultsPanel.Pubmed_DefaultReportPanel.Pubmed_RVDocSum	0.0150224
DDX28	FLJ11282, MDDX28	55794	DEAD (Asp-Glu-Ala-Asp) box polypeptide 28	protein-coding	WNV	N/A	DEAD (Asp-Glu-Ala-Asp) box polypeptide 28	WNV	http://www.ncbi.nlm.nih.gov/pubmed/18690214?ordinalpos=2&itool=EntrezSystem2.PEntrez.Pubmed.Pubmed_ResultsPanel.Pubmed_DefaultReportPanel.Pubmed_RVDocSum	0.184861
DDX3X	DBX, DDX14, DDX3, HLP2	1654	DEAD (Asp-Glu-Ala-Asp) box polypeptide 3, X-linked	protein-coding	HIV-1	Cytoplasm	DEAD (Asp-Glu-Ala-Asp) box polypeptide 3, X-linked	HIV-1	http://www.ncbi.nlm.nih.gov/pubmed/18854154?ordinalpos=6&itool=EntrezSystem2.PEntrez.Pubmed.Pubmed_ResultsPanel.Pubmed_DefaultReportPanel.Pubmed_RVDocSum	0.019263
DDX3X	DBX, DDX14, DDX3, HLP2	1654	DEAD (Asp-Glu-Ala-Asp) box polypeptide 3, X-linked	protein-coding	HCV	Cytoplasm	DEAD (Asp-Glu-Ala-Asp) box polypeptide 3, X-linked	HCV	http://www.ncbi.nlm.nih.gov/pubmed/17616579?ordinalpos=2&itool=EntrezSystem2.PEntrez.Pubmed.Pubmed_ResultsPanel.Pubmed_RVDocSum	0.019263
DDX49	FLJ10432, R27090_2	54555	DEAD (Asp-Glu-Ala-Asp) box polypeptide 49	protein-coding	HIV-1	Nucleus	DEAD (Asp-Glu-Ala-Asp) box polypeptide 49	HIV-1	http://www.ncbi.nlm.nih.gov/pubmed/18976975?ordinalpos=1&itool=EntrezSystem2.PEntrez.Pubmed.Pubmed_ResultsPanel.Pubmed_DefaultReportPanel.Pubmed_RVDocSum	0.0429771
DDX5	DKFZp434E109, DKFZp686J01190, G17P1, HLR1, HUMP68, p68	1655	DEAD (Asp-Glu-Ala-Asp) box helicase 5	protein-coding	HCV	N/A	DEAD (Asp-Glu-Ala-Asp) box helicase 5	HCV	http://www.ncbi.nlm.nih.gov/pubmed/15113910?ordinalpos=2&itool=EntrezSystem2.PEntrez.Pubmed.Pubmed_ResultsPanel.Pubmed_RVDocSum
DDX50	GU2, GUB, MGC3199, RH-II/GuB	79009	DEAD (Asp-Glu-Ala-Asp) box polypeptide 50	protein-coding	HIV-1	N/A	DEAD (Asp-Glu-Ala-Asp) box polypeptide 50	HIV-1	http://www.ncbi.nlm.nih.gov/pubmed/18976975?ordinalpos=1&itool=EntrezSystem2.PEntrez.Pubmed.Pubmed_ResultsPanel.Pubmed_DefaultReportPanel.Pubmed_RVDocSum	0.0602334
DDX53	CAGE, CT26	168400	DEAD (Asp-Glu-Ala-Asp) box polypeptide 53	protein-coding	HIV-1	Nucleus	DEAD (Asp-Glu-Ala-Asp) box polypeptide 53	HIV-1	http://www.ncbi.nlm.nih.gov/pubmed/18187620?ordinalpos=1&itool=EntrezSystem2.PEntrez.Pubmed.Pubmed_ResultsPanel.Pubmed_RVDocSum
DDX55	FLJ16577, KIAA1595, MGC33209	57696	DEAD (Asp-Glu-Ala-Asp) box polypeptide 55	protein-coding	HIV-1	N/A	DEAD (Asp-Glu-Ala-Asp) box polypeptide 55	HIV-1	http://www.ncbi.nlm.nih.gov/pubmed/18187620?ordinalpos=1&itool=EntrezSystem2.PEntrez.Pubmed.Pubmed_ResultsPanel.Pubmed_RVDocSum	0.066951
DDX60L	DKFZp781D1175, FLJ13468, FLJ31033, FLJ39050	91351	DEAD (Asp-Glu-Ala-Asp) box polypeptide 60-like	protein-coding	HIV-1	N/A	DEAD (Asp-Glu-Ala-Asp) box polypeptide 60-like	HIV-1	http://www.ncbi.nlm.nih.gov/pubmed/18976975?ordinalpos=1&itool=EntrezSystem2.PEntrez.Pubmed.Pubmed_ResultsPanel.Pubmed_DefaultReportPanel.Pubmed_RVDocSum
DEFA5	DEF5, HD-5, MGC129728	1670	defensin, alpha 5, Paneth cell-specific	protein-coding	HCV	Extracellular	defensin, alpha 5, Paneth cell-specific	HCV	http://www.ncbi.nlm.nih.gov/pubmed/19717417?ordinalpos=1&itool=EntrezSystem2.PEntrez.Pubmed.Pubmed_ResultsPanel.Pubmed_DefaultReportPanel.Pubmed_RVDocSum
DEFB118	C20orf63, DEFB-18, ESC42, dJ1018D12.3	117285	defensin, beta 118	protein-coding	Dengue-2	N/A	defensin, beta 118	Dengue-2	http://www.ncbi.nlm.nih.gov/pubmed/18690214?ordinalpos=2&itool=EntrezSystem2.PEntrez.Pubmed.Pubmed_ResultsPanel.Pubmed_DefaultReportPanel.Pubmed_RVDocSum	1.10002
DEFB118	C20orf63, DEFB-18, ESC42, dJ1018D12.3	117285	defensin, beta 118	protein-coding	WNV	N/A	defensin, beta 118	WNV	http://www.ncbi.nlm.nih.gov/pubmed/18690214?ordinalpos=2&itool=EntrezSystem2.PEntrez.Pubmed.Pubmed_ResultsPanel.Pubmed_DefaultReportPanel.Pubmed_RVDocSum	1.10002
DEFB126	C20orf8, DEFB-26, DEFB26, ESP13.2, bA530N10.1, hBD-26	81623	defensin, beta 126	protein-coding	HCV	Extracellular	defensin, beta 126	HCV	http://www.ncbi.nlm.nih.gov/pubmed/19717417?ordinalpos=1&itool=EntrezSystem2.PEntrez.Pubmed.Pubmed_ResultsPanel.Pubmed_DefaultReportPanel.Pubmed_RVDocSum	0.933675
DEFB129	UNQ5794/PRO19599, C20orf87, DEFB-29, DEFB29, bA530N10.3, hBD-29	140881	defensin, beta 129	protein-coding	Dengue-2	N/A	defensin, beta 129	Dengue-2	http://www.ncbi.nlm.nih.gov/pubmed/18690214?ordinalpos=2&itool=EntrezSystem2.PEntrez.Pubmed.Pubmed_ResultsPanel.Pubmed_DefaultReportPanel.Pubmed_RVDocSum	0.473123
DEFB129	UNQ5794/PRO19599, C20orf87, DEFB-29, DEFB29, bA530N10.3, hBD-29	140881	defensin, beta 129	protein-coding	WNV	N/A	defensin, beta 129	WNV	http://www.ncbi.nlm.nih.gov/pubmed/18690214?ordinalpos=2&itool=EntrezSystem2.PEntrez.Pubmed.Pubmed_ResultsPanel.Pubmed_DefaultReportPanel.Pubmed_RVDocSum	0.473123
DEFB131	DEFB-31	644414	defensin, beta 131	protein-coding	HIV-1	N/A	defensin, beta 131	HIV-1	http://www.ncbi.nlm.nih.gov/pubmed/18976975?ordinalpos=1&itool=EntrezSystem2.PEntrez.Pubmed.Pubmed_ResultsPanel.Pubmed_DefaultReportPanel.Pubmed_RVDocSum	0.238776
DENND1B	RP11-53I24.2, C1ORF18, C1orf218, DKFZp547O0715, FAM31B, FLJ20054, FLJ21179, FLJ33888, MGC103810, MGC27044	163486	DENN/MADD domain containing 1B	protein-coding	Influenza-A	N/A	DENN/MADD domain containing 1B	Influenza-A	http://www.ncbi.nlm.nih.gov/pubmed/19327807?ordinalpos=1&itool=EntrezSystem2.PEntrez.Pubmed.Pubmed_ResultsPanel.Pubmed_DefaultReportPanel.Pubmed_RVDocSum	0.0990099
DEPC1	ABH3, PCA1, DEPC1, DEPC-1, FLJ43614, MGC118790, MGC118792, MGC118793	221120	alkB, alkylation repair homolog 3 (E. coli)	protein-coding	HIV-1	N/A	alkB, alkylation repair homolog 3 (E. coli)	HIV-1	http://www.ncbi.nlm.nih.gov/pubmed/18854154?ordinalpos=6&itool=EntrezSystem2.PEntrez.Pubmed.Pubmed_ResultsPanel.Pubmed_DefaultReportPanel.Pubmed_RVDocSum	0.138012
DEPDC5	LL22NC03-113A11.1, DEP.5, DKFZp779P2027	9681	DEP domain containing 5	protein-coding	HIV-1	N/A	DEP domain containing 5	HIV-1	http://www.ncbi.nlm.nih.gov/pubmed/18187620?ordinalpos=1&itool=EntrezSystem2.PEntrez.Pubmed.Pubmed_ResultsPanel.Pubmed_RVDocSum	0.0608309
DERL1	UNQ243/PRO276, DER-1, DER1, FLJ13784, FLJ42092, MGC3067, PRO2577	79139	derlin 1	protein-coding	BK-virus	Organelles	derlin 1	BK-virus	http://www.ncbi.nlm.nih.gov/pubmed/19036822?ordinalpos=44&itool=EntrezSystem2.PEntrez.Pubmed.Pubmed_ResultsPanel.Pubmed_DefaultReportPanel.Pubmed_RVDocSum	0.0390933
DERL2	CGI-101, F-LAN-1, F-LANa, FLANa	51009	derlin 2	protein-coding	Dengue-2	Organelles	derlin 2	Dengue-2	http://www.ncbi.nlm.nih.gov/pubmed/18690214?ordinalpos=2&itool=EntrezSystem2.PEntrez.Pubmed.Pubmed_ResultsPanel.Pubmed_DefaultReportPanel.Pubmed_RVDocSum	0.0222701
DERL2	CGI-101, F-LAN-1, F-LANa, FLANa	51009	derlin 2	protein-coding	WNV	Organelles	derlin 2	WNV	http://www.ncbi.nlm.nih.gov/pubmed/18690214?ordinalpos=2&itool=EntrezSystem2.PEntrez.Pubmed.Pubmed_ResultsPanel.Pubmed_DefaultReportPanel.Pubmed_RVDocSum	0.0222701
DGAT1	hCG_24006, ARGP1, DGAT	8694	diacylglycerol O-acyltransferase 1	protein-coding	HCV	Cytoplasm	diacylglycerol O-acyltransferase 1	HCV	http://www.ncbi.nlm.nih.gov/pubmed/19717417?ordinalpos=1&itool=EntrezSystem2.PEntrez.Pubmed.Pubmed_ResultsPanel.Pubmed_DefaultReportPanel.Pubmed_RVDocSum	0.0920785
DGKD	DGKdelta, FLJ26930, KIAA0145, dgkd-2	8527	diacylglycerol kinase, delta 130kDa	protein-coding	HCV	Membrane	diacylglycerol kinase, delta 130kDa	HCV	http://www.wipo.int/pctdb/en/fetch.jsp?SEARCH_IA=US2006023646&DBSELECT=PCT&C=10&TOTAL=2&IDB=0&TYPE_FIELD=256&SERVER_TYPE=19-10&SORT=11280292-KEY&QUERY=%28FP%2Ftargets+AND+FP%2Ffor+AND+FP%2Finhibiting+AND+FP%2FHIV+AND+FP%2Freplication%29+&START=1&ELEMENT_SET=B&RESULT=1&DISP=25&FORM=SEP-0%2FHITNUM%2CB-ENG%2CDP%2CMC%2CAN%2CPA%2CABSUM-ENG&IDOC=1530842&IA=US2006023646&LANG=ENG&DISPLAY=STATUS	0.0428443
DGKD	DGKdelta, FLJ26930, KIAA0145, dgkd-2	8527	diacylglycerol kinase, delta 130kDa	protein-coding	HIV-1	Membrane	diacylglycerol kinase, delta 130kDa	HIV-1	http://www.wipo.int/pctdb/en/fetch.jsp?SEARCH_IA=US2006023646&DBSELECT=PCT&C=10&TOTAL=2&IDB=0&TYPE_FIELD=256&SERVER_TYPE=19-10&SORT=11280292-KEY&QUERY=%28FP%2Ftargets+AND+FP%2Ffor+AND+FP%2Finhibiting+AND+FP%2FHIV+AND+FP%2Freplication%29+&START=1&ELEMENT_SET=B&RESULT=1&DISP=25&FORM=SEP-0%2FHITNUM%2CB-ENG%2CDP%2CMC%2CAN%2CPA%2CABSUM-ENG&IDOC=1530842&IA=US2006023646&LANG=ENG&DISPLAY=STATUS	0.0428443
DGKZ	DAGK5, DAGK6, DGK-ZETA, hDGKzeta	8525	diacylglycerol kinase, zeta	protein-coding	HCV	Nucleus	diacylglycerol kinase, zeta	HCV	http://www.wipo.int/pctdb/en/fetch.jsp?SEARCH_IA=US2006023646&DBSELECT=PCT&C=10&TOTAL=2&IDB=0&TYPE_FIELD=256&SERVER_TYPE=19-10&SORT=11280292-KEY&QUERY=%28FP%2Ftargets+AND+FP%2Ffor+AND+FP%2Finhibiting+AND+FP%2FHIV+AND+FP%2Freplication%29+&START=1&ELEMENT_SET=B&RESULT=1&DISP=25&FORM=SEP-0%2FHITNUM%2CB-ENG%2CDP%2CMC%2CAN%2CPA%2CABSUM-ENG&IDOC=1530842&IA=US2006023646&LANG=ENG&DISPLAY=STATUS	0.060602
DGKZ	DAGK5, DAGK6, DGK-ZETA, hDGKzeta	8525	diacylglycerol kinase, zeta	protein-coding	HIV-1	Nucleus	diacylglycerol kinase, zeta	HIV-1	http://www.wipo.int/pctdb/en/fetch.jsp?SEARCH_IA=US2006023646&DBSELECT=PCT&C=10&TOTAL=2&IDB=0&TYPE_FIELD=256&SERVER_TYPE=19-10&SORT=11280292-KEY&QUERY=%28FP%2Ftargets+AND+FP%2Ffor+AND+FP%2Finhibiting+AND+FP%2FHIV+AND+FP%2Freplication%29+&START=1&ELEMENT_SET=B&RESULT=1&DISP=25&FORM=SEP-0%2FHITNUM%2CB-ENG%2CDP%2CMC%2CAN%2CPA%2CABSUM-ENG&IDOC=1530842&IA=US2006023646&LANG=ENG&DISPLAY=STATUS	0.060602
DHCR7	SLOS	1717	7-dehydrocholesterol reductase	protein-coding	Influenza-A	Organelles	7-dehydrocholesterol reductase	Influenza-A	http://preview.ncbi.nlm.nih.gov/pubmed/20027183?itool=EntrezSystem2.PEntrez.Pubmed.Pubmed_ResultsPanel.Pubmed_RVDocSum&ordinalpos=5	0.0533229
DHRS12	FLJ13639, SDR40C1	79758	dehydrogenase/reductase (SDR family) member 12	protein-coding	HCV	Nucleus	dehydrogenase/reductase (SDR family) member 12	HCV	http://www.ncbi.nlm.nih.gov/pubmed/19717417?ordinalpos=1&itool=EntrezSystem2.PEntrez.Pubmed.Pubmed_ResultsPanel.Pubmed_DefaultReportPanel.Pubmed_RVDocSum
DHRS2	HEP27, SDR25C1	10202	dehydrogenase/reductase (SDR family) member 2	protein-coding	Influenza-A	Nucleus	dehydrogenase/reductase (SDR family) member 2	Influenza-A	http://preview.ncbi.nlm.nih.gov/pubmed/20081832?itool=EntrezSystem2.PEntrez.Pubmed.Pubmed_ResultsPanel.Pubmed_RVDocSum&ordinalpos=1	0.158006
DHX15	DBP1, DDX15, HRH2, PRP43, PRPF43, PrPp43p	1665	DEAH (Asp-Glu-Ala-His) box helicase 15	protein-coding	HIV-1	Organelles	DEAH (Asp-Glu-Ala-His) box helicase 15	HIV-1	http://www.ncbi.nlm.nih.gov/pubmed/18854154?ordinalpos=6&itool=EntrezSystem2.PEntrez.Pubmed.Pubmed_ResultsPanel.Pubmed_DefaultReportPanel.Pubmed_RVDocSum	0.00508677
DHX15	DBP1, DDX15, HRH2, PRP43, PRPF43, PrPp43p	1665	DEAH (Asp-Glu-Ala-His) box helicase 15	protein-coding	Dengue-2	Organelles	DEAH (Asp-Glu-Ala-His) box helicase 15	Dengue-2	http://www.ncbi.nlm.nih.gov/pubmed/18690214?ordinalpos=2&itool=EntrezSystem2.PEntrez.Pubmed.Pubmed_ResultsPanel.Pubmed_DefaultReportPanel.Pubmed_RVDocSum	0.00508677
DHX15	DBP1, DDX15, HRH2, PRP43, PRPF43, PrPp43p	1665	DEAH (Asp-Glu-Ala-His) box helicase 15	protein-coding	WNV	Organelles	DEAH (Asp-Glu-Ala-His) box helicase 15	WNV	http://www.ncbi.nlm.nih.gov/pubmed/18690214?ordinalpos=2&itool=EntrezSystem2.PEntrez.Pubmed.Pubmed_ResultsPanel.Pubmed_DefaultReportPanel.Pubmed_RVDocSum	0.00508677
DHX30	DDX30, FLJ11214, KIAA0890, RETCOR	22907	DEAH (Asp-Glu-Ala-His) box polypeptide 30	protein-coding	HCV	Nucleus	DEAH (Asp-Glu-Ala-His) box polypeptide 30	HCV	http://www.ncbi.nlm.nih.gov/pubmed/19304308?ordinalpos=1&itool=EntrezSystem2.PEntrez.Pubmed.Pubmed_ResultsPanel.Pubmed_DefaultReportPanel.Pubmed_RVDocSum	0.042776
DHX33	DDX33, DKFZp762F2011, FLJ21972	56919	DEAH (Asp-Glu-Ala-His) box polypeptide 33	protein-coding	HIV-1	Nucleus	DEAH (Asp-Glu-Ala-His) box polypeptide 33	HIV-1	http://www.ncbi.nlm.nih.gov/pubmed/18187620?ordinalpos=1&itool=EntrezSystem2.PEntrez.Pubmed.Pubmed_ResultsPanel.Pubmed_RVDocSum	0.0883281
DHX40	ARG147, DDX40, FLJ22060, FLJ34015, PAD	79665	DEAH (Asp-Glu-Ala-His) box polypeptide 40	protein-coding	Dengue-2	N/A	DEAH (Asp-Glu-Ala-His) box polypeptide 40	Dengue-2	http://www.ncbi.nlm.nih.gov/pubmed/18690214?ordinalpos=2&itool=EntrezSystem2.PEntrez.Pubmed.Pubmed_ResultsPanel.Pubmed_DefaultReportPanel.Pubmed_RVDocSum	0.0281654
DHX40	ARG147, DDX40, FLJ22060, FLJ34015, PAD	79665	DEAH (Asp-Glu-Ala-His) box polypeptide 40	protein-coding	WNV	N/A	DEAH (Asp-Glu-Ala-His) box polypeptide 40	WNV	http://www.ncbi.nlm.nih.gov/pubmed/18690214?ordinalpos=2&itool=EntrezSystem2.PEntrez.Pubmed.Pubmed_ResultsPanel.Pubmed_DefaultReportPanel.Pubmed_RVDocSum	0.0281654
DHX58	D11LGP2, D11lgp2e, LGP2	79132	DEXH (Asp-Glu-X-His) box polypeptide 58	protein-coding	HIV-1	N/A	DEXH (Asp-Glu-X-His) box polypeptide 58	HIV-1	http://www.ncbi.nlm.nih.gov/pubmed/18976975?ordinalpos=1&itool=EntrezSystem2.PEntrez.Pubmed.Pubmed_ResultsPanel.Pubmed_DefaultReportPanel.Pubmed_RVDocSum
DIABLO	hCG_1782202, DIABLO-S, FLJ10537, FLJ25049, SMAC, SMAC3	56616	diablo, IAP-binding mitochondrial protein	protein-coding	HIV-1	Cytoplasm	diablo, IAP-binding mitochondrial protein	HIV-1	http://www.ncbi.nlm.nih.gov/pubmed/18187620?ordinalpos=1&itool=EntrezSystem2.PEntrez.Pubmed.Pubmed_ResultsPanel.Pubmed_RVDocSum	0.149539
DICER1	DCR1, Dicer, HERNA, KIAA0928	23405	dicer 1, ribonuclease type III	protein-coding	HCV	N/A	dicer 1, ribonuclease type III	HCV	http://www.ncbi.nlm.nih.gov/pubmed/17616579?ordinalpos=2&itool=EntrezSystem2.PEntrez.Pubmed.Pubmed_ResultsPanel.Pubmed_RVDocSum	0.0846395
DIMT1L	HUSSY-05, DIM1, DIMT1, HSA9761, HUSSY5	27292	DIM1 dimethyladenosine transferase 1 homolog (S. cerevisiae)	protein-coding	HIV-1	Cytoplasm	DIM1 dimethyladenosine transferase 1 homolog (S. cerevisiae)	HIV-1	http://www.ncbi.nlm.nih.gov/pubmed/18187620?ordinalpos=1&itool=EntrezSystem2.PEntrez.Pubmed.Pubmed_ResultsPanel.Pubmed_RVDocSum	0.0405713
DIO1	5DI, MGC130050, MGC130051, TXDI1	1733	deiodinase, iodothyronine, type I	protein-coding	Influenza-A	N/A	deiodinase, iodothyronine, type I	Influenza-A	http://preview.ncbi.nlm.nih.gov/pubmed/20027183?itool=EntrezSystem2.PEntrez.Pubmed.Pubmed_ResultsPanel.Pubmed_RVDocSum&ordinalpos=5
DIO3	5DIII, D3, DIOIII, TXDI3	1735	deiodinase, iodothyronine, type III	protein-coding	HCV	Membrane	deiodinase, iodothyronine, type III	HCV	http://www.ncbi.nlm.nih.gov/pubmed/19717417?ordinalpos=1&itool=EntrezSystem2.PEntrez.Pubmed.Pubmed_ResultsPanel.Pubmed_DefaultReportPanel.Pubmed_RVDocSum
DKFZP434F011	RP11-506K6.2, C6orf85, DKFZp434F011, FLJ22174	63027	solute carrier family 22, member 23	protein-coding	Borna-disease-virus	N/A	solute carrier family 22, member 23	Borna-disease-virus	http://preview.ncbi.nlm.nih.gov/pubmed/20071576?itool=EntrezSystem2.PEntrez.Pubmed.Pubmed_ResultsPanel.Pubmed_RVDocSum&ordinalpos=1	0.0637843
DKFZp434N035	DKFZp434G1017, DKFZp434N035, MGC161601, MGC161603	84222	transmembrane protein 191A (pseudogene)	pseudo	Influenza-A	N/A	transmembrane protein 191A (pseudogene)	Influenza-A	http://www.ncbi.nlm.nih.gov/pubmed/20064371
DKFZp547C195	DKFZp547C195	257160	ring finger protein 214	protein-coding	HIV-1	N/A	ring finger protein 214	HIV-1	http://www.ncbi.nlm.nih.gov/pubmed/18854154?ordinalpos=3&itool=EntrezSystem2.PEntrez.Pubmed.Pubmed_ResultsPanel.Pubmed_DefaultReportPanel.Pubmed_RVDocSum	0.124207
DKFZP564D172	C5orf21, DKFZp564D172	83989	family with sequence similarity 172, member A	protein-coding	HIV-1	Cytoplasm	family with sequence similarity 172, member A	HIV-1	http://www.ncbi.nlm.nih.gov/pubmed/18854154?ordinalpos=3&itool=EntrezSystem2.PEntrez.Pubmed.Pubmed_ResultsPanel.Pubmed_DefaultReportPanel.Pubmed_RVDocSum	0.0727395
DKFZP564J0123	2P1, E3-3, C3orf60, MGC10527, DKFZp564J0123	25915	NADH dehydrogenase (ubiquinone) complex I, assembly factor 3	protein-coding	HIV-1	N/A	NADH dehydrogenase (ubiquinone) complex I, assembly factor 3	HIV-1	http://www.ncbi.nlm.nih.gov/pubmed/18854154?ordinalpos=6&itool=EntrezSystem2.PEntrez.Pubmed.Pubmed_ResultsPanel.Pubmed_DefaultReportPanel.Pubmed_RVDocSum	0.125503
DLG2	DKFZp781D1854, DKFZp781E0954, FLJ37266, MGC131811, PSD-93, PSD93, chapsyn-110	1740	discs, large homolog 2 (Drosophila)	protein-coding	Influenza-A	Membrane	discs, large homolog 2 (Drosophila)	Influenza-A	http://preview.ncbi.nlm.nih.gov/pubmed/20081832?itool=EntrezSystem2.PEntrez.Pubmed.Pubmed_ResultsPanel.Pubmed_RVDocSum&ordinalpos=1	0.0753846
DLG5	RP13-39P12.4, KIAA0583, LP-DLG, P-DLG5, PDLG	9231	discs, large homolog 5 (Drosophila)	protein-coding	Influenza-A	Membrane	discs, large homolog 5 (Drosophila)	Influenza-A	http://preview.ncbi.nlm.nih.gov/pubmed/20027183?itool=EntrezSystem2.PEntrez.Pubmed.Pubmed_ResultsPanel.Pubmed_RVDocSum&ordinalpos=5	0.0590159
DLG5	RP13-39P12.4, KIAA0583, LP-DLG, P-DLG5, PDLG	9231	discs, large homolog 5 (Drosophila)	protein-coding	HCV	Membrane	discs, large homolog 5 (Drosophila)	HCV	http://www.ncbi.nlm.nih.gov/pubmed/19304308?ordinalpos=1&itool=EntrezSystem2.PEntrez.Pubmed.Pubmed_ResultsPanel.Pubmed_DefaultReportPanel.Pubmed_RVDocSum	0.0590159
DLGAP4	DAP4, DLP4, FLJ20588, KIAA0964, MGC131862, RP5-977B1.6, SAPAP4	22839	discs, large (Drosophila) homolog-associated protein 4	protein-coding	HIV-1	N/A	discs, large (Drosophila) homolog-associated protein 4	HIV-1	http://www.ncbi.nlm.nih.gov/pubmed/18854154?ordinalpos=6&itool=EntrezSystem2.PEntrez.Pubmed.Pubmed_ResultsPanel.Pubmed_DefaultReportPanel.Pubmed_RVDocSum	0.0328513
DLGAP4	DAP4, DLP4, FLJ20588, KIAA0964, MGC131862, RP5-977B1.6, SAPAP4	22839	discs, large (Drosophila) homolog-associated protein 4	protein-coding	HCV	N/A	discs, large (Drosophila) homolog-associated protein 4	HCV	http://www.ncbi.nlm.nih.gov/pubmed/19717417?ordinalpos=1&itool=EntrezSystem2.PEntrez.Pubmed.Pubmed_ResultsPanel.Pubmed_DefaultReportPanel.Pubmed_RVDocSum	0.0328513
DLK1	DLK, FA1, PREF1, Pref-1, ZOG, pG2	8788	delta-like 1 homolog (Drosophila)	protein-coding	HCV	Extracellular	delta-like 1 homolog (Drosophila)	HCV	http://www.ncbi.nlm.nih.gov/pubmed/19286138?ordinalpos=4&itool=EntrezSystem2.PEntrez.Pubmed.Pubmed_ResultsPanel.Pubmed_DefaultReportPanel.Pubmed_RVDocSum	0.109577
DLST	DLTS	1743	dihydrolipoamide S-succinyltransferase (E2 component of 2-oxo-glutarate complex)	protein-coding	HIV-1	N/A	dihydrolipoamide S-succinyltransferase (E2 component of 2-oxo-glutarate complex)	HIV-1	http://www.ncbi.nlm.nih.gov/pubmed/18976975?ordinalpos=1&itool=EntrezSystem2.PEntrez.Pubmed.Pubmed_ResultsPanel.Pubmed_DefaultReportPanel.Pubmed_RVDocSum	0.106202
DLX6	MGC125282, MGC125283, MGC125284, MGC125285	1750	distal-less homeobox 6	protein-coding	HCV	Nucleus	distal-less homeobox 6	HCV	http://www.ncbi.nlm.nih.gov/pubmed/19286138?ordinalpos=4&itool=EntrezSystem2.PEntrez.Pubmed.Pubmed_ResultsPanel.Pubmed_DefaultReportPanel.Pubmed_RVDocSum	0.0372653
DMAP1	RP5-891H21.2, DKFZp686L09142, DNMAP1, DNMTAP1, EAF2, FLJ11543, KIAA1425, MEAF2, SWC4	55929	DNA methyltransferase 1 associated protein 1	protein-coding	Influenza-A	N/A	DNA methyltransferase 1 associated protein 1	Influenza-A	http://preview.ncbi.nlm.nih.gov/pubmed/20081832?itool=EntrezSystem2.PEntrez.Pubmed.Pubmed_ResultsPanel.Pubmed_RVDocSum&ordinalpos=1	0.0192034
DMD	GS1-19O24.1, BMD, CMD3B, DXS142, DXS164, DXS206, DXS230, DXS239, DXS268, DXS269, DXS270, DXS272	1756	dystrophin	protein-coding	Influenza-A	Organelles	dystrophin	Influenza-A	http://www.ncbi.nlm.nih.gov/pubmed/20064371	0.138265
DMRTC2		63946	DMRT-like family C2	protein-coding	WNV	N/A	DMRT-like family C2	WNV	http://www.ncbi.nlm.nih.gov/pubmed/18690214?ordinalpos=2&itool=EntrezSystem2.PEntrez.Pubmed.Pubmed_ResultsPanel.Pubmed_DefaultReportPanel.Pubmed_RVDocSum	0.409574
DMXL1	DKFZp779O1239, FLJ44772	1657	Dmx-like 1	protein-coding	HIV-1	N/A	Dmx-like 1	HIV-1	http://www.ncbi.nlm.nih.gov/pubmed/18854154?ordinalpos=6&itool=EntrezSystem2.PEntrez.Pubmed.Pubmed_ResultsPanel.Pubmed_DefaultReportPanel.Pubmed_RVDocSum	0.127456
DNAH5	CILD3, DNAHC5, FLJ46759, HL1, KIAA1603, KTGNR, PCD	1767	dynein, axonemal, heavy chain 5	protein-coding	HCV	N/A	dynein, axonemal, heavy chain 5	HCV	http://www.wipo.int/pctdb/en/fetch.jsp?SEARCH_IA=US2006023646&DBSELECT=PCT&C=10&TOTAL=2&IDB=0&TYPE_FIELD=256&SERVER_TYPE=19-10&SORT=11280292-KEY&QUERY=%28FP%2Ftargets+AND+FP%2Ffor+AND+FP%2Finhibiting+AND+FP%2FHIV+AND+FP%2Freplication%29+&START=1&ELEMENT_SET=B&RESULT=1&DISP=25&FORM=SEP-0%2FHITNUM%2CB-ENG%2CDP%2CMC%2CAN%2CPA%2CABSUM-ENG&IDOC=1530842&IA=US2006023646&LANG=ENG&DISPLAY=STATUS	0.0934688
DNAH5	CILD3, DNAHC5, FLJ46759, HL1, KIAA1603, KTGNR, PCD	1767	dynein, axonemal, heavy chain 5	protein-coding	HIV-1	N/A	dynein, axonemal, heavy chain 5	HIV-1	http://www.wipo.int/pctdb/en/fetch.jsp?SEARCH_IA=US2006023646&DBSELECT=PCT&C=10&TOTAL=2&IDB=0&TYPE_FIELD=256&SERVER_TYPE=19-10&SORT=11280292-KEY&QUERY=%28FP%2Ftargets+AND+FP%2Ffor+AND+FP%2Finhibiting+AND+FP%2FHIV+AND+FP%2Freplication%29+&START=1&ELEMENT_SET=B&RESULT=1&DISP=25&FORM=SEP-0%2FHITNUM%2CB-ENG%2CDP%2CMC%2CAN%2CPA%2CABSUM-ENG&IDOC=1530842&IA=US2006023646&LANG=ENG&DISPLAY=STATUS	0.0934688
DNAJA2	CPR3, DJ3, DJA2, DNAJ, DNJ3, HIRIP4, PRO3015, RDJ2	10294	DnaJ (Hsp40) homolog, subfamily A, member 2	protein-coding	HIV-1	N/A	DnaJ (Hsp40) homolog, subfamily A, member 2	HIV-1	http://www.ncbi.nlm.nih.gov/pubmed/18976975?ordinalpos=1&itool=EntrezSystem2.PEntrez.Pubmed.Pubmed_ResultsPanel.Pubmed_DefaultReportPanel.Pubmed_RVDocSum	0.00670163
DNAJB1	HSPF1, Hdj1, Hsp40, RSPH16B, Sis1	3337	DnaJ (Hsp40) homolog, subfamily B, member 1	protein-coding	HCV	N/A	DnaJ (Hsp40) homolog, subfamily B, member 1	HCV	http://www.ncbi.nlm.nih.gov/pubmed/19717417?ordinalpos=1&itool=EntrezSystem2.PEntrez.Pubmed.Pubmed_ResultsPanel.Pubmed_DefaultReportPanel.Pubmed_RVDocSum	0.0447223
DNAJB1	HSPF1, Hdj1, Hsp40, RSPH16B, Sis1	3337	DnaJ (Hsp40) homolog, subfamily B, member 1	protein-coding	HIV-1	N/A	DnaJ (Hsp40) homolog, subfamily B, member 1	HIV-1	http://www.ncbi.nlm.nih.gov/pubmed/18187620?ordinalpos=1&itool=EntrezSystem2.PEntrez.Pubmed.Pubmed_ResultsPanel.Pubmed_RVDocSum	0.0447223
DNAJB1	HSPF1, Hdj1, Hsp40, RSPH16B, Sis1	3337	DnaJ (Hsp40) homolog, subfamily B, member 1	protein-coding	HSV-1	N/A	DnaJ (Hsp40) homolog, subfamily B, member 1	HSV-1	http://www.ncbi.nlm.nih.gov/sites/entrez?Db=PubMed&Cmd=ShowDetailView&TermToSearch=11711536&ordinalpos=4&itool=EntrezSystem2.PEntrez.Pubmed.Pubmed_ResultsPanel.Pubmed_RVDocSum	0.0447223
DNAJB1	HSPF1, Hdj1, Hsp40, RSPH16B, Sis1	3337	DnaJ (Hsp40) homolog, subfamily B, member 1	protein-coding	HBV	N/A	DnaJ (Hsp40) homolog, subfamily B, member 1	HBV	http://www.ncbi.nlm.nih.gov/sites/entrez?db=PubMed&term=hepatitis%20b%20AND%20DNAJA1	0.0447223
DNAJB6	HSP40, DJ4, DKFZp566D0824, DnaJ, FLJ42837, HHDJ1, HSJ-2, HSJ2, MGC1152, MGC117297, MRJ, MSJ-1	10049	DnaJ (Hsp40) homolog, subfamily B, member 6	protein-coding	HIV-1	Cytoplasm	DnaJ (Hsp40) homolog, subfamily B, member 6	HIV-1	http://www.ncbi.nlm.nih.gov/pubmed/18976975?ordinalpos=1&itool=EntrezSystem2.PEntrez.Pubmed.Pubmed_ResultsPanel.Pubmed_DefaultReportPanel.Pubmed_RVDocSum	0.1898
DNAJB6	HSP40, DJ4, DKFZp566D0824, DnaJ, FLJ42837, HHDJ1, HSJ-2, HSJ2, MGC1152, MGC117297, MRJ, MSJ-1	10049	DnaJ (Hsp40) homolog, subfamily B, member 6	protein-coding	HIV-2	Cytoplasm	DnaJ (Hsp40) homolog, subfamily B, member 6	HIV-2	J Virol. 2008 Feb;82(3):1229-37.	0.1898
DNAJC3	FLJ21288, HP58, P58, P58IPK, PRKRI	5611	DnaJ (Hsp40) homolog, subfamily C, member 3	protein-coding	Influenza-A	Cytoplasm	DnaJ (Hsp40) homolog, subfamily C, member 3	Influenza-A		0.0235199
DNAL1	C14orf168, MGC12435	83544	dynein, axonemal, light chain 1	protein-coding	HIV-1	N/A	dynein, axonemal, light chain 1	HIV-1	http://www.ncbi.nlm.nih.gov/pubmed/18187620?ordinalpos=1&itool=EntrezSystem2.PEntrez.Pubmed.Pubmed_ResultsPanel.Pubmed_RVDocSum	0.0786225
DNCH1	DHC1, DHC1a, DKFZp686P2245, DNCH1, DNCL, DNECL, DYHC, Dnchc1, HL-3, KIAA0325, p22	1778	dynein, cytoplasmic 1, heavy chain 1	protein-coding	HIV-1	N/A	dynein, cytoplasmic 1, heavy chain 1	HIV-1	http://www.ncbi.nlm.nih.gov/pubmed/18976975?ordinalpos=1&itool=EntrezSystem2.PEntrez.Pubmed.Pubmed_ResultsPanel.Pubmed_DefaultReportPanel.Pubmed_RVDocSum	0.00510349
DNCL2B	DNCL2B, DNLC2B, MGC62033, ROBLD2	83657	dynein, light chain, roadblock-type 2	protein-coding	Borna-disease-virus	Cytoplasm	dynein, light chain, roadblock-type 2	Borna-disease-virus	http://preview.ncbi.nlm.nih.gov/pubmed/20071576?itool=EntrezSystem2.PEntrez.Pubmed.Pubmed_ResultsPanel.Pubmed_RVDocSum&ordinalpos=1	0.0147551
DNM2	CMT2M, CMTDI1, CMTDIB, DI-CMTB, DYN2, DYNII	1785	dynamin 2	protein-coding	HIV-1	Organelles	dynamin 2	HIV-1	http://www.ncbi.nlm.nih.gov/pubmed/18854154?ordinalpos=6&itool=EntrezSystem2.PEntrez.Pubmed.Pubmed_ResultsPanel.Pubmed_DefaultReportPanel.Pubmed_RVDocSum	0.0178255
DNM3	RP1-106H8.3, KIAA0820, MGC70433	26052	dynamin 3	protein-coding	RSV	N/A	dynamin 3	RSV	http://www.ncbi.nlm.nih.gov/pubmed/17494077?ordinalpos=1&itool=EntrezSystem2.PEntrez.Pubmed.Pubmed_ResultsPanel.Pubmed_RVDocSum	0.01937
DOCK10	DKFZp781A1532, DRIP2, Nbla10300, ZIZ3	55619	dedicator of cytokinesis 10	protein-coding	HIV-1	N/A	dedicator of cytokinesis 10	HIV-1	http://www.ncbi.nlm.nih.gov/pubmed/18854154?ordinalpos=6&itool=EntrezSystem2.PEntrez.Pubmed.Pubmed_ResultsPanel.Pubmed_DefaultReportPanel.Pubmed_RVDocSum	0.0557123
DOCK3	KIAA0299, MOCA, PBP	1795	dedicator of cytokinesis 3	protein-coding	HCV	Cytoplasm	dedicator of cytokinesis 3	HCV	http://www.ncbi.nlm.nih.gov/pubmed/19717417?ordinalpos=1&itool=EntrezSystem2.PEntrez.Pubmed.Pubmed_ResultsPanel.Pubmed_DefaultReportPanel.Pubmed_RVDocSum	0.024911
DOK4	FLJ10488	55715	docking protein 4	protein-coding	HCV	Membrane	docking protein 4	HCV	http://www.ncbi.nlm.nih.gov/pubmed/19304308?ordinalpos=1&itool=EntrezSystem2.PEntrez.Pubmed.Pubmed_ResultsPanel.Pubmed_DefaultReportPanel.Pubmed_RVDocSum	0.0110165
DOK6	DOK5L, HsT3226, MGC20785	220164	docking protein 6	protein-coding	HIV-1	N/A	docking protein 6	HIV-1	http://www.ncbi.nlm.nih.gov/pubmed/18187620?ordinalpos=1&itool=EntrezSystem2.PEntrez.Pubmed.Pubmed_ResultsPanel.Pubmed_RVDocSum	0.00299195
DOM3Z	DAMC-178C20.2, DOM3L, NG6	1797	dom-3 homolog Z (C. elegans)	protein-coding	HIV-1	N/A	dom-3 homolog Z (C. elegans)	HIV-1	http://www.ncbi.nlm.nih.gov/pubmed/18187620?ordinalpos=1&itool=EntrezSystem2.PEntrez.Pubmed.Pubmed_ResultsPanel.Pubmed_RVDocSum	0.108529
DPF2	MGC10180, REQ, UBID4, ubi-d4	5977	D4, zinc and double PHD fingers family 2	protein-coding	Influenza-A	N/A	D4, zinc and double PHD fingers family 2	Influenza-A	http://www.ncbi.nlm.nih.gov/pubmed/18615016?ordinalpos=4&itool=EntrezSystem2.PEntrez.Pubmed.Pubmed_ResultsPanel.Pubmed_DefaultReportPanel.Pubmed_RVDocSum	0.0134346
DPM1	RP5-914P20.2, CDGIE, MPDS	8813	dolichyl-phosphate mannosyltransferase polypeptide 1, catalytic subunit	protein-coding	HIV-1	Cytoplasm	dolichyl-phosphate mannosyltransferase polypeptide 1, catalytic subunit	HIV-1	http://www.ncbi.nlm.nih.gov/pubmed/18187620?ordinalpos=1&itool=EntrezSystem2.PEntrez.Pubmed.Pubmed_ResultsPanel.Pubmed_RVDocSum	0.109814
DPP4	ADABP, ADCP2, CD26, DPPIV, TP103	1803	dipeptidyl-peptidase 4	protein-coding	HIV-1	N/A	dipeptidyl-peptidase 4	HIV-1	http://www.ncbi.nlm.nih.gov/pubmed/18976975?ordinalpos=1&itool=EntrezSystem2.PEntrez.Pubmed.Pubmed_ResultsPanel.Pubmed_DefaultReportPanel.Pubmed_RVDocSum	0.211442
DPYD	DHP, DHPDHASE, DPD, MGC132008, MGC70799	1806	dihydropyrimidine dehydrogenase	protein-coding	Influenza-A	Cytoplasm	dihydropyrimidine dehydrogenase	Influenza-A	http://www.ncbi.nlm.nih.gov/pubmed/19327807?ordinalpos=1&itool=EntrezSystem2.PEntrez.Pubmed.Pubmed_ResultsPanel.Pubmed_DefaultReportPanel.Pubmed_RVDocSum	0.103512
DPYSL5	CRAM, CRMP-5, CRMP5, FLJ45383, Ulip6	56896	dihydropyrimidinase-like 5	protein-coding	HIV-1	N/A	dihydropyrimidinase-like 5	HIV-1	http://www.ncbi.nlm.nih.gov/pubmed/18854154?ordinalpos=6&itool=EntrezSystem2.PEntrez.Pubmed.Pubmed_ResultsPanel.Pubmed_DefaultReportPanel.Pubmed_RVDocSum	0.0175698
DQX1	FLJ23757	165545	DEAQ box RNA-dependent ATPase 1	protein-coding	Dengue-2	N/A	DEAQ box RNA-dependent ATPase 1	Dengue-2	http://www.ncbi.nlm.nih.gov/pubmed/18690214?ordinalpos=2&itool=EntrezSystem2.PEntrez.Pubmed.Pubmed_ResultsPanel.Pubmed_DefaultReportPanel.Pubmed_RVDocSum	0.206281
DQX1	FLJ23757	165545	DEAQ box RNA-dependent ATPase 1	protein-coding	WNV	N/A	DEAQ box RNA-dependent ATPase 1	WNV	http://www.ncbi.nlm.nih.gov/pubmed/18690214?ordinalpos=2&itool=EntrezSystem2.PEntrez.Pubmed.Pubmed_ResultsPanel.Pubmed_DefaultReportPanel.Pubmed_RVDocSum	0.206281
DSC3	CDHF3, DSC, DSC1, DSC2, DSC4, HT-CP	1825	desmocollin 3	protein-coding	Influenza-A	Membrane	desmocollin 3	Influenza-A	http://www.ncbi.nlm.nih.gov/pubmed/20064371	0.1756
DSP	DP, DPI, DPII	1832	desmoplakin	protein-coding	Influenza-A	Organelles	desmoplakin	Influenza-A	http://preview.ncbi.nlm.nih.gov/pubmed/20027183?itool=EntrezSystem2.PEntrez.Pubmed.Pubmed_ResultsPanel.Pubmed_RVDocSum&ordinalpos=5	0.0326998
DTX2	KIAA1528, MGC71098, RNF58	113878	deltex homolog 2 (Drosophila)	protein-coding	Influenza-A	N/A	deltex homolog 2 (Drosophila)	Influenza-A	http://preview.ncbi.nlm.nih.gov/pubmed/20027183?itool=EntrezSystem2.PEntrez.Pubmed.Pubmed_ResultsPanel.Pubmed_RVDocSum&ordinalpos=5	0.108489
DTX3	FLJ34766, MGC138863, MGC138864, RNF154	196403	deltex homolog 3 (Drosophila)	protein-coding	Influenza-A	N/A	deltex homolog 3 (Drosophila)	Influenza-A	http://preview.ncbi.nlm.nih.gov/pubmed/20081832?itool=EntrezSystem2.PEntrez.Pubmed.Pubmed_ResultsPanel.Pubmed_RVDocSum&ordinalpos=1	0.0152475
DTX3L	BBAP	151636	deltex 3-like (Drosophila)	protein-coding	HCV	Cytoplasm	deltex 3-like (Drosophila)	HCV	http://www.ncbi.nlm.nih.gov/pubmed/19286138?ordinalpos=4&itool=EntrezSystem2.PEntrez.Pubmed.Pubmed_ResultsPanel.Pubmed_DefaultReportPanel.Pubmed_RVDocSum	0.423838
DTX4	KIAA0937, MGC141899, RNF155	23220	deltex homolog 4 (Drosophila)	protein-coding	HIV-1	N/A	deltex homolog 4 (Drosophila)	HIV-1	http://www.ncbi.nlm.nih.gov/pubmed/18976975?ordinalpos=1&itool=EntrezSystem2.PEntrez.Pubmed.Pubmed_ResultsPanel.Pubmed_DefaultReportPanel.Pubmed_RVDocSum	0.0486258
DUPD1	DUSP27, FMDSP	338599	dual specificity phosphatase and pro isomerase domain containing 1	protein-coding	Influenza-A	N/A	dual specificity phosphatase and pro isomerase domain containing 1	Influenza-A	http://preview.ncbi.nlm.nih.gov/pubmed/20027183?itool=EntrezSystem2.PEntrez.Pubmed.Pubmed_ResultsPanel.Pubmed_RVDocSum&ordinalpos=5	0.101415
DUSP12	DUSP1, YVH1	11266	dual specificity phosphatase 12	protein-coding	HIV-1	N/A	dual specificity phosphatase 12	HIV-1	http://www.ncbi.nlm.nih.gov/pubmed/18854154?ordinalpos=6&itool=EntrezSystem2.PEntrez.Pubmed.Pubmed_ResultsPanel.Pubmed_DefaultReportPanel.Pubmed_RVDocSum	0.151673
DUSP19	DUSP17, LMWDSP3, MGC138210, SKRP1, TS-DSP1	142679	dual specificity phosphatase 19	protein-coding	HCV	N/A	dual specificity phosphatase 19	HCV	http://www.wipo.int/pctdb/en/fetch.jsp?SEARCH_IA=US2006023646&DBSELECT=PCT&C=10&TOTAL=2&IDB=0&TYPE_FIELD=256&SERVER_TYPE=19-10&SORT=11280292-KEY&QUERY=%28FP%2Ftargets+AND+FP%2Ffor+AND+FP%2Finhibiting+AND+FP%2FHIV+AND+FP%2Freplication%29+&START=1&ELEMENT_SET=B&RESULT=1&DISP=25&FORM=SEP-0%2FHITNUM%2CB-ENG%2CDP%2CMC%2CAN%2CPA%2CABSUM-ENG&IDOC=1530842&IA=US2006023646&LANG=ENG&DISPLAY=STATUS	0.226428
DUSP19	DUSP17, LMWDSP3, MGC138210, SKRP1, TS-DSP1	142679	dual specificity phosphatase 19	protein-coding	HIV-1	N/A	dual specificity phosphatase 19	HIV-1	http://www.wipo.int/pctdb/en/fetch.jsp?SEARCH_IA=US2006023646&DBSELECT=PCT&C=10&TOTAL=2&IDB=0&TYPE_FIELD=256&SERVER_TYPE=19-10&SORT=11280292-KEY&QUERY=%28FP%2Ftargets+AND+FP%2Ffor+AND+FP%2Finhibiting+AND+FP%2FHIV+AND+FP%2Freplication%29+&START=1&ELEMENT_SET=B&RESULT=1&DISP=25&FORM=SEP-0%2FHITNUM%2CB-ENG%2CDP%2CMC%2CAN%2CPA%2CABSUM-ENG&IDOC=1530842&IA=US2006023646&LANG=ENG&DISPLAY=STATUS	0.226428
DUSP22	RP11-328C17.1, FLJ35864, JKAP, JSP1, LMWDSP2, MKPX, VHX	56940	dual specificity phosphatase 22	protein-coding	HCV	N/A	dual specificity phosphatase 22	HCV	http://www.wipo.int/pctdb/en/fetch.jsp?SEARCH_IA=US2006023646&DBSELECT=PCT&C=10&TOTAL=2&IDB=0&TYPE_FIELD=256&SERVER_TYPE=19-10&SORT=11280292-KEY&QUERY=%28FP%2Ftargets+AND+FP%2Ffor+AND+FP%2Finhibiting+AND+FP%2FHIV+AND+FP%2Freplication%29+&START=1&ELEMENT_SET=B&RESULT=1&DISP=25&FORM=SEP-0%2FHITNUM%2CB-ENG%2CDP%2CMC%2CAN%2CPA%2CABSUM-ENG&IDOC=1530842&IA=US2006023646&LANG=ENG&DISPLAY=STATUS	0.127469
DUSP22	RP11-328C17.1, FLJ35864, JKAP, JSP1, LMWDSP2, MKPX, VHX	56940	dual specificity phosphatase 22	protein-coding	HIV-1	N/A	dual specificity phosphatase 22	HIV-1	http://www.wipo.int/pctdb/en/fetch.jsp?SEARCH_IA=US2006023646&DBSELECT=PCT&C=10&TOTAL=2&IDB=0&TYPE_FIELD=256&SERVER_TYPE=19-10&SORT=11280292-KEY&QUERY=%28FP%2Ftargets+AND+FP%2Ffor+AND+FP%2Finhibiting+AND+FP%2FHIV+AND+FP%2Freplication%29+&START=1&ELEMENT_SET=B&RESULT=1&DISP=25&FORM=SEP-0%2FHITNUM%2CB-ENG%2CDP%2CMC%2CAN%2CPA%2CABSUM-ENG&IDOC=1530842&IA=US2006023646&LANG=ENG&DISPLAY=STATUS	0.127469
DUSP23	DUSP25, FLJ20442, LDP-3, MOSP, RP11-190A12.1, VHZ	54935	dual specificity phosphatase 23	protein-coding	HCV	Cytoplasm	dual specificity phosphatase 23	HCV	http://www.ncbi.nlm.nih.gov/pubmed/19304308?ordinalpos=1&itool=EntrezSystem2.PEntrez.Pubmed.Pubmed_ResultsPanel.Pubmed_DefaultReportPanel.Pubmed_RVDocSum	0.0380444
DUSP27		92235	dual specificity phosphatase 27 (putative)	protein-coding	Influenza-A	N/A	dual specificity phosphatase 27 (putative)	Influenza-A	http://preview.ncbi.nlm.nih.gov/pubmed/20081832?itool=EntrezSystem2.PEntrez.Pubmed.Pubmed_ResultsPanel.Pubmed_RVDocSum&ordinalpos=1	0.119952
DUSP3	VHR	1845	dual specificity phosphatase 3	protein-coding	Influenza-A	N/A	dual specificity phosphatase 3	Influenza-A	http://preview.ncbi.nlm.nih.gov/pubmed/20027183?itool=EntrezSystem2.PEntrez.Pubmed.Pubmed_ResultsPanel.Pubmed_RVDocSum&ordinalpos=5	0.0569765
DUSP6	MKP3, PYST1	1848	dual specificity phosphatase 6	protein-coding	HCV	Cytoplasm	dual specificity phosphatase 6	HCV	http://www.wipo.int/pctdb/en/fetch.jsp?SEARCH_IA=US2006023646&DBSELECT=PCT&C=10&TOTAL=2&IDB=0&TYPE_FIELD=256&SERVER_TYPE=19-10&SORT=11280292-KEY&QUERY=%28FP%2Ftargets+AND+FP%2Ffor+AND+FP%2Finhibiting+AND+FP%2FHIV+AND+FP%2Freplication%29+&START=1&ELEMENT_SET=B&RESULT=1&DISP=25&FORM=SEP-0%2FHITNUM%2CB-ENG%2CDP%2CMC%2CAN%2CPA%2CABSUM-ENG&IDOC=1530842&IA=US2006023646&LANG=ENG&DISPLAY=STATUS	0.0116437
DUSP6	MKP3, PYST1	1848	dual specificity phosphatase 6	protein-coding	HIV-1	Cytoplasm	dual specificity phosphatase 6	HIV-1	http://www.wipo.int/pctdb/en/fetch.jsp?SEARCH_IA=US2006023646&DBSELECT=PCT&C=10&TOTAL=2&IDB=0&TYPE_FIELD=256&SERVER_TYPE=19-10&SORT=11280292-KEY&QUERY=%28FP%2Ftargets+AND+FP%2Ffor+AND+FP%2Finhibiting+AND+FP%2FHIV+AND+FP%2Freplication%29+&START=1&ELEMENT_SET=B&RESULT=1&DISP=25&FORM=SEP-0%2FHITNUM%2CB-ENG%2CDP%2CMC%2CAN%2CPA%2CABSUM-ENG&IDOC=1530842&IA=US2006023646&LANG=ENG&DISPLAY=STATUS	0.0116437
DUT	FLJ20622, dUTPase	1854	deoxyuridine triphosphatase	protein-coding	HCV	Cytoplasm	deoxyuridine triphosphatase	HCV	http://www.wipo.int/pctdb/en/fetch.jsp?SEARCH_IA=US2006023646&DBSELECT=PCT&C=10&TOTAL=2&IDB=0&TYPE_FIELD=256&SERVER_TYPE=19-10&SORT=11280292-KEY&QUERY=%28FP%2Ftargets+AND+FP%2Ffor+AND+FP%2Finhibiting+AND+FP%2FHIV+AND+FP%2Freplication%29+&START=1&ELEMENT_SET=B&RESULT=1&DISP=25&FORM=SEP-0%2FHITNUM%2CB-ENG%2CDP%2CMC%2CAN%2CPA%2CABSUM-ENG&IDOC=1530842&IA=US2006023646&LANG=ENG&DISPLAY=STATUS	0.180987
DUT	FLJ20622, dUTPase	1854	deoxyuridine triphosphatase	protein-coding	HIV-1	Cytoplasm	deoxyuridine triphosphatase	HIV-1	http://www.wipo.int/pctdb/en/fetch.jsp?SEARCH_IA=US2006023646&DBSELECT=PCT&C=10&TOTAL=2&IDB=0&TYPE_FIELD=256&SERVER_TYPE=19-10&SORT=11280292-KEY&QUERY=%28FP%2Ftargets+AND+FP%2Ffor+AND+FP%2Finhibiting+AND+FP%2FHIV+AND+FP%2Freplication%29+&START=1&ELEMENT_SET=B&RESULT=1&DISP=25&FORM=SEP-0%2FHITNUM%2CB-ENG%2CDP%2CMC%2CAN%2CPA%2CABSUM-ENG&IDOC=1530842&IA=US2006023646&LANG=ENG&DISPLAY=STATUS	0.180987
DVL1	RP5-890O3.5, DVL, DVL1L1, MGC54245	1855	dishevelled segment polarity protein 1	protein-coding	HIV-1	Cytoplasm	dishevelled segment polarity protein 1	HIV-1	http://www.ncbi.nlm.nih.gov/pubmed/18976975?ordinalpos=1&itool=EntrezSystem2.PEntrez.Pubmed.Pubmed_ResultsPanel.Pubmed_DefaultReportPanel.Pubmed_RVDocSum	0.0268211
DVL2		1856	dishevelled segment polarity protein 2	protein-coding	HIV-1	Cytoplasm	dishevelled segment polarity protein 2	HIV-1	http://www.ncbi.nlm.nih.gov/pubmed/18187620?ordinalpos=1&itool=EntrezSystem2.PEntrez.Pubmed.Pubmed_ResultsPanel.Pubmed_RVDocSum	0.0239753
DYNC1I1	DNCI1, DNCIC1	1780	dynein, cytoplasmic 1, intermediate chain 1	protein-coding	Influenza-A	Organelles	dynein, cytoplasmic 1, intermediate chain 1	Influenza-A	http://www.ncbi.nlm.nih.gov/pubmed/20064371	0.0238865
DYRK1B	MIRK	9149	dual-specificity tyrosine-(Y)-phosphorylation regulated kinase 1B	protein-coding	Influenza-A	Nucleus	dual-specificity tyrosine-(Y)-phosphorylation regulated kinase 1B	Influenza-A	http://preview.ncbi.nlm.nih.gov/pubmed/20027183?itool=EntrezSystem2.PEntrez.Pubmed.Pubmed_ResultsPanel.Pubmed_RVDocSum&ordinalpos=5	0.0358543
DYRK2	FLJ21217, FLJ21365	8445	dual-specificity tyrosine-(Y)-phosphorylation regulated kinase 2	protein-coding	HCV	Cytoplasm	dual-specificity tyrosine-(Y)-phosphorylation regulated kinase 2	HCV	http://www.wipo.int/pctdb/en/fetch.jsp?SEARCH_IA=US2006023646&DBSELECT=PCT&C=10&TOTAL=2&IDB=0&TYPE_FIELD=256&SERVER_TYPE=19-10&SORT=11280292-KEY&QUERY=%28FP%2Ftargets+AND+FP%2Ffor+AND+FP%2Finhibiting+AND+FP%2FHIV+AND+FP%2Freplication%29+&START=1&ELEMENT_SET=B&RESULT=1&DISP=25&FORM=SEP-0%2FHITNUM%2CB-ENG%2CDP%2CMC%2CAN%2CPA%2CABSUM-ENG&IDOC=1530842&IA=US2006023646&LANG=ENG&DISPLAY=STATUS	0.0271352
DYRK2	FLJ21217, FLJ21365	8445	dual-specificity tyrosine-(Y)-phosphorylation regulated kinase 2	protein-coding	HIV-1	Cytoplasm	dual-specificity tyrosine-(Y)-phosphorylation regulated kinase 2	HIV-1	http://www.wipo.int/pctdb/en/fetch.jsp?SEARCH_IA=US2006023646&DBSELECT=PCT&C=10&TOTAL=2&IDB=0&TYPE_FIELD=256&SERVER_TYPE=19-10&SORT=11280292-KEY&QUERY=%28FP%2Ftargets+AND+FP%2Ffor+AND+FP%2Finhibiting+AND+FP%2FHIV+AND+FP%2Freplication%29+&START=1&ELEMENT_SET=B&RESULT=1&DISP=25&FORM=SEP-0%2FHITNUM%2CB-ENG%2CDP%2CMC%2CAN%2CPA%2CABSUM-ENG&IDOC=1530842&IA=US2006023646&LANG=ENG&DISPLAY=STATUS	0.0271352
DYRK4		8798	dual-specificity tyrosine-(Y)-phosphorylation regulated kinase 4	protein-coding	HCV	N/A	dual-specificity tyrosine-(Y)-phosphorylation regulated kinase 4	HCV	http://www.wipo.int/pctdb/en/fetch.jsp?SEARCH_IA=US2006023646&DBSELECT=PCT&C=10&TOTAL=2&IDB=0&TYPE_FIELD=256&SERVER_TYPE=19-10&SORT=11280292-KEY&QUERY=%28FP%2Ftargets+AND+FP%2Ffor+AND+FP%2Finhibiting+AND+FP%2FHIV+AND+FP%2Freplication%29+&START=1&ELEMENT_SET=B&RESULT=1&DISP=25&FORM=SEP-0%2FHITNUM%2CB-ENG%2CDP%2CMC%2CAN%2CPA%2CABSUM-ENG&IDOC=1530842&IA=US2006023646&LANG=ENG&DISPLAY=STATUS	0.317377
DYRK4		8798	dual-specificity tyrosine-(Y)-phosphorylation regulated kinase 4	protein-coding	HIV-1	N/A	dual-specificity tyrosine-(Y)-phosphorylation regulated kinase 4	HIV-1	http://www.wipo.int/pctdb/en/fetch.jsp?SEARCH_IA=US2006023646&DBSELECT=PCT&C=10&TOTAL=2&IDB=0&TYPE_FIELD=256&SERVER_TYPE=19-10&SORT=11280292-KEY&QUERY=%28FP%2Ftargets+AND+FP%2Ffor+AND+FP%2Finhibiting+AND+FP%2FHIV+AND+FP%2Freplication%29+&START=1&ELEMENT_SET=B&RESULT=1&DISP=25&FORM=SEP-0%2FHITNUM%2CB-ENG%2CDP%2CMC%2CAN%2CPA%2CABSUM-ENG&IDOC=1530842&IA=US2006023646&LANG=ENG&DISPLAY=STATUS	0.317377
DYSF	FER1L1, FLJ00175, FLJ90168, LGMD2B	8291	dysferlin, limb girdle muscular dystrophy 2B (autosomal recessive)	protein-coding	HIV-1	Membrane	dysferlin, limb girdle muscular dystrophy 2B (autosomal recessive)	HIV-1	http://www.ncbi.nlm.nih.gov/pubmed/18187620?ordinalpos=1&itool=EntrezSystem2.PEntrez.Pubmed.Pubmed_ResultsPanel.Pubmed_RVDocSum	0.0440596
EBF2	COE2, EBF-2, FLJ11500, O/E-3, OE-3	64641	early B-cell factor 2	protein-coding	WNV	N/A	early B-cell factor 2	WNV	http://www.ncbi.nlm.nih.gov/pubmed/18690214?ordinalpos=2&itool=EntrezSystem2.PEntrez.Pubmed.Pubmed_ResultsPanel.Pubmed_DefaultReportPanel.Pubmed_RVDocSum	0.00437398
EDNRA	ETA, ETAR, ETRA	1909	endothelin receptor type A	protein-coding	HIV-1	Membrane	endothelin receptor type A	HIV-1	http://www.ncbi.nlm.nih.gov/pubmed/18187620?ordinalpos=1&itool=EntrezSystem2.PEntrez.Pubmed.Pubmed_ResultsPanel.Pubmed_RVDocSum	0.0517479
EDNRB	RP11-318G21.1, ABCDS, ETB, ETBR, ETRB, HSCR, HSCR2, WS4A	1910	endothelin receptor type B	protein-coding	Borna-disease-virus	Membrane	endothelin receptor type B	Borna-disease-virus	http://preview.ncbi.nlm.nih.gov/pubmed/20071576?itool=EntrezSystem2.PEntrez.Pubmed.Pubmed_ResultsPanel.Pubmed_RVDocSum&ordinalpos=1	0.134015
EED	HEED, WAIT1	8726	embryonic ectoderm development	protein-coding	HIV-1	Nucleus	embryonic ectoderm development	HIV-1	http://www.ncbi.nlm.nih.gov/pubmed/9880543	0
EEF1D	UNQ601, EF-1D, EF1D, FLJ20897, FP1047	1936	eukaryotic translation elongation factor 1 delta (guanine nucleotide exchange protein)	protein-coding	HIV-1	Cytoplasm	eukaryotic translation elongation factor 1 delta (guanine nucleotide exchange protein)	HIV-1	http://www.ncbi.nlm.nih.gov/entrez/query.fcgi?db=PubMed&cmd=Retrieve&list_uids=9514931	0.118572
EFHC2	RP11-334D18.1, DKFZp686G08235, FLJ22601, FLJ22843, dJ1158H2.1	80258	EF-hand domain (C-terminal) containing 2	protein-coding	HIV-1	N/A	EF-hand domain (C-terminal) containing 2	HIV-1	http://www.ncbi.nlm.nih.gov/pubmed/18187620?ordinalpos=1&itool=EntrezSystem2.PEntrez.Pubmed.Pubmed_ResultsPanel.Pubmed_RVDocSum	0.313888
EFNB2	RP11-272L14.1, EPLG5, HTKL, Htk-L, LERK5, MGC126226, MGC126227, MGC126228	1948	ephrin-B2	protein-coding	Hendra-virus	Membrane	ephrin-B2	Hendra-virus	Nat Struct Mol Biol. 2008 May 18. [Epub ahead of print]	0.0510625
EFNB2	RP11-272L14.1, EPLG5, HTKL, Htk-L, LERK5, MGC126226, MGC126227, MGC126228	1948	ephrin-B2	protein-coding	Nipah-virus	Membrane	ephrin-B2	Nipah-virus	Nat Struct Mol Biol. 2008 May 18. [Epub ahead of print]	0.0510625
EFNB3	EFL6, EPLG8, LERK8	1949	ephrin-B3	protein-coding	Hendra-virus	Membrane	ephrin-B3	Hendra-virus	Nat Struct Mol Biol. 2008 May 18. [Epub ahead of print]	0.102668
EFNB3	EFL6, EPLG8, LERK8	1949	ephrin-B3	protein-coding	Nipah-virus	Membrane	ephrin-B3	Nipah-virus	Nat Struct Mol Biol. 2008 May 18. [Epub ahead of print]	0.102668
EFTUD2	DKFZp686E24196, FLJ44695, KIAA0031, Snrp116, Snu114, U5-116KD	9343	elongation factor Tu GTP binding domain containing 2	protein-coding	Influenza-A	Organelles	elongation factor Tu GTP binding domain containing 2	Influenza-A	http://www.ncbi.nlm.nih.gov/pubmed/20064371	0.00614035
EGF	HOMG4, URG	1950	epidermal growth factor	protein-coding	HIV-1	Extracellular	epidermal growth factor	HIV-1	http://www.ncbi.nlm.nih.gov/pubmed/18187620?ordinalpos=1&itool=EntrezSystem2.PEntrez.Pubmed.Pubmed_ResultsPanel.Pubmed_RVDocSum	0.392688
EGFL4	C19orf49, EGFL4, FLJ22365, MGC120684, MGC138147, SBP1	1954	multiple EGF-like-domains 8	protein-coding	WNV	N/A	multiple EGF-like-domains 8	WNV	http://www.ncbi.nlm.nih.gov/pubmed/18690214?ordinalpos=2&itool=EntrezSystem2.PEntrez.Pubmed.Pubmed_ResultsPanel.Pubmed_DefaultReportPanel.Pubmed_RVDocSum	0.033485
EGFR	ERBB, ERBB1, HER1, PIG61, mENA	1956	epidermal growth factor receptor	protein-coding	HIV-1	Membrane	epidermal growth factor receptor	HIV-1	http://www.ncbi.nlm.nih.gov/pubmed/18187620?ordinalpos=1&itool=EntrezSystem2.PEntrez.Pubmed.Pubmed_ResultsPanel.Pubmed_RVDocSum	0.0697228
EGR1	AT225, G0S30, KROX-24, NGFI-A, TIS8, ZIF-268, ZNF225	1958	early growth response 1	protein-coding	Vaccinia-virus	Nucleus	early growth response 1	Vaccinia-virus	http://www.ncbi.nlm.nih.gov/sites/entrez?Db=pubmed&Cmd=ShowDetailView&TermToSearch=16686604&ordinalpos=5&itool=EntrezSystem2.PEntrez.Pubmed.Pubmed_ResultsPanel.Pubmed_RVDocSum	0.0486939
EGR2	AT591, CMT1D, CMT4E, DKFZp686J1957, FLJ14547, KROX20	1959	early growth response 2	protein-coding	HIV-1	N/A	early growth response 2	HIV-1	http://www.ncbi.nlm.nih.gov/pubmed/11909874	0.112893
EGR3	MGC138484, PILOT	1960	early growth response 3	protein-coding	HIV-1	N/A	early growth response 3	HIV-1	http://www.ncbi.nlm.nih.gov/pubmed/11909874	0.010214
EIF1AY		9086	eukaryotic translation initiation factor 1A, Y-linked	protein-coding	Influenza-A	N/A	eukaryotic translation initiation factor 1A, Y-linked	Influenza-A	http://www.ncbi.nlm.nih.gov/pubmed/18615016?ordinalpos=4&itool=EntrezSystem2.PEntrez.Pubmed.Pubmed_ResultsPanel.Pubmed_DefaultReportPanel.Pubmed_RVDocSum
EIF2AK2	EIF2AK1, MGC126524, PKR, PRKR	5610	eukaryotic translation initiation factor 2-alpha kinase 2	protein-coding	HIV-1	N/A	eukaryotic translation initiation factor 2-alpha kinase 2	HIV-1	http://www.ncbi.nlm.nih.gov/entrez/query.fcgi?db=pubmed&cmd=Retrieve&dopt=AbstractPlus&list_uids=7491766&query_hl=139&itool=pubmed_docsum	0.360987
EIF2AK2	EIF2AK1, MGC126524, PKR, PRKR	5610	eukaryotic translation initiation factor 2-alpha kinase 2	protein-coding	Influenza-A	N/A	eukaryotic translation initiation factor 2-alpha kinase 2	Influenza-A	http://preview.ncbi.nlm.nih.gov/pubmed/20027183?itool=EntrezSystem2.PEntrez.Pubmed.Pubmed_ResultsPanel.Pubmed_RVDocSum&ordinalpos=5	0.360987
EIF2AK2	EIF2AK1, MGC126524, PKR, PRKR	5610	eukaryotic translation initiation factor 2-alpha kinase 2	protein-coding	HCV	N/A	eukaryotic translation initiation factor 2-alpha kinase 2	HCV		0.360987
EIF2AK4	GCN2, KIAA1338	440275	eukaryotic translation initiation factor 2 alpha kinase 4	protein-coding	Influenza-A	N/A	eukaryotic translation initiation factor 2 alpha kinase 4	Influenza-A	http://www.ncbi.nlm.nih.gov/pubmed/18615016?ordinalpos=4&itool=EntrezSystem2.PEntrez.Pubmed.Pubmed_ResultsPanel.Pubmed_DefaultReportPanel.Pubmed_RVDocSum	0.0970489
EIF2B5	CACH, CLE, EIF-2B, EIF2Bepsilon, LVWM	8893	eukaryotic translation initiation factor 2B, subunit 5 epsilon, 82kDa	protein-coding	HIV-1	Cytoplasm	eukaryotic translation initiation factor 2B, subunit 5 epsilon, 82kDa	HIV-1	http://www.ncbi.nlm.nih.gov/pubmed/18854154?ordinalpos=6&itool=EntrezSystem2.PEntrez.Pubmed.Pubmed_ResultsPanel.Pubmed_DefaultReportPanel.Pubmed_RVDocSum	0.150405
EIF2C3	RP4-789D17.2, AGO3, FLJ12765, MGC86946	192669	argonaute RISC catalytic component 3	protein-coding	HIV-1	Cytoplasm	argonaute RISC catalytic component 3	HIV-1	http://www.ncbi.nlm.nih.gov/pubmed/18187620?ordinalpos=1&itool=EntrezSystem2.PEntrez.Pubmed.Pubmed_ResultsPanel.Pubmed_RVDocSum
EIF2S1	EIF-2, EIF-2A, EIF-2alpha, EIF2, EIF2A	1965	eukaryotic translation initiation factor 2, subunit 1 alpha, 35kDa	protein-coding	Influenza-A	Organelles	eukaryotic translation initiation factor 2, subunit 1 alpha, 35kDa	Influenza-A	http://www.ncbi.nlm.nih.gov/pubmed/20064371	0.0119556
EIF2S3	EIF2, EIF2G, EIF2gamma, eIF-2gA	1968	eukaryotic translation initiation factor 2, subunit 3 gamma, 52kDa	protein-coding	HCV	N/A	eukaryotic translation initiation factor 2, subunit 3 gamma, 52kDa	HCV	http://www.ncbi.nlm.nih.gov/pubmed/17616579?ordinalpos=2&itool=EntrezSystem2.PEntrez.Pubmed.Pubmed_ResultsPanel.Pubmed_RVDocSum	0.0162252
EIF3A			eukaryotic translation initiation factor 3, subunit A	protein-coding	Influenza-A	Nucleus	eukaryotic translation initiation factor 3, subunit A	Influenza-A	http://preview.ncbi.nlm.nih.gov/pubmed/20081832?itool=EntrezSystem2.PEntrez.Pubmed.Pubmed_ResultsPanel.Pubmed_RVDocSum&ordinalpos=1	0.0190616
EIF3C	EIF3CL, EIF3S8, FLJ78287, MGC189744, eIF3-p110	8663	eukaryotic translation initiation factor 3, subunit C	protein-coding	Influenza-A	Nucleus	eukaryotic translation initiation factor 3, subunit C	Influenza-A	http://preview.ncbi.nlm.nih.gov/pubmed/20081832?itool=EntrezSystem2.PEntrez.Pubmed.Pubmed_ResultsPanel.Pubmed_RVDocSum&ordinalpos=1	0.0245203
EIF3D	RP5-1119A7.12, EIF3S7, MGC126526, MGC17258, eIF3-p66, eIF3-zeta	8664	eukaryotic translation initiation factor 3, subunit D	protein-coding	Influenza-A	Nucleus	eukaryotic translation initiation factor 3, subunit D	Influenza-A		0.00854549
EIF3F	EIF3S5, eIF3-p47	8665	eukaryotic translation initiation factor 3, subunit F	protein-coding	Influenza-A	Nucleus	eukaryotic translation initiation factor 3, subunit F	Influenza-A		0.0731707
EIF3G	EIF3-P42, EIF3S4, eIF3-delta, eIF3-p44	8666	eukaryotic translation initiation factor 3, subunit G	protein-coding	Influenza-A	N/A	eukaryotic translation initiation factor 3, subunit G	Influenza-A	http://preview.ncbi.nlm.nih.gov/pubmed/20081832?itool=EntrezSystem2.PEntrez.Pubmed.Pubmed_ResultsPanel.Pubmed_RVDocSum&ordinalpos=1	0.00722259
EIF3H	EIF3S3, MGC102958, eIF3-gamma, eIF3-p40	8667	eukaryotic translation initiation factor 3, subunit H	protein-coding	HIV-1	Cytoplasm	eukaryotic translation initiation factor 3, subunit H	HIV-1	http://www.ncbi.nlm.nih.gov/pubmed/18187620?ordinalpos=1&itool=EntrezSystem2.PEntrez.Pubmed.Pubmed_ResultsPanel.Pubmed_RVDocSum	0.0260954
EIF3I	RP4-675E8.1, EIF3S2, PRO2242, TRIP-1, TRIP1, eIF3-beta, eIF3-p36	8668	eukaryotic translation initiation factor 3, subunit I	protein-coding	Influenza-A	Nucleus	eukaryotic translation initiation factor 3, subunit I	Influenza-A		0.00532623
EIF4A2	BM-010, DDX2B, EIF4A, EIF4F, eIF-4A-II, eIF4A-II	1974	eukaryotic translation initiation factor 4A2	protein-coding	HIV-1	Cytoplasm	eukaryotic translation initiation factor 4A2	HIV-1	http://www.ncbi.nlm.nih.gov/pubmed/18976975?ordinalpos=1&itool=EntrezSystem2.PEntrez.Pubmed.Pubmed_ResultsPanel.Pubmed_DefaultReportPanel.Pubmed_RVDocSum	0
EIF4A2	BM-010, DDX2B, EIF4A, EIF4F, eIF-4A-II, eIF4A-II	1974	eukaryotic translation initiation factor 4A2	protein-coding	Influenza-A	Cytoplasm	eukaryotic translation initiation factor 4A2	Influenza-A	http://www.ncbi.nlm.nih.gov/pubmed/18615016?ordinalpos=4&itool=EntrezSystem2.PEntrez.Pubmed.Pubmed_ResultsPanel.Pubmed_DefaultReportPanel.Pubmed_RVDocSum	0
EIF4A3	DDX48, DKFZp686O16189, KIAA0111, MGC10862, NMP265, NUK34, eIF4AIII	9775	eukaryotic translation initiation factor 4A3	protein-coding	Influenza-A	Cytoplasm	eukaryotic translation initiation factor 4A3	Influenza-A	http://preview.ncbi.nlm.nih.gov/pubmed/20081832?itool=EntrezSystem2.PEntrez.Pubmed.Pubmed_ResultsPanel.Pubmed_RVDocSum&ordinalpos=1	0.00358073
EIF4E	CBP, EIF4E1, EIF4EL1, EIF4F, MGC111573	1977	eukaryotic translation initiation factor 4E	protein-coding	HCV	Cytoplasm	eukaryotic translation initiation factor 4E	HCV	http://www.ncbi.nlm.nih.gov/pubmed/17616579?ordinalpos=2&itool=EntrezSystem2.PEntrez.Pubmed.Pubmed_ResultsPanel.Pubmed_RVDocSum	0.0320978
EIF4G1	DKFZp686A1451, EIF4F, EIF4G, eIF-4G 1, eIF-4G1, p220	1981	eukaryotic translation initiation factor 4 gamma, 1	protein-coding	Influenza-A	Cytoplasm	eukaryotic translation initiation factor 4 gamma, 1	Influenza-A	http://www.ncbi.nlm.nih.gov/sites/entrez?Db=pubmed&Cmd=ShowDetailView&TermToSearch=14645908&ordinalpos=1&itool=EntrezSystem2.PEntrez.Pubmed.Pubmed_ResultsPanel.Pubmed_RVDocSum	0.119945
EIF4G2	OK/SW-cl.75, AAG1, DAP5, FLJ41344, NAT1, P97	1982	eukaryotic translation initiation factor 4 gamma, 2	protein-coding	HIV-1	Cytoplasm	eukaryotic translation initiation factor 4 gamma, 2	HIV-1	http://www.ncbi.nlm.nih.gov/pubmed/18187620?ordinalpos=1&itool=EntrezSystem2.PEntrez.Pubmed.Pubmed_ResultsPanel.Pubmed_RVDocSum	0.0230856
EIF5A	EIF-5A, EIF5A1, MGC104255, MGC99547, eIF5AI	1984	eukaryotic translation initiation factor 5A	protein-coding	HIV-1	Organelles	eukaryotic translation initiation factor 5A	HIV-1	http://www.ncbi.nlm.nih.gov/pubmed/8253832	0
EIF5B	DKFZp434I036, FLJ10524, IF2, KIAA0741	9669	eukaryotic translation initiation factor 5B	protein-coding	HIV-1	N/A	eukaryotic translation initiation factor 5B	HIV-1	http://www.ncbi.nlm.nih.gov/pubmed/10432305	0.0765558
ELAVL1	ELAV1, HUR, Hua, MelG	1994	ELAV (embryonic lethal, abnormal vision, Drosophila)-like 1 (Hu antigen R)	protein-coding	HCV	N/A	ELAV (embryonic lethal, abnormal vision, Drosophila)-like 1 (Hu antigen R)	HCV	http://www.ncbi.nlm.nih.gov/pubmed/17616579?ordinalpos=2&itool=EntrezSystem2.PEntrez.Pubmed.Pubmed_ResultsPanel.Pubmed_RVDocSum	0.0145263
ELMOD1	DKFZp547C176	55531	ELMO/CED-12 domain containing 1	protein-coding	WNV	N/A	ELMO/CED-12 domain containing 1	WNV	http://www.ncbi.nlm.nih.gov/pubmed/18690214?ordinalpos=2&itool=EntrezSystem2.PEntrez.Pubmed.Pubmed_ResultsPanel.Pubmed_DefaultReportPanel.Pubmed_RVDocSum	0.0322997
ELYS	MSTP108, DKFZp434N093, ELYS, MST108, TMBS62	25909	AT hook containing transcription factor 1	protein-coding	HIV-1	N/A	AT hook containing transcription factor 1	HIV-1	http://www.ncbi.nlm.nih.gov/pubmed/18854154?ordinalpos=6&itool=EntrezSystem2.PEntrez.Pubmed.Pubmed_ResultsPanel.Pubmed_DefaultReportPanel.Pubmed_RVDocSum	0.311492
EMD	XX-FW88778H2.1, EDMD, LEMD5, STA	2010	emerin	protein-coding	HIV-1	Organelles	emerin	HIV-1	http://www.ncbi.nlm.nih.gov/pubmed/18854154?ordinalpos=6&itool=EntrezSystem2.PEntrez.Pubmed.Pubmed_ResultsPanel.Pubmed_DefaultReportPanel.Pubmed_RVDocSum	0.176456
EME1	FLJ31364, MMS4L	146956	essential meiotic endonuclease 1 homolog 1 (S. pombe)	protein-coding	HIV-1	Nucleus	essential meiotic endonuclease 1 homolog 1 (S. pombe)	HIV-1	http://www.ncbi.nlm.nih.gov/pubmed/18187620?ordinalpos=1&itool=EntrezSystem2.PEntrez.Pubmed.Pubmed_ResultsPanel.Pubmed_RVDocSum	0.402806
ENC1	CCL28, ENC-1, FLJ39259, KLHL35, KLHL37, NRPB, PIG10, TP53I10	8507	ectodermal-neural cortex 1 (with BTB domain)	protein-coding	HIV-1	Nucleus	ectodermal-neural cortex 1 (with BTB domain)	HIV-1	http://www.ncbi.nlm.nih.gov/pubmed/18854154?ordinalpos=6&itool=EntrezSystem2.PEntrez.Pubmed.Pubmed_ResultsPanel.Pubmed_DefaultReportPanel.Pubmed_RVDocSum	0.00604524
ENG	RP11-228B15.2, CD105, END, FLJ41744, HHT1, ORW, ORW1	2022	endoglin	protein-coding	Influenza-A	Membrane	endoglin	Influenza-A	http://preview.ncbi.nlm.nih.gov/pubmed/20027183?itool=EntrezSystem2.PEntrez.Pubmed.Pubmed_ResultsPanel.Pubmed_RVDocSum&ordinalpos=5	0.248884
ENGASE	DKFZp434P174, FLJ21865	64772	endo-beta-N-acetylglucosaminidase	protein-coding	Influenza-A	N/A	endo-beta-N-acetylglucosaminidase	Influenza-A	http://preview.ncbi.nlm.nih.gov/pubmed/20081832?itool=EntrezSystem2.PEntrez.Pubmed.Pubmed_ResultsPanel.Pubmed_RVDocSum&ordinalpos=1	0.129185
ENPP5	UNQ550/PRO1107, KIAA0879	59084	ectonucleotide pyrophosphatase/phosphodiesterase 5 (putative)	protein-coding	HCV	N/A	ectonucleotide pyrophosphatase/phosphodiesterase 5 (putative)	HCV	http://www.wipo.int/pctdb/en/fetch.jsp?SEARCH_IA=US2006023646&DBSELECT=PCT&C=10&TOTAL=2&IDB=0&TYPE_FIELD=256&SERVER_TYPE=19-10&SORT=11280292-KEY&QUERY=%28FP%2Ftargets+AND+FP%2Ffor+AND+FP%2Finhibiting+AND+FP%2FHIV+AND+FP%2Freplication%29+&START=1&ELEMENT_SET=B&RESULT=1&DISP=25&FORM=SEP-0%2FHITNUM%2CB-ENG%2CDP%2CMC%2CAN%2CPA%2CABSUM-ENG&IDOC=1530842&IA=US2006023646&LANG=ENG&DISPLAY=STATUS	0.164894
ENPP5	UNQ550/PRO1107, KIAA0879	59084	ectonucleotide pyrophosphatase/phosphodiesterase 5 (putative)	protein-coding	HIV-1	N/A	ectonucleotide pyrophosphatase/phosphodiesterase 5 (putative)	HIV-1	http://www.wipo.int/pctdb/en/fetch.jsp?SEARCH_IA=US2006023646&DBSELECT=PCT&C=10&TOTAL=2&IDB=0&TYPE_FIELD=256&SERVER_TYPE=19-10&SORT=11280292-KEY&QUERY=%28FP%2Ftargets+AND+FP%2Ffor+AND+FP%2Finhibiting+AND+FP%2FHIV+AND+FP%2Freplication%29+&START=1&ELEMENT_SET=B&RESULT=1&DISP=25&FORM=SEP-0%2FHITNUM%2CB-ENG%2CDP%2CMC%2CAN%2CPA%2CABSUM-ENG&IDOC=1530842&IA=US2006023646&LANG=ENG&DISPLAY=STATUS	0.164894
ENTPD8	UNQ2492/PRO5779, GLSR2492, NTPDase-8, UNQ2492	377841	ectonucleoside triphosphate diphosphohydrolase 8	protein-coding	Influenza-A	N/A	ectonucleoside triphosphate diphosphohydrolase 8	Influenza-A	http://preview.ncbi.nlm.nih.gov/pubmed/20027183?itool=EntrezSystem2.PEntrez.Pubmed.Pubmed_ResultsPanel.Pubmed_RVDocSum&ordinalpos=5	0.161118
EP300	RP1-85F18.1, KAT3B, p300	2033	E1A binding protein p300	protein-coding	HIV-1	Nucleus	E1A binding protein p300	HIV-1	http://www.ncbi.nlm.nih.gov/pubmed/18854154?ordinalpos=6&itool=EntrezSystem2.PEntrez.Pubmed.Pubmed_ResultsPanel.Pubmed_DefaultReportPanel.Pubmed_RVDocSum	0.0855299
EPAS1	ECYT4, HIF2A, HLF, MOP2, PASD2, bHLHe73	2034	endothelial PAS domain protein 1	protein-coding	HIV-1	Nucleus	endothelial PAS domain protein 1	HIV-1	http://www.ncbi.nlm.nih.gov/pubmed/18854154?ordinalpos=6&itool=EntrezSystem2.PEntrez.Pubmed.Pubmed_ResultsPanel.Pubmed_DefaultReportPanel.Pubmed_RVDocSum	0.0847652
EPHA2	ARCC2, ECK	1969	EPH receptor A2	protein-coding	HCV	Membrane	EPH receptor A2	HCV	http://www.wipo.int/pctdb/en/fetch.jsp?SEARCH_IA=US2006023646&DBSELECT=PCT&C=10&TOTAL=2&IDB=0&TYPE_FIELD=256&SERVER_TYPE=19-10&SORT=11280292-KEY&QUERY=%28FP%2Ftargets+AND+FP%2Ffor+AND+FP%2Finhibiting+AND+FP%2FHIV+AND+FP%2Freplication%29+&START=1&ELEMENT_SET=B&RESULT=1&DISP=25&FORM=SEP-0%2FHITNUM%2CB-ENG%2CDP%2CMC%2CAN%2CPA%2CABSUM-ENG&IDOC=1530842&IA=US2006023646&LANG=ENG&DISPLAY=STATUS	0.0355335
EPHA2	ARCC2, ECK	1969	EPH receptor A2	protein-coding	HIV-1	Membrane	EPH receptor A2	HIV-1	http://www.wipo.int/pctdb/en/fetch.jsp?SEARCH_IA=US2006023646&DBSELECT=PCT&C=10&TOTAL=2&IDB=0&TYPE_FIELD=256&SERVER_TYPE=19-10&SORT=11280292-KEY&QUERY=%28FP%2Ftargets+AND+FP%2Ffor+AND+FP%2Finhibiting+AND+FP%2FHIV+AND+FP%2Freplication%29+&START=1&ELEMENT_SET=B&RESULT=1&DISP=25&FORM=SEP-0%2FHITNUM%2CB-ENG%2CDP%2CMC%2CAN%2CPA%2CABSUM-ENG&IDOC=1530842&IA=US2006023646&LANG=ENG&DISPLAY=STATUS	0.0355335
EPHA7	EHK3, HEK11	2045	EPH receptor A7	protein-coding	Influenza-A	N/A	EPH receptor A7	Influenza-A	http://preview.ncbi.nlm.nih.gov/pubmed/20027183?itool=EntrezSystem2.PEntrez.Pubmed.Pubmed_ResultsPanel.Pubmed_RVDocSum&ordinalpos=5	0.0212099
EPHB2	CAPB, DRT, EK5, EPHT3, ERK, Hek5, MGC87492, PCBC, Tyro5	2048	EPH receptor B2	protein-coding	Influenza-A	Membrane	EPH receptor B2	Influenza-A	http://preview.ncbi.nlm.nih.gov/pubmed/20027183?itool=EntrezSystem2.PEntrez.Pubmed.Pubmed_ResultsPanel.Pubmed_RVDocSum&ordinalpos=5	0.00282258
EPHB4	HTK, MYK1, TYRO11	2050	EPH receptor B4	protein-coding	Influenza-A	Membrane	EPH receptor B4	Influenza-A	http://preview.ncbi.nlm.nih.gov/pubmed/20027183?itool=EntrezSystem2.PEntrez.Pubmed.Pubmed_ResultsPanel.Pubmed_RVDocSum&ordinalpos=5	0.0522803
EPHB6	HEP, MGC129910, MGC129911	2051	EPH receptor B6	protein-coding	Influenza-A	N/A	EPH receptor B6	Influenza-A	http://preview.ncbi.nlm.nih.gov/pubmed/20081832?itool=EntrezSystem2.PEntrez.Pubmed.Pubmed_ResultsPanel.Pubmed_RVDocSum&ordinalpos=1
EPRS	PIG32, DKFZp313B047, EARS, GLUPRORS, PARS, QARS, QPRS	2058	glutamyl-prolyl-tRNA synthetase	protein-coding	Influenza-A	Cytoplasm	glutamyl-prolyl-tRNA synthetase	Influenza-A	http://www.ncbi.nlm.nih.gov/pubmed/20064371	0.10076
EPS15	AF-1P, AF1P, MLLT5	2060	epidermal growth factor receptor pathway substrate 15	protein-coding	Dengue-2	Membrane	epidermal growth factor receptor pathway substrate 15	Dengue-2	http://www.ncbi.nlm.nih.gov/sites/entrez?Db=pubmed&Cmd=ShowDetailView&TermToSearch=17301152&ordinalpos=1&itool=EntrezSystem2.PEntrez.Pubmed.Pubmed_ResultsPanel.Pubmed_RVDocSum	0.178783
EPS15	AF-1P, AF1P, MLLT5	2060	epidermal growth factor receptor pathway substrate 15	protein-coding	WNV	Membrane	epidermal growth factor receptor pathway substrate 15	WNV	http://www.ncbi.nlm.nih.gov/sites/entrez?Db=pubmed&Cmd=ShowDetailView&TermToSearch=17301152&ordinalpos=1&itool=EntrezSystem2.PEntrez.Pubmed.Pubmed_ResultsPanel.Pubmed_RVDocSum	0.178783
EPS15	AF-1P, AF1P, MLLT5	2060	epidermal growth factor receptor pathway substrate 15	protein-coding	HBV	Membrane	epidermal growth factor receptor pathway substrate 15	HBV	http://www.ncbi.nlm.nih.gov/sites/entrez?Db=pubmed&Cmd=ShowDetailView&TermToSearch=16618702&ordinalpos=3&itool=EntrezSystem2.PEntrez.Pubmed.Pubmed_ResultsPanel.Pubmed_RVDocSum	0.178783
EPS8		2059	epidermal growth factor receptor pathway substrate 8	protein-coding	HIV-1	Membrane	epidermal growth factor receptor pathway substrate 8	HIV-1	http://www.ncbi.nlm.nih.gov/pubmed/18187620?ordinalpos=1&itool=EntrezSystem2.PEntrez.Pubmed.Pubmed_ResultsPanel.Pubmed_RVDocSum	0.0779147
EPS8L3	EPS8R3, FLJ21522, MGC16817	79574	EPS8-like 3	protein-coding	Influenza-A	N/A	EPS8-like 3	Influenza-A	http://preview.ncbi.nlm.nih.gov/pubmed/20027183?itool=EntrezSystem2.PEntrez.Pubmed.Pubmed_ResultsPanel.Pubmed_RVDocSum&ordinalpos=5	0.303617
ERC2	CAST, CAST1, ELKSL, KIAA0378, MGC133063, MGC133064, SPBC110, Spc110	26059	ELKS/RAB6-interacting/CAST family member 2	protein-coding	HCV	Cytoplasm	ELKS/RAB6-interacting/CAST family member 2	HCV	http://www.ncbi.nlm.nih.gov/pubmed/19717417?ordinalpos=1&itool=EntrezSystem2.PEntrez.Pubmed.Pubmed_ResultsPanel.Pubmed_DefaultReportPanel.Pubmed_RVDocSum	0.0171599
ERCC1	COFS4, UV20	2067	excision repair cross-complementing rodent repair deficiency, complementation group 1 (includes overlapping antisense sequence)	protein-coding	HIV-1	Organelles	excision repair cross-complementing rodent repair deficiency, complementation group 1 (includes overlapping antisense sequence)	HIV-1	http://www.ncbi.nlm.nih.gov/pubmed/18854154?ordinalpos=6&itool=EntrezSystem2.PEntrez.Pubmed.Pubmed_ResultsPanel.Pubmed_DefaultReportPanel.Pubmed_RVDocSum	0.116053
ERCC1	COFS4, UV20	2067	excision repair cross-complementing rodent repair deficiency, complementation group 1 (includes overlapping antisense sequence)	protein-coding	HCV	Organelles	excision repair cross-complementing rodent repair deficiency, complementation group 1 (includes overlapping antisense sequence)	HCV	http://www.ncbi.nlm.nih.gov/pubmed/19286138?ordinalpos=4&itool=EntrezSystem2.PEntrez.Pubmed.Pubmed_ResultsPanel.Pubmed_DefaultReportPanel.Pubmed_RVDocSum	0.116053
ERCC3	BTF2, GTF2H, RAD25, TFIIH, XPB	2071	excision repair cross-complementing rodent repair deficiency, complementation group 3	protein-coding	HIV-1	Nucleus	excision repair cross-complementing rodent repair deficiency, complementation group 3	HIV-1	http://www.ncbi.nlm.nih.gov/pubmed/18187620?ordinalpos=1&itool=EntrezSystem2.PEntrez.Pubmed.Pubmed_ResultsPanel.Pubmed_RVDocSum	0.0294496
ERCC5	RP11-484I6.5, COFS3, ERCM2, UVDR, XPG, XPGC	2073	excision repair cross-complementing rodent repair deficiency, complementation group 5	protein-coding	HIV-1	Nucleus	excision repair cross-complementing rodent repair deficiency, complementation group 5	HIV-1	http://www.ncbi.nlm.nih.gov/pubmed/18854154?ordinalpos=6&itool=EntrezSystem2.PEntrez.Pubmed.Pubmed_ResultsPanel.Pubmed_DefaultReportPanel.Pubmed_RVDocSum	0.280386
ERCC5	RP11-484I6.5, COFS3, ERCM2, UVDR, XPG, XPGC	2073	excision repair cross-complementing rodent repair deficiency, complementation group 5	protein-coding	HCV	Nucleus	excision repair cross-complementing rodent repair deficiency, complementation group 5	HCV	http://www.ncbi.nlm.nih.gov/pubmed/19717417?ordinalpos=1&itool=EntrezSystem2.PEntrez.Pubmed.Pubmed_ResultsPanel.Pubmed_DefaultReportPanel.Pubmed_RVDocSum	0.280386
ERN2	IRE1b	10595	endoplasmic reticulum to nucleus signaling 2	protein-coding	HIV-1	N/A	endoplasmic reticulum to nucleus signaling 2	HIV-1	http://www.ncbi.nlm.nih.gov/pubmed/18976975?ordinalpos=1&itool=EntrezSystem2.PEntrez.Pubmed.Pubmed_ResultsPanel.Pubmed_DefaultReportPanel.Pubmed_RVDocSum	0.174876
ERN2	IRE1b	10595	endoplasmic reticulum to nucleus signaling 2	protein-coding	Influenza-A	N/A	endoplasmic reticulum to nucleus signaling 2	Influenza-A	http://preview.ncbi.nlm.nih.gov/pubmed/20027183?itool=EntrezSystem2.PEntrez.Pubmed.Pubmed_ResultsPanel.Pubmed_RVDocSum&ordinalpos=5	0.174876
ERP27	UNQ781/PRO1575, C12orf46, FLJ32115, PDIA8	121506	endoplasmic reticulum protein 27	protein-coding	HIV-1	Organelles	endoplasmic reticulum protein 27	HIV-1	http://www.ncbi.nlm.nih.gov/pubmed/18187620?ordinalpos=1&itool=EntrezSystem2.PEntrez.Pubmed.Pubmed_ResultsPanel.Pubmed_RVDocSum	0.43104
ESAM	UNQ220/PRO246, W117m	90952	endothelial cell adhesion molecule	protein-coding	Influenza-A	N/A	endothelial cell adhesion molecule	Influenza-A	http://www.ncbi.nlm.nih.gov/pubmed/20064371	0.347876
ESPN	LP2654, DFNB36, DKFZp434A196, DKFZp434G2126	83715	espin	protein-coding	WNV	Organelles	espin	WNV	http://www.ncbi.nlm.nih.gov/pubmed/18690214?ordinalpos=2&itool=EntrezSystem2.PEntrez.Pubmed.Pubmed_ResultsPanel.Pubmed_DefaultReportPanel.Pubmed_RVDocSum	0.101729
ETF1	D5S1995, ERF, ERF1, MGC111066, RF1, SUP45L1, TB3-1	2107	eukaryotic translation termination factor 1	protein-coding	HIV-1	Cytoplasm	eukaryotic translation termination factor 1	HIV-1	http://www.ncbi.nlm.nih.gov/pubmed/18187620?ordinalpos=1&itool=EntrezSystem2.PEntrez.Pubmed.Pubmed_ResultsPanel.Pubmed_RVDocSum	0
ETHE1	HSCO, YF13H12	23474	ethylmalonic encephalopathy 1	protein-coding	HIV-1	Cytoplasm	ethylmalonic encephalopathy 1	HIV-1	http://www.ncbi.nlm.nih.gov/pubmed/18187620?ordinalpos=1&itool=EntrezSystem2.PEntrez.Pubmed.Pubmed_ResultsPanel.Pubmed_RVDocSum	0.059744
ETS2	ETS2IT1	2114	v-ets erythroblastosis virus E26 oncogene homolog 2 (avian)	protein-coding	HIV-1	Nucleus	v-ets erythroblastosis virus E26 oncogene homolog 2 (avian)	HIV-1	http://www.ncbi.nlm.nih.gov/pubmed/18854154?ordinalpos=6&itool=EntrezSystem2.PEntrez.Pubmed.Pubmed_ResultsPanel.Pubmed_DefaultReportPanel.Pubmed_RVDocSum	0.0449988
ETV3	FLJ79173, METS, PE-1, PE1, bA110J1.4	2117	ets variant 3	protein-coding	HIV-1	N/A	ets variant 3	HIV-1	http://www.ncbi.nlm.nih.gov/pubmed/18976975?ordinalpos=1&itool=EntrezSystem2.PEntrez.Pubmed.Pubmed_ResultsPanel.Pubmed_DefaultReportPanel.Pubmed_RVDocSum	0.152188
EVC2	LBN	132884	Ellis van Creveld syndrome 2	protein-coding	Influenza-A	N/A	Ellis van Creveld syndrome 2	Influenza-A	http://www.ncbi.nlm.nih.gov/pubmed/20064371	0.20307
EVI1	hCG_1640438, AML1-EVI-1, EVI1, MDS1, MDS1-EVI1, MGC163392, MGC97004, PRDM3	2122	MDS1 and EVI1 complex locus	protein-coding	HIV-1	N/A	MDS1 and EVI1 complex locus	HIV-1	http://www.ncbi.nlm.nih.gov/pubmed/18976975?ordinalpos=1&itool=EntrezSystem2.PEntrez.Pubmed.Pubmed_ResultsPanel.Pubmed_DefaultReportPanel.Pubmed_RVDocSum	0.0755475
EVI2A	EVDA, EVI-2A, EVI2	2123	ecotropic viral integration site 2A	protein-coding	HIV-1	N/A	ecotropic viral integration site 2A	HIV-1	http://www.ncbi.nlm.nih.gov/pubmed/18976975?ordinalpos=1&itool=EntrezSystem2.PEntrez.Pubmed.Pubmed_ResultsPanel.Pubmed_DefaultReportPanel.Pubmed_RVDocSum	0.342144
EWSR1	AC002059.7, EWS, bK984G1.4	2130	EWS RNA-binding protein 1	protein-coding	HCV	Nucleus	EWS RNA-binding protein 1	HCV	http://www.ncbi.nlm.nih.gov/pubmed/19717417?ordinalpos=1&itool=EntrezSystem2.PEntrez.Pubmed.Pubmed_ResultsPanel.Pubmed_DefaultReportPanel.Pubmed_RVDocSum	0.0459471
EXDL2	C14orf114, DKFZp781A0133, DKFZp781L15100, EXDL2, FLJ10738	55218	exonuclease 3'-5' domain containing 2	protein-coding	Dengue-2	N/A	exonuclease 3'-5' domain containing 2	Dengue-2	http://www.ncbi.nlm.nih.gov/pubmed/19396146?ordinalpos=1&itool=EntrezSystem2.PEntrez.Pubmed.Pubmed_ResultsPanel.Pubmed_DefaultReportPanel.Pubmed_RVDocSum	0.150506
EXOD1 (ERI2)	EXOD1, KIAA1504, MGC16943	112479	ERI1 exoribonuclease family member 2	protein-coding	HIV-1	Intracellular	ERI1 exoribonuclease family member 2	HIV-1		0.309603
EXOSC10	PM-Scl, PM/Scl-100, PMSCL, PMSCL2, RRP6, Rrp6p, p2, p3, p4	5394	exosome component 10	protein-coding	HIV-1	Organelles	exosome component 10	HIV-1	http://www.ncbi.nlm.nih.gov/pubmed/18854154?ordinalpos=6&itool=EntrezSystem2.PEntrez.Pubmed.Pubmed_ResultsPanel.Pubmed_DefaultReportPanel.Pubmed_RVDocSum	0.101865
EXOSC3	CGI-102, MGC15120, MGC723, RP11-3J10.8, RRP40, Rrp40p, bA3J10.7, hRrp-40, hRrp40p, p10	51010	exosome component 3	protein-coding	HIV-1	Nucleus	exosome component 3	HIV-1	http://www.ncbi.nlm.nih.gov/pubmed/18187620?ordinalpos=1&itool=EntrezSystem2.PEntrez.Pubmed.Pubmed_ResultsPanel.Pubmed_RVDocSum	0.129371
EXOSC5	MGC111224, MGC12901, RRP41B, RRP46, Rrp46p, hRrp46p, p12B	56915	exosome component 5	protein-coding	HIV-1	Nucleus	exosome component 5	HIV-1	http://www.ncbi.nlm.nih.gov/pubmed/19460752?ordinalpos=1&itool=Email.EmailReport.Pubmed_ReportSelector.Pubmed_RVDocSum	0.0659951
EXOSC9	PM/Scl-75, PMSCL1, RRP45, Rrp45p, p5, p6	5393	exosome component 9	protein-coding	Dengue-2	Organelles	exosome component 9	Dengue-2	http://www.ncbi.nlm.nih.gov/pubmed/18690214?ordinalpos=2&itool=EntrezSystem2.PEntrez.Pubmed.Pubmed_ResultsPanel.Pubmed_DefaultReportPanel.Pubmed_RVDocSum	0.0876768
EXOSC9	PM/Scl-75, PMSCL1, RRP45, Rrp45p, p5, p6	5393	exosome component 9	protein-coding	WNV	Organelles	exosome component 9	WNV	http://www.ncbi.nlm.nih.gov/pubmed/18690214?ordinalpos=2&itool=EntrezSystem2.PEntrez.Pubmed.Pubmed_ResultsPanel.Pubmed_DefaultReportPanel.Pubmed_RVDocSum	0.0876768
F11R	RP11-544M22.2, CD321, JAM, JAM1, JAMA, JCAM, KAT, PAM-1	50848	F11 receptor	protein-coding	Reovirus	Membrane	F11 receptor	Reovirus	http://www.ncbi.nlm.nih.gov/pubmed/17452315?ordinalpos=3&itool=EntrezSystem2.PEntrez.Pubmed.Pubmed_ResultsPanel.Pubmed_DefaultReportPanel.Pubmed_RVDocSum	0.356803
F13A1	RP11-232H4.1, F13A	2162	coagulation factor XIII, A1 polypeptide	protein-coding	Influenza-A	Organelles	coagulation factor XIII, A1 polypeptide	Influenza-A	http://preview.ncbi.nlm.nih.gov/pubmed/20027183?itool=EntrezSystem2.PEntrez.Pubmed.Pubmed_ResultsPanel.Pubmed_RVDocSum&ordinalpos=5	0.11202
F2	PT	2147	coagulation factor II (thrombin)	protein-coding	HIV-1	Organelles	coagulation factor II (thrombin)	HIV-1	http://www.ncbi.nlm.nih.gov/pubmed/18976975?ordinalpos=1&itool=EntrezSystem2.PEntrez.Pubmed.Pubmed_ResultsPanel.Pubmed_DefaultReportPanel.Pubmed_RVDocSum	0.157308
FABP1	FABPL, L-FABP	2168	fatty acid binding protein 1, liver	protein-coding	HIV-1	N/A	fatty acid binding protein 1, liver	HIV-1	http://www.ncbi.nlm.nih.gov/pubmed/18854154?ordinalpos=6&itool=EntrezSystem2.PEntrez.Pubmed.Pubmed_ResultsPanel.Pubmed_DefaultReportPanel.Pubmed_RVDocSum	0.148111
FAM100B	MGC29814, MGC71792	283991	UBA-like domain containing 2	protein-coding	HIV-1	N/A	UBA-like domain containing 2	HIV-1	http://www.ncbi.nlm.nih.gov/pubmed/18976975?ordinalpos=1&itool=EntrezSystem2.PEntrez.Pubmed.Pubmed_ResultsPanel.Pubmed_DefaultReportPanel.Pubmed_RVDocSum	0.0822725
FAM104B	RP11-266I3.4, CXorf44, FLJ18375, FLJ20434	90736	family with sequence similarity 104, member B	protein-coding	Influenza-A	N/A	family with sequence similarity 104, member B	Influenza-A	http://preview.ncbi.nlm.nih.gov/pubmed/20027183?itool=EntrezSystem2.PEntrez.Pubmed.Pubmed_ResultsPanel.Pubmed_RVDocSum&ordinalpos=5	0.510618
FAM116A	FLJ34969	201627	DENN/MADD domain containing 6A	protein-coding	HCV	N/A	DENN/MADD domain containing 6A	HCV	http://www.ncbi.nlm.nih.gov/pubmed/19717417?ordinalpos=1&itool=EntrezSystem2.PEntrez.Pubmed.Pubmed_ResultsPanel.Pubmed_DefaultReportPanel.Pubmed_RVDocSum	0.0692562
FAM125A	MVB12A, CFBP, FLJ32495	93343	multivesicular body subunit 12A	protein-coding	HIV-1	N/A	multivesicular body subunit 12A	HIV-1	Cell Host Microbe. 2007 Jul 12;2(1):41-53.	0.130176
FAM125B	MVB12B, C9orf28, FLJ00001	89853	multivesicular body subunit 12B	protein-coding	HIV-1	N/A	multivesicular body subunit 12B	HIV-1	Cell Host Microbe. 2007 Jul 12;2(1):41-53.	0.0305078
FAM135A	RP1-198I9.1, DKFZp781H2319, FLJ13577, KIAA1411	57579	family with sequence similarity 135, member A	protein-coding	Influenza-A	N/A	family with sequence similarity 135, member A	Influenza-A	http://preview.ncbi.nlm.nih.gov/pubmed/20027183?itool=EntrezSystem2.PEntrez.Pubmed.Pubmed_ResultsPanel.Pubmed_RVDocSum&ordinalpos=5	0.216641
FAM13B1	C5orf5, DKFZp667F249, FAM13B1, FLJ26735, KHCHP, MGC57159, N61	51306	family with sequence similarity 13, member B	protein-coding	Influenza-A	N/A	family with sequence similarity 13, member B	Influenza-A	http://www.ncbi.nlm.nih.gov/pubmed/19327807?ordinalpos=1&itool=EntrezSystem2.PEntrez.Pubmed.Pubmed_ResultsPanel.Pubmed_DefaultReportPanel.Pubmed_RVDocSum	0.123427
FAM13C1	RP11-443O13.2, FAM13C1, MGC33233	220965	family with sequence similarity 13, member C	protein-coding	Influenza-A	N/A	family with sequence similarity 13, member C	Influenza-A	http://www.ncbi.nlm.nih.gov/pubmed/19327807?ordinalpos=1&itool=EntrezSystem2.PEntrez.Pubmed.Pubmed_ResultsPanel.Pubmed_DefaultReportPanel.Pubmed_RVDocSum	0.163576
FAM177A1	C14orf24, DKFZp686J1254, FLJ38854	283635	family with sequence similarity 177, member A1	protein-coding	HCV	N/A	family with sequence similarity 177, member A1	HCV	http://www.wipo.int/pctdb/en/fetch.jsp?SEARCH_IA=US2006023646&DBSELECT=PCT&C=10&TOTAL=2&IDB=0&TYPE_FIELD=256&SERVER_TYPE=19-10&SORT=11280292-KEY&QUERY=%28FP%2Ftargets+AND+FP%2Ffor+AND+FP%2Finhibiting+AND+FP%2FHIV+AND+FP%2Freplication%29+&START=1&ELEMENT_SET=B&RESULT=1&DISP=25&FORM=SEP-0%2FHITNUM%2CB-ENG%2CDP%2CMC%2CAN%2CPA%2CABSUM-ENG&IDOC=1530842&IA=US2006023646&LANG=ENG&DISPLAY=STATUS	0.112124
FAM177A1	C14orf24, DKFZp686J1254, FLJ38854	283635	family with sequence similarity 177, member A1	protein-coding	HIV-1	N/A	family with sequence similarity 177, member A1	HIV-1	http://www.wipo.int/pctdb/en/fetch.jsp?SEARCH_IA=US2006023646&DBSELECT=PCT&C=10&TOTAL=2&IDB=0&TYPE_FIELD=256&SERVER_TYPE=19-10&SORT=11280292-KEY&QUERY=%28FP%2Ftargets+AND+FP%2Ffor+AND+FP%2Finhibiting+AND+FP%2FHIV+AND+FP%2Freplication%29+&START=1&ELEMENT_SET=B&RESULT=1&DISP=25&FORM=SEP-0%2FHITNUM%2CB-ENG%2CDP%2CMC%2CAN%2CPA%2CABSUM-ENG&IDOC=1530842&IA=US2006023646&LANG=ENG&DISPLAY=STATUS	0.112124
FAM38A	KIAA0233, Mib	9780	piezo-type mechanosensitive ion channel component 1	protein-coding	Influenza-A	N/A	piezo-type mechanosensitive ion channel component 1	Influenza-A	http://www.ncbi.nlm.nih.gov/pubmed/20064371	0.0682599
FAM5B	BRINP2, DBCCR1L2, FLJ41342, KIAA1747, RP5-1026E2.1	57795	family with sequence similarity 5, member B	protein-coding	HIV-1	Cytoplasm	family with sequence similarity 5, member B	HIV-1	http://www.ncbi.nlm.nih.gov/pubmed/18187620?ordinalpos=1&itool=EntrezSystem2.PEntrez.Pubmed.Pubmed_ResultsPanel.Pubmed_RVDocSum	0.0646894
FAM76B	MGC33371	143684	family with sequence similarity 76, member B	protein-coding	HIV-1	N/A	family with sequence similarity 76, member B	HIV-1	http://www.ncbi.nlm.nih.gov/pubmed/18187620?ordinalpos=1&itool=EntrezSystem2.PEntrez.Pubmed.Pubmed_ResultsPanel.Pubmed_RVDocSum	0.0273869
FANCE	FACE, FAE	2178	Fanconi anemia, complementation group E	protein-coding	HCV	Nucleus	Fanconi anemia, complementation group E	HCV	http://www.ncbi.nlm.nih.gov/pubmed/19286138?ordinalpos=4&itool=EntrezSystem2.PEntrez.Pubmed.Pubmed_ResultsPanel.Pubmed_DefaultReportPanel.Pubmed_RVDocSum	0.253456
FANCM	FAAP250, KIAA1596, MGC176453	57697	Fanconi anemia, complementation group M	protein-coding	HIV-1	N/A	Fanconi anemia, complementation group M	HIV-1	http://www.ncbi.nlm.nih.gov/pubmed/18976975?ordinalpos=1&itool=EntrezSystem2.PEntrez.Pubmed.Pubmed_ResultsPanel.Pubmed_DefaultReportPanel.Pubmed_RVDocSum	0.332085
FASTKD5	FLJ13149, FLJ58294, dJ1187M17.5	60493	FAST kinase domains 5	protein-coding	Dengue-2	N/A	FAST kinase domains 5	Dengue-2	http://www.ncbi.nlm.nih.gov/pubmed/19396146?ordinalpos=1&itool=EntrezSystem2.PEntrez.Pubmed.Pubmed_ResultsPanel.Pubmed_DefaultReportPanel.Pubmed_RVDocSum	0.364944
FATE1	CT43, FATE	89885	fetal and adult testis expressed 1	protein-coding	HIV-1	Cytoplasm	fetal and adult testis expressed 1	HIV-1	http://www.ncbi.nlm.nih.gov/pubmed/18976975?ordinalpos=1&itool=EntrezSystem2.PEntrez.Pubmed.Pubmed_ResultsPanel.Pubmed_DefaultReportPanel.Pubmed_RVDocSum	0.515409
FAU	FAU1, FLJ22986, Fub1, Fubi, MNSFbeta, RPS30, asr1	2197	Finkel-Biskis-Reilly murine sarcoma virus (FBR-MuSV) ubiquitously expressed	protein-coding	Influenza-A	Organelles	Finkel-Biskis-Reilly murine sarcoma virus (FBR-MuSV) ubiquitously expressed	Influenza-A	http://preview.ncbi.nlm.nih.gov/pubmed/20081832?itool=EntrezSystem2.PEntrez.Pubmed.Pubmed_ResultsPanel.Pubmed_RVDocSum&ordinalpos=1	0.0281049
FAU	FAU1, FLJ22986, Fub1, Fubi, MNSFbeta, RPS30, asr1	2197	Finkel-Biskis-Reilly murine sarcoma virus (FBR-MuSV) ubiquitously expressed	protein-coding	HCV	Organelles	Finkel-Biskis-Reilly murine sarcoma virus (FBR-MuSV) ubiquitously expressed	HCV	http://www.ncbi.nlm.nih.gov/pubmed/19717417?ordinalpos=1&itool=EntrezSystem2.PEntrez.Pubmed.Pubmed_ResultsPanel.Pubmed_DefaultReportPanel.Pubmed_RVDocSum	0.0281049
FBF1	Alb, FBF-1, FLJ00103, FLJ13996, KIAA1863	85302	Fas (TNFRSF6) binding factor 1	protein-coding	WNV	N/A	Fas (TNFRSF6) binding factor 1	WNV	http://www.ncbi.nlm.nih.gov/pubmed/18690214?ordinalpos=2&itool=EntrezSystem2.PEntrez.Pubmed.Pubmed_ResultsPanel.Pubmed_DefaultReportPanel.Pubmed_RVDocSum	0.32981
FBLN5	UNQ184/PRO210, ARMD3, DANCE, EVEC, FIBL-5, FLJ90059, UP50	10516	fibulin 5	protein-coding	HCV	Extracellular	fibulin 5	HCV	http://www.ncbi.nlm.nih.gov/pubmed/19717417?ordinalpos=1&itool=EntrezSystem2.PEntrez.Pubmed.Pubmed_ResultsPanel.Pubmed_DefaultReportPanel.Pubmed_RVDocSum	0.0601425
FBLP-1	RP11-169K16.5, CAL, DKFZp434G171, FBLP-1, FBLP1	54751	filamin binding LIM protein 1	protein-coding	HIV-1	N/A	filamin binding LIM protein 1	HIV-1	http://www.ncbi.nlm.nih.gov/pubmed/18854154?ordinalpos=6&itool=EntrezSystem2.PEntrez.Pubmed.Pubmed_ResultsPanel.Pubmed_DefaultReportPanel.Pubmed_RVDocSum	0.247838
FBN3	KIAA1776	84467	fibrillin 3	protein-coding	WNV	N/A	fibrillin 3	WNV	http://www.ncbi.nlm.nih.gov/pubmed/18690214?ordinalpos=2&itool=EntrezSystem2.PEntrez.Pubmed.Pubmed_ResultsPanel.Pubmed_DefaultReportPanel.Pubmed_RVDocSum
FBP1	RP11-342C23.1, FBP	2203	fructose-1,6-bisphosphatase 1	protein-coding	HCV	N/A	fructose-1,6-bisphosphatase 1	HCV	J Virol. 2008 Jun;82(12):5761-73	0.106794
FBXL2	DKFZp564P0622, FBL2, FBL3	25827	F-box and leucine-rich repeat protein 2	protein-coding	HCV	Cytoplasm	F-box and leucine-rich repeat protein 2	HCV	http://www.ncbi.nlm.nih.gov/sites/entrez?Db=pubmed&Cmd=ShowDetailView&TermToSearch=15893726&ordinalpos=7&itool=EntrezSystem2.PEntrez.Pubmed.Pubmed_ResultsPanel.Pubmed_RVDocSum	0.032872
FBXO18	RP11-536K7.6, FBH1, FLJ14590, Fbx18, MGC131916, MGC141935, MGC141937	84893	F-box protein, helicase, 18	protein-coding	HIV-1	Nucleus	F-box protein, helicase, 18	HIV-1	http://www.ncbi.nlm.nih.gov/pubmed/18187620?ordinalpos=1&itool=EntrezSystem2.PEntrez.Pubmed.Pubmed_ResultsPanel.Pubmed_RVDocSum	0.105586
FBXO21	DKFZp434G058, FBX21, FLJ90233, KIAA0875, MGC26682	23014	F-box protein 21	protein-coding	HIV-1	N/A	F-box protein 21	HIV-1	http://www.ncbi.nlm.nih.gov/pubmed/18187620?ordinalpos=1&itool=EntrezSystem2.PEntrez.Pubmed.Pubmed_ResultsPanel.Pubmed_RVDocSum	0.0256066
FBXO38	SP329, Fbx38, MOKA	81545	F-box protein 38	protein-coding	HCV	Nucleus	F-box protein 38	HCV	http://www.ncbi.nlm.nih.gov/pubmed/19717417?ordinalpos=1&itool=EntrezSystem2.PEntrez.Pubmed.Pubmed_ResultsPanel.Pubmed_DefaultReportPanel.Pubmed_RVDocSum	0.0650633
FBXO44	RP3-330O12.2, DKFZp781J0852, FBG3, FBX30, FBX6A, Fbx44, Fbxo6a, MGC14140	93611	F-box protein 44	protein-coding	Influenza-A	N/A	F-box protein 44	Influenza-A	http://preview.ncbi.nlm.nih.gov/pubmed/20027183?itool=EntrezSystem2.PEntrez.Pubmed.Pubmed_ResultsPanel.Pubmed_RVDocSum&ordinalpos=5	0.020897
FBXW10	Fbw10, HREP, SM25H2, SM2SH2	10517	F-box and WD repeat domain containing 10	protein-coding	Influenza-A	N/A	F-box and WD repeat domain containing 10	Influenza-A	http://preview.ncbi.nlm.nih.gov/pubmed/20081832?itool=EntrezSystem2.PEntrez.Pubmed.Pubmed_ResultsPanel.Pubmed_RVDocSum&ordinalpos=1
[truncated: 1,959 more rows]

## Sheet: viORFs
Gene symbol	Entrez IDs	description	type_of_gene	map_location	Number of times detected	dsDNA	dsRNA	ssRNA(+)	ssRNA(-)	References
[truncated: 577 more rows]

[truncated: 1 more sheets: Co-IP+LCMS]
