# Supplementary material for: Systems Biology-Based Investigation of Cellular Antiviral Drug Targets Identified by Gene-Trap Insertional Mutagenesis
Source: PLoS Comput Biol. 2016 Sep 15;12(9):e1005074. doi: 10.1371/journal.pcbi.1005074 (PMC5025164; doi:10.1371/journal.pcbi.1005074)
Supplement: S7 Table — (XLSX) [file pcbi.1005074.s008.xlsx]

## Sheet: gene-drug network
Gene_Symbol	Drugbank_DrugID	ATC_codes	Gene name	References	DRUGBANK_ID	DRUG_GROUPS	Generic_name	Synonyms	Brands_name	Drug structure (SMILES)
ABCB1	DB00997	L01DB01	ATP-binding cassette, sub-family B (MDR/TAP), member 1	RSID:rs2229107,RSID:rs35730308,RSID:rs35023033,RSID:rs35810889	DB00997	approved; investigational	Doxorubicin	Doxorubicin HCl; Doxorubicin Hydrochloride; Doxorubicina [INN-Spanish]; Doxorubicine [INN-French]; Doxorubicinum [INN-Latin]	ADM; Adriablastin; Adriamycin; Adriamycin PFS; Adriamycin RDF; Adriamycin Semiquinone; Adriblastin; Adriblastina; Caelyx; DM2; Doxil; Doxo; Myocet; RDF Rubex; Resmycin; Rubex	COC1=CC=CC2=C1C(=O)C1=C(O)C3=C(C[C@](O)(C[C@@H]3O[C@H]3C[C@H](N)[C@H](O)[C@H](C)O3)C(=O)CO)C(O)=C1C2=O
ABCB1	DB01229	L01CD01	ATP-binding cassette, sub-family B (MDR/TAP), member 1	RSID:rs28364274,RSID:rs2032582	DB01229	approved	Paclitaxel	7-epi-Paclitaxel; 7-epi-Taxol; 7-Epipaclitaxel; 7-Epitaxol; ABI-007	Abraxane; Epitaxol; LipoPac; Onxol; Paxceed; Paxene; Taxol; Taxol A; Vascular Wrap; Xorane	CC(=O)O[C@@H]1C2=C(C)[C@H](C[C@@](O)([C@@H](OC(=O)C3=CC=CC=C3)[C@@H]3[C@@]4(CO[C@@H]4C[C@H](O)[C@@]3(C)C1=O)OC(C)=O)C2(C)C)OC(=O)[C@H](O)[C@@H](NC(=O)C1=CC=CC=C1)C1=CC=CC=C1
ABCB1	DB00485	J01CF01	ATP-binding cassette, sub-family B (MDR/TAP), member 1	RSID:rs1045642,RSID:rs1045642	DB00485	approved	Dicloxacillin	Diclossacillina [DCIT]; Dicloxacilin; Dicloxacilina [INN-Spanish]; Dicloxacillin Sodium; Dicloxacilline [INN-French]; Dicloxacillinum [INN-Latin]; Dicloxacycline	Dycill; Dynapen; Maclicine; Pathocil	CC1=C(C(=O)N[C@H]2[C@H]3SC(C)(C)[C@@H](N3C2=O)C(O)=O)C(=NO1)C1=C(Cl)C=CC=C1Cl
ABCB1	DB00932	J05AE09	ATP-binding cassette, sub-family B (MDR/TAP), member 1	PMID:20147896,PMID:20147896	DB00932	approved; investigational	Tipranavir	TPV	Aptivus; Aptivus (Boehringer Ingelheim)	CCC[C@@]1(CCC2=CC=CC=C2)CC(=O)C([C@H](CC)C2=CC(NS(=O)(=O)C3=NC=C(C=C3)C(F)(F)F)=CC=C2)=C(O)O1
ABCB1	DB00201	N06BC01,N02BE01	ATP-binding cassette, sub-family B (MDR/TAP), member 1	PMID:20147896	DB00201	approved	Caffeine	Cafeina; Caffein; Caffeine Pure; Caffeine, Anhydrous; Caffeine, Monohydrate; Caffeine, Synthetic; CFF; Compound 65; Methyltheobromide; Methyltheobromine; Monomethyl Derivative of Theophylline; Theobromine ME; Theophylline ME	Alert-Pep; Anoquan; Cafamil; Cafcit; Cafecon; Caffedrine; Caffedrine Caplets; Caffine; Cafipel; Coffein; Coffeine; Darvon Compound; Darvon Compound-65; Dasin; Dexitac; Dexitac Stay Alert Stimulant; Dhc Plus; Diurex; Durvitan; Eldiatric C; Enerjets; Ercatab; Esgic; Esgic-Plus; Femcet; Fioricet; Fiorinal; Guaranine; Hycomine; Invagesic; Invagesic Forte; Keep Alert; Kofein; Koffein; Lanorinal; Matei…	CN1C=NC2=C1C(=O)N(C)C(=O)N2C
ABCB1	DB00514	R05DA09	ATP-binding cassette, sub-family B (MDR/TAP), member 1	PMID:20147896	DB00514	approved	Dextromethorphan	D-Methorphan; D-Methorphan Hydrobromide; Delta-Methorphan; Demorphan; Demorphan Hydrobromide; Demorphine; Destrometerfano [Dcit]; Dextromethorfan [Czech]; Dextromethorphan Bromhydrate; Dextromethorphan Bromide; Dextrometorfano [INN-Spanish]; Dextrometorphan; Dextromorphan; Dexyromethorphan; L-Methorphan; Levomethorphan; Levomethorphan [Ban:Dcf:Inn]; Levomethorphane [INN-French]; Levomethorphanum …	Antussan; Balminil DM; Balminil DM Children; Benylin Adult Formula Cough Suppressant; Benylin DM; Benylin DM 12 Hour; Benylin DM for Children; Benylin DM for Children 12 Hour; Benylin Pediatric Cough Suppressant; Calmylin #1; Canfodion; Cosylan; Cough-X; Creo-Terpin; Delsym; Delsym Cough Formula; Diabe-Tuss DM Syrup; Dormetan; Dormethan; Hihustan M.; Hold DM; Koffex DM; Medicon; Methorate Hydrobr…	COC1=CC2=C(C[C@H]3[C@H]4CCCC[C@@]24CCN3C)C=C1
ABCB1	DB00762	L01XX19	ATP-binding cassette, sub-family B (MDR/TAP), member 1	RSID:rs10276036	DB00762	approved; investigational	Irinotecan	Irinotecan Hcl; Irinotecan Hydrochloride; Irinotecan Hydrochloride Trihydrate; Irinotecanum [INN-Latin]	Camptosar; CP0; IRINOTECAN, CPT-11	CCC1=C2CN3C(=CC4=C(COC(=O)[C@]4(O)CC)C3=O)C2=NC2=C1C=C(OC(=O)N1CCC(CC1)N1CCCCC1)C=C2
ABCB1	DB00709	J05AF05	ATP-binding cassette, sub-family B (MDR/TAP), member 1	Pathway:PA165860384	DB00709	approved; investigational	Lamivudine	Lamivudine [Usan:Ban:Inn]	3TC; Epivir; Epivir-HBV; Hepitec; Heptovir; Zeffix	NC1=NC(=O)N(C=C1)[C@@H]1CS[C@H](CO)O1
ABCB1	DB00571	C07AA05	ATP-binding cassette, sub-family B (MDR/TAP), member 1	PMID:20216335	DB00571	approved; investigational	Propranolol	Dl-Propranolol Hydrochloride; Propanalol; Propanolol; Propranalol; Propranolol Hcl; Propranolol Hydrochloride; R,S-Propranolol Hydrochloride	Angilol; Apsolol; Avlocardyl; Bedranol; Beprane; Berkolol; Beta-Neg; Beta-Propranolol; Beta-Tablinen; Beta-Timelets; Betachron; Betalong; Cardinol; Caridolol; Corpendol; Deralin; Dociton; Duranol; Efektolol; Elbrol; Etalong; Euprovasin; Frekven; Inderal; Inderal La; Inderide; Indobloc; Innopran XL; Intermigran; Kemi S; Migrastat; Obsidan; Oposim; Prano-Puren; Propanix; Prophylux; Propranolol Hcl …	CC(C)NCC(O)COC1=CC=CC2=CC=CC=C12
ABCB1	DB00381	C08CA01	ATP-binding cassette, sub-family B (MDR/TAP), member 1	PMID:16869811	DB00381	approved	Amlodipine	Amlodipine Benzenesulfonate; Amlodipine Besilate; Amlodipine Besylate; Amlodipine Free Base; Amlodipino [Spanish]; Amlodipinum [Latin]	Amlocard; Amlodis; Amvaz; Coroval; Lipinox; Lotrel; Norvasc	CCOC(=O)C1=C(COCCN)NC(C)=C(C1C1=CC=CC=C1Cl)C(=O)OC
ABCB1	DB00497	N02AA05	ATP-binding cassette, sub-family B (MDR/TAP), member 1	PMID:19845769,PMID:21383334	DB00497	illicit; approved; investigational	Oxycodone	Dihydrohydroxycodeinone; Dihydrohydroxycondeinone; Dihydrone; Oxicodona [INN-Spanish]; Oxycodone Hcl; Oxycodone Hydrochloride; Oxycodonum [INN-Latin]; PTI-821	Combunox; Dihydroxycodeinone; Dinarkon; Diphydrone; Endocet; Endodan; Endone; Eubine; Eucodal; Eucodalum; Eukodal; Eutagen; Oxanest; Oxicon; Oxicone; Oxikon; Oxycodeinone; Oxycodon; Oxycon; Oxycontin; OxyFAST; OxyIR; OxyNorm; Pancodine; Percobarb; Percodan; Percolone; Remoxy; Roxicodone; Supendol; Supeudol; Tecodin; Tekodin; Thecodine; Thekodin	COC1=C2O[C@H]3C(=O)CC[C@@]4(O)[C@H]5CC(C=C1)=C2[C@@]34CCN5C
ABCB1	DB00308	C01BD05	ATP-binding cassette, sub-family B (MDR/TAP), member 1	PMID:19204737	DB00308	approved	Ibutilide	Ibutilida [INN-Spanish]; Ibutilide Fumarate; Ibutilidum [INN-Latin]	Corvert	CCCCCCCN(CC)CCCC(O)C1=CC=C(NS(C)(=O)=O)C=C1
ABCB1	DB00318	N02AA08,R05DA04,R05DA12	ATP-binding cassette, sub-family B (MDR/TAP), member 1	PMID:18781855	DB00318	illicit; approved	Codeine	Codeine anhydrous; L-Codeine; Methylmorphine; Morphine monomethyl ether; Norcodeine, N-Methyl; Norcodine, N-Methyl	Codicept; Coducept	COC1=C2O[C@H]3[C@@H](O)C=C[C@H]4[C@H]5CC(C=C1)=C2[C@@]34CCN5C
ABCB1	DB00215	N06AB04,N06AB10	ATP-binding cassette, sub-family B (MDR/TAP), member 1	RSID:rs4148740,RSID:rs10280101,RSID:rs7787082,RSID:rs2032583,RSID:rs4148739,RSID:rs11983225,RSID:rs10248420,RSID:rs2235040,RSID:rs12720067,RSID:rs2235015,PMID:20216335,PMID:18940259	DB00215	approved	Citalopram	Citalopram Hydrobromide; Citalopramum [INN-Latin]	Akarin; Celapram; Celexa; Celius; Ciazil; Cilift; Cimal; Cipram; Cipramil; Ciprapine; Citabax; Citalec; Citol; Citopam; Citox; Citrol; Dalsan; Elopram; Humorup; Nitalapram; Oropram; Pramcit; Recital; Seropram; Talam; Talohexal; Temperax; Vodelax; Zentius; Zetalo	CN(C)CCCC1(OCC2=C1C=CC(=C2)C#N)C1=CC=C(F)C=C1
ABCB1	DB00207	J01FA10,S01AA26	ATP-binding cassette, sub-family B (MDR/TAP), member 1	PMID:14982769,PMID:19904007	DB00207	approved	Azithromycin	Aritromicina [Spanish]; Azithramycine; Azithromycin Dihydrate; Azithromycine [French]; Azithromycinum [Latin]	Azenil; Azibiot; Azifine; Azitromax; Aziwok; Aztrin; Hemomycin; Misultina; Mixoterin; Setron; Sumamed; Tobil; Tromix; Vinzam; Zeto; Zifin; Zithrax; Zithromax; Zitrim; Zitrocin; Zitromax; Zitrotek; Zmax	CC[C@H]1OC(=O)[C@H](C)[C@@H](O[C@H]2C[C@@](C)(OC)[C@@H](O)[C@H](C)O2)C(C)[C@@H](O[C@@H]2O[C@H](C)C[C@@H]([C@H]2O)N(C)C)[C@](C)(O)C[C@@H](C)CN(C)[C@H](C)[C@@H](O)[C@]1(C)O
ABCB1	DB01258	C09XA02	ATP-binding cassette, sub-family B (MDR/TAP), member 1	PMID:21787191	DB01258	approved; investigational	Aliskiren	Rasilez; SPP 100	Rasilez; Tekturna	COCCCOC1=C(OC)C=CC(C[C@@H](C[C@H](N)[C@@H](O)C[C@@H](C(C)C)C(=O)NCC(C)(C)C(N)=O)C(C)C)=C1
ABCB1	DB00736	A02BC05,A02BC01	ATP-binding cassette, sub-family B (MDR/TAP), member 1	PMID:11770010	DB00736	approved; investigational	Esomeprazole	Esomeprazole Sodium; Esomperazole	Axagon; Esopral; Lucen; Nexiam; Nexium; Nexium IV	COC1=CC2=C(C=C1)N=C(N2)S(=O)CC1=NC=C(C)C(OC)=C1C
ABCB1	DB00338	A02BC01,A02BC05	ATP-binding cassette, sub-family B (MDR/TAP), member 1	PMID:20216335,PMID:20147896,PMID:11770010	DB00338	approved; investigational	Omeprazole	OMEP; Omeprazol [INN-Spanish]; Omeprazole magnesium; Omeprazolum [INN-Latin]; OMP; OMZ	Antra; Audazol; Aulcer; Belmazol; Ceprandal; Danlox; Demeprazol; Desec; Dizprazol; Dudencer; Elgam; Emeproton; Epirazole; Erbolin; Exter; Gasec; Gastrimut; Gastroloc; Gibancer; Indurgan; Inhibitron; Inhipump; Lensor; Logastric; Lomac; Losec; Mepral; Miol; Miracid; Mopral; Morecon; Nilsec; Nopramin; Ocid; Olexin; Omapren; Omebeta 20; Omed; Omegast; Omepral; Omeprazon; Omeprol; Omesek; Omezol; Omez…	COC1=CC2=C(C=C1)N=C(N2)S(=O)CC1=NC=C(C)C(OC)=C1C
ABCB1	DB00213	A02BC02	ATP-binding cassette, sub-family B (MDR/TAP), member 1	PMID:20216335,PMID:11770010	DB00213	approved	Pantoprazole	Pantoprazol [INN-Spanish]; Pantoprazole Na; Pantoprazole Sodium; Pantoprazolum [INN-Latin]; Pantoprozole	Astropan; Pantoloc; Pantopan; Pantor; Pantozol; Protium; Protonix; Protonix I.V.; Protonix IV	COC1=C(OC)C(CS(=O)C2=NC3=C(N2)C=C(OC(F)F)C=C3)=NC=C1
ABCB1	DB00158	B03BB01	ATP-binding cassette, sub-family B (MDR/TAP), member 1	PMID:20136356,PMID:12852262	DB00158	approved; nutraceutical	Folic Acid	Folate; PGA; Pteroyl-L-glutamic acid; Pteroyl-L-monoglutamic acid; Pteroylglutamic acid; Pteroylmonoglutamic acid; Vitamin B9; Vitamin Bc; Vitamin Be; Vitamin M	Acifolic; Apo-Folic; Cytofol; Dosfolat B activ; Folacid; Folacin; Folbal; Folcidin; Foldine; Folettes; Foliamin; Folicet; Folipac; Folsan; Folsaure; Folsav; Folvite; Folvron; Incafolic; Millafol	NC1=NC(=O)C2=NC(CNC3=CC=C(C=C3)C(=O)N[C@@H](CCC(O)=O)C(O)=O)=CN=C2N1
ABCB1	DB00819	S01EC01	ATP-binding cassette, sub-family B (MDR/TAP), member 1	PMID:16753003	DB00819	approved	Acetazolamide	Acetamidothiadiazolesulfonamide; Acetazolamid; Acetazolamide Sodium; Acetazolamine; Acetazoleamide; Acetozalamide; Carbonic Anhydrase Inhibitor 6063	Acetamox; Acetazolam; Ak-Zol; Apo-Acetazolamide; Atenezol; Cidamex; Dazamide; Defiltran; Dehydratin; Diacarb; Diakarb; Diamox; Diamox Sequels; Didoc; Diluran; Diuramid; Diureticum-Holzinger; Diuriwas; Diutazol; Donmox; Duiramid; Edemox; Eumicton; Fonurit; Glaupax; Glupax; Natrionex; Nephramid; Nephramide; Phonurit; Sk-Acetazolamide; Storzolamide; Vetamox	CC(=O)NC1=NN=C(S1)S(N)(=O)=O
ABCB1	DB00829	N05BA01,N05BA17	ATP-binding cassette, sub-family B (MDR/TAP), member 1	PMID:16753003	DB00829	illicit; approved	Diazepam	DAP; Methyldiazepinone	Alboral; Aliseum; Alupram; Amiprol; An-Ding; Ansiolin; Ansiolisina; Apaurin; Apo-Diazepam; Apozepam; Armonil; Assival; Atensine; Atilen; Bensedin; Bialzepam; Calmocitene; Calmpose; Cercine; Ceregulart; Condition; Diacepan; Dialag; Dialar; Diapam; Diastat; Diazemuls; Diazemulus; Diazepam Intensol; Diazepan; Diazetard; Dienpax; Dipam; Dipezona; Dizac; Domalium; Duksen; Duxen; E-Pam; Eridan; Eurosan…	CN1C2=C(C=C(Cl)C=C2)C(=NCC1=O)C1=CC=CC=C1
ABCB1	DB00593	N03AD01	ATP-binding cassette, sub-family B (MDR/TAP), member 1	PMID:16753003	DB00593	approved	Ethosuximide	Aethosuximide; Ethosuccimide; Ethosuccinimide; Ethosuxide; Etosuximida	Asamid; Atysmal; Capitus; Emeside; Epileo Petit Mal; Ethymal; Etomal; Mesentol; Pemal; Pemalin; Pentinimid; Peptinimid; Petinimid; Petnidan; Piknolepsin; Pyknolepsinum; Ronton; Simatin; Succimal; Succimitin; Suxilep; Suximal; Suxin; Suxinutin; Thetamid; Thilopemal; Zaraondan; Zarodan; Zarondan; Zarontin; Zartalin	CCC1(C)CC(=O)NC1=O
ABCB1	DB00754	N03AB01	ATP-binding cassette, sub-family B (MDR/TAP), member 1	PMID:16753003	DB00754	approved	Ethotoin	Ethotoine [INN-French]; Ethotoinum [INN-Latin]; Etotoina [INN-Spanish]	Accenon; Peganone; Pegoanone	CCN1C(=O)NC(C1=O)C1=CC=CC=C1
ABCB1	DB01595	N05CD03,N05CD02	ATP-binding cassette, sub-family B (MDR/TAP), member 1	PMID:16753003	DB01595	approved	Nitrazepam	1, 3-Dihydro-7-nitro-5-phenyl-2H-1,4-benzodiazepin-2-one; 1,3-Dihydro-7-nitro-5-phenyl-2H-1,4-benzodiazepin-2-one; 2,3-Dihydro-7-nitro-5-phenyl-1H-1,4-benzodiazepin-2-on; 7-Nitro-1,3-dihydro-5-phenyl-2H-1,4-benzodiazepin-2-one; 7-Nitro-5-phenyl-1,3-dihydro-2H-1,4-benzodiazepin-2-one; 7-Nitro-5-phenyl-2,3-dihydro-1H-1,4-benzodiazepin-2-one; N-desmethylnimetazepam; Nitrazepamum [inn-latin]; NTZ	Alodorm; Apo-nitrazepam tablets BP; Apodorm; Atempol; Benzalin; Calsamin; Calsmin; Cerson; Dormicum; Dormin-5; Dormo-puren; Dumolid; Eatan; Eatan n; Epibenzalin; Epinelbon; Eunoctin; Eunoktin; Gerson; Hipnax; Hipsal; Ibrovek; Imeson; Imesont; Insomin; Ipersed; LA 1 (VAN); Magadon; Megadon; Mitidin; Mogadan; Mogadon; Mogadone; Nelbon; Nelmat; Neozepam; Neuchlonic; Nitrados; Nitravet; Nitrazadon; N…	[O-][N+](=O)C1=CC2=C(NC(=O)CN=C2C2=CC=CC=C2)C=C1
ABCB1	DB00909	N03AX15	ATP-binding cassette, sub-family B (MDR/TAP), member 1	PMID:16753003	DB00909	approved; investigational	Zonisamide	Zonisamida [Spanish]; Zonisamidum [Latin]	Exceglan; Excegram; Excegran; Zonegran	NS(=O)(=O)CC1=NOC2=CC=CC=C12
ABCB1	DB00349	N05BA09	ATP-binding cassette, sub-family B (MDR/TAP), member 1	RSID:rs2032582,RSID:rs3789243,PMID:16753003	DB00349	illicit; approved; investigational	Clobazam		Chlorepin; Clorepin; Frisium; Mystan; Urbadan; Urbanyl	CN1C2=C(C=C(Cl)C=C2)N(C2=CC=CC=C2)C(=O)CC1=O
ABCB1	DB01068	N03AE01	ATP-binding cassette, sub-family B (MDR/TAP), member 1	RSID:rs2032582,RSID:rs3789243,PMID:16753003	DB01068	illicit; approved	Clonazepam	Chlonazepam; Clonazepamum	Antelepsin; Antilepsin; Cloazepam; Clonopin; Iktorivil; Klonopin; Klonopin Rapidly Disintegrating; Landsen; Rivotril	[O-][N+](=O)C1=CC2=C(NC(=O)CN=C2C2=CC=CC=C2Cl)C=C1
ABCB1	DB00273	N03AX11	ATP-binding cassette, sub-family B (MDR/TAP), member 1	RSID:rs2032582,RSID:rs3789243	DB00273	approved; investigational	Topiramate	Tipiramate [French]; Tipiramato [Spanish]; topiramate tablet; Topiramato [INN-Spanish]; Topiramatum [INN-Latin]; Topiramic acid	Topamax; Topamax Sprinkle	CC1(C)O[C@@H]2CO[C@@]3(COS(N)(=O)=O)OC(C)(C)O[C@H]3[C@@H]2O1
ABCB1	DB01080	N03AG04	ATP-binding cassette, sub-family B (MDR/TAP), member 1	RSID:rs2032582,RSID:rs3789243	DB01080	approved	Vigabatrin		4-Amino-5-hexenoic acid; 4-Aminohexenoic acid; gamma-Vinyl GABA; GVG; Sabril (TN); Vigabatrin [USAN:BAN:INN]; Vigabatrina [Spanish]; Vigabatrine; Vigabatrine [French]; Vigabatrinum [Latin]	NC(CCC(O)=O)C=C
ABCB1	DB01175	N06AB10	ATP-binding cassette, sub-family B (MDR/TAP), member 1	PMID:20859246	DB01175	approved; investigational	Escitalopram	Escitalopram Oxalate	Cipralex; Lexapro	CN(C)CCC[C@]1(OCC2=C1C=CC(=C2)C#N)C1=CC=C(F)C=C1
ABCB1	DB01248	L01CD02	ATP-binding cassette, sub-family B (MDR/TAP), member 1	PMID:14617793,PMID:17062689,PMID:9610729,PMID:11059771,PMID:18668431,PMID:12608532,PMID:12417570,PMID:20216335,PMID:17925548,PMID:15849751	DB01248	approved; investigational	Docetaxel	Docetaxel anhydrous; Docetaxel, Trihydrate; TXL	Taxotere	CC(=O)O[C@@]12CO[C@@H]1C[C@H](O)[C@]1(C)[C@@H]2[C@H](OC(=O)C2=CC=CC=C2)[C@]2(O)C[C@H](OC(=O)[C@H](O)[C@@H](NC(=O)OC(C)(C)C)C3=CC=CC=C3)C(C)=C([C@@H](O)C1=O)C2(C)C
ABCB1	DB01118	C01BD01	ATP-binding cassette, sub-family B (MDR/TAP), member 1	PMID:18668431	DB01118	approved; investigational	Amiodarone	Amiodarona [INN-Spanish]; Amiodarone Base; Amiodarone HCL; Amiodarone Hydrochloride; Amiodaronum [INN-Latin]	Aminodarone; Amio-Aqueous IV; Amiodarons; Aratac; Arycor; Cordarone; Cordarone Intravenous; Labaz; Pacerone; pms-Amiodarone	CCCCC1=C(C(=O)C2=CC(I)=C(OCCN(CC)CC)C(I)=C2)C2=CC=CC=C2O1
ABCB1	DB00321	N06AA09	ATP-binding cassette, sub-family B (MDR/TAP), member 1	RSID:rs4148740,RSID:rs10280101,RSID:rs7787082,RSID:rs2032583,RSID:rs4148739,RSID:rs11983225,RSID:rs10248420,RSID:rs2235040,RSID:rs12720067,RSID:rs2235015,PMID:18668431,PMID:20216335	DB00321	approved	Amitriptyline	Amitriprolidine; Amitriptylin; Amitriptyline HCL; Amitriptyline Hydrochloride; Amitryptiline; Amitryptyline; Amytriptiline	Adepress; Adepril; Amitid; Amitril; Damilan; Damilen; dAmitriptyline; Elanil; Elavil; Endep; Flavyl; Hexathane; Horizon; Lantron; Laroxil; Laroxyl; Lentizol; Proheptadiene; Redomex; Saroten; Sarotex; Seroten; Sylvemid; Triptanol; Triptilin; Triptisol; Tryptanol; Tryptizol	CN(C)CCC=C1C2=CC=CC=C2CCC2=CC=CC=C12
ABCB1	DB00701	J05AE05,J05AE07	ATP-binding cassette, sub-family B (MDR/TAP), member 1	PMID:18668431,PMID:20216335	DB00701	approved	Amprenavir	AMP; AMV; APV; VX-478	Agenerase; Prozei; Vertex	CC(C)CN(C[C@@H](O)[C@H](CC1=CC=CC=C1)NC(=O)O[C@H]1CCOC1)S(=O)(=O)C1=CC=C(N)C=C1
ABCB1	DB00637	R06AX11	ATP-binding cassette, sub-family B (MDR/TAP), member 1	PMID:18668431	DB00637	approved; withdrawn	Astemizole		Alermizol; Astemisan; Astemisol; Astemison; Hismanal; Histamen; Histaminos; Histazol; Kelp; Laridal; Metodik; Nono-Nastizol A; Paralergin; Retolen; Waruzol	COC1=CC=C(CCN2CCC(CC2)NC2=NC3=CC=CC=C3N2CC2=CC=C(F)C=C2)C=C1
ABCB1	DB01244	C08EA02	ATP-binding cassette, sub-family B (MDR/TAP), member 1	PMID:18668431	DB01244	approved	Bepridil	Bepadin	Vascor	CC(C)COCC(CN(CC1=CC=CC=C1)C1=CC=CC=C1)N1CCCC1
ABCB1	DB01200	G02CB01,N04BC01	ATP-binding cassette, sub-family B (MDR/TAP), member 1	PMID:18668431	DB01200	approved; investigational	Bromocriptine	Bromergocryptine; Bromocriptin; Bromocriptina [INN-Spanish]; Bromocriptine Mesylate; Bromocriptine Methanesulfonate; Bromocriptinum [INN-Latin]; Bromocryptine; Bromocryptine Mesylate; Bromoergocriptine; Bromoergocryptine	Alti-Bromocriptine; Apo-Bromocriptine; Bagren; Ergoset; Parlodel; Parlodel Snaptabs; Pravidel	CC(C)C[C@@H]1N2C(=O)[C@](NC(=O)[C@H]3CN(C)[C@@H]4CC5=C(Br)NC6=CC=CC(=C56)C4=C3)(O[C@@]2(O)[C@@H]2CCCN2C1=O)C(C)C
ABCB1	DB01136	C07AG02	ATP-binding cassette, sub-family B (MDR/TAP), member 1	PMID:18668431	DB01136	approved; investigational	Carvedilol	Carvedilolum [Latin]	Coreg; Coreg CR	COC1=CC=CC=C1OCCNCC(O)COC1=CC=CC2=C1C1=CC=CC=C1N2
ABCB1	DB00477	N05AA01	ATP-binding cassette, sub-family B (MDR/TAP), member 1	PMID:18668431,PMID:20216335	DB00477	approved	Chlorpromazine	Chlorpromazine hydrochloride	Chlorpromanyl (discontinued); Intensol; Largactil Liquid; Largactil Oral Drops; Novo-Chlorpromazine; Thorazine Spansule	CN(C)CCCN1C2=CC=CC=C2SC2=C1C=C(Cl)C=C2
ABCB1	DB00501	A02BA01	ATP-binding cassette, sub-family B (MDR/TAP), member 1	PMID:18668431,PMID:20216335	DB00501	approved	Cimetidine	Cimetidine A/AB; Cimetidine Hcl	Acibilin; Acinil; Cimal; Cimetag; Cimetum; Dyspamet; Edalene; Eureceptor; Gastromet; Peptol; Tagamet; Tagamet HB; Tagamet HB 200; Tametin; Tratul; Ulcedin; Ulcedine; Ulcerfen; Ulcimet; Ulcofalk; Ulcomedina; Ulcomet; Ulhys	C\N=C(\NCCSCC1=C(C)NC=N1)NC#N
ABCB1	DB01211	J01FA09	ATP-binding cassette, sub-family B (MDR/TAP), member 1	PMID:18668431	DB01211	approved	Clarithromycin	CLA; Clarithromycine; Clathromycin	Biaxin; Biaxin XL; Klacid; Klaricid; Macladin; Naxy; Veclam; Zeclar	CC[C@H]1OC(=O)[C@H](C)[C@@H](O[C@@H]2C[C@](C)(OC)[C@H](O)[C@@H](C)O2)[C@H](C)[C@@H](O[C@@H]2O[C@H](C)C[C@@H]([C@H]2O)N(C)C)[C@@](C)(C[C@@H](C)C(=O)[C@H](C)[C@@H](O)[C@]1(C)O)OC
ABCB1	DB00257	A01AB18,D01AC01,G01AF02	ATP-binding cassette, sub-family B (MDR/TAP), member 1	PMID:18668431	DB00257	approved	Clotrimazole	Chlotrimazole; Clotrimazol	Canesten; Canesten 1-Day Cream Combi-Pak; Canesten 1-Day Therapy; Canesten 3-Day Therapy; Canesten 6-Day Therapy; Canesten Combi-Pak 1-Day Therapy; Canesten Combi-Pak 3-Day Therapy; Canesten Cream; Canesten Solution; Canestine; Canifug; Cimitidine; Clotrimaderm; Empecid; FemCare; Gyne lotrimin; Gyne-lotrimin; Gyne-Lotrimin 3; Gyne-Lotrimin 3 Combination Pack; Gyne-Lotrimin Combination Pack; Gynix…	ClC1=CC=CC=C1C(N1C=CN=C1)(C1=CC=CC=C1)C1=CC=CC=C1
ABCB1	DB00975	B01AC07,C01DX20	ATP-binding cassette, sub-family B (MDR/TAP), member 1	PMID:18668431	DB00975	approved	Dipyridamole	Dipiridamol; Dipyridamine; Dipyridamol; Dipyudamine; Dypyridamol; Usaf Ge-12	Aggrenox; Agilease; Anginal; Apo-Dipyridamole Fc; Apo-Dipyridamole Sc; Apricor; Cardioflux; Cardoxil; Chilcolan; Cleridium; Cleridium 150; Coribon; Coridil; Coronarine; Corosan; Coroxin; Curantyl; Dipyridan; Gulliostin; IV Persantine; Justpertin; Kurantil; Natyl; Novo-Dipiradol; Peridamol; Permiltin; Persantin; Persantine; Piroan; Prandiol; Prandiol 75; Protangix; RA 8; RA-8; Stenocardil; Stenoca…	OCCN(CCO)C1=NC2=C(N=C(N=C2N2CCCCC2)N(CCO)CCO)C(=N1)N1CCCCC1
ABCB1	DB00822	N07BB01,P03AA04	ATP-binding cassette, sub-family B (MDR/TAP), member 1	PMID:18668431	DB00822	approved	Disulfiram	Disulfuram; Disulphuram; Dupon 4472; Dupont Fungicide 4472; TATD; TETD; Tetraethylthioperoxydicarbonic Diamide; Tetraethylthiram Disulfide; Tetraethylthiram Disulphide; Tetraethylthiuram; Tetraethylthiuram Disulfide; Tetraethylthiuram Disulphide; Tetraethylthiuram Sulfide; Tetraethylthiuran Disulfide; TTD; Usaf B-33	Abstensil; Abstinil; Abstinyl; Accel Tet; Accel Tet-R; Akrochem Tetd; Alcophobin; Alk-Aubs; Ancazide Et; Antabus; Antabuse; Antadix; Antaenyl; Antaethan; Antaethyl; Antaetil; Antalcol; Antetan; Antethyl; Antetil; Anteyl; Anthethyl; Anti-Ethyl; Antiaethan; Anticol; Antietanol; Antietil; Antikol; Antivitium; Aversan; Averzan; Bonibal; Contralin; Contrapot; Cronetal; Dicupral; Disetil; Disulfan; Dis…	CCN(CC)C(=S)SSC(=S)N(CC)CC
ABCB1	DB01184	A03FA03	ATP-binding cassette, sub-family B (MDR/TAP), member 1	PMID:18668431,PMID:20216335	DB01184	approved	Domperidone		Lopac-D-122; Motilium; Nauzelin	ClC1=CC2=C(C=C1)N(C1CCN(CCCN3C(=O)NC4=CC=CC=C34)CC1)C(=O)N2
ABCB1	DB00254	A01AB22,J01AA02	ATP-binding cassette, sub-family B (MDR/TAP), member 1	PMID:18668431,PMID:20216335	DB00254	approved; investigational	Doxycycline	Doxcycline anhydrous; Doxycycline Hyclate; Doxycycline Monohydrate; Doxytetracycline	Alti-Doxycycline; Apo-Doxy; Atridox; Doryx; Doxy 100; Doxy-Caps; Doxy-Lemmon; Doxychel; Doxychel Hyclate; Doxycin; Doxylin; Doxytec; Jenacyclin; Monodox; Novo-Doxylin; Nu-Doxycycline; Oracea; Periostat; Supracyclin; Vibra-Tabs; Vibramycin	C[C@@H]1[C@H]2[C@H](O)[C@H]3[C@H](N(C)C)C(O)=C(C(N)=O)C(=O)[C@@]3(O)C(O)=C2C(=O)C2=C1C=CC=C2O
ABCB1	DB01023	C08CA02	ATP-binding cassette, sub-family B (MDR/TAP), member 1	PMID:18668431	DB01023	approved; investigational	Felodipine	Dl-Felodipine; Felodipina [INN-Spanish]; Felodipine [Usan:Ban:Inn]; Felodipinum [INN-Latin]	Agon; AGON SR; Feloday; Felodur ER; Felogard; Flodil; Hydac; Lexxel; Modip; Munobal; Munobal Retard; Penedil; Perfudal; Plandil; Plendil; Plendil Depottab; Plendil ER; Plendil Retard; Preslow; Prevex; Renedil; Splendil	CCOC(=O)C1=C(C)NC(C)=C(C1C1=C(Cl)C(Cl)=CC=C1)C(=O)OC
ABCB1	DB00741	A01AC03,A07EA02,C05AA01,D07AA02,D07AB02,D07AB11,D07AC16,D07XA01,H02AB09,S01BA02,S01CB03,S02BA01	ATP-binding cassette, sub-family B (MDR/TAP), member 1	PMID:18668431,PMID:20216335	DB00741	approved	Hydrocortisone	11beta-Hydroxycortisone; 17alpha-Hydroxycorticosterone; Anti-inflammatory hormone; Dihydrocostisone; Hidrocortisona [INN-Spanish]; Hydrocorticosterone; Hydrocortisone Acetate; Hydrocortisone alcohol; Hydrocortisone Base; Hydrocortisone Butyrate; Hydrocortisone free alcohol; Hydrocortisone Sodium Phosphate; Hydrocortisone Valerate; Hydrocortisonum [INN-Latin]; Hydroxycortisone; Idrocortisone [DCIT]	Acticort; Aeroseb HC; Aeroseb-HC; Ala-cort; Ala-Scalp; Alacort; Algicirtis; Alphaderm; Amberin; Anflam; Anusol HC; Aquacort; Aquanil HC; Balneol-hc; Barseb HC; Basan-Corti; Beta-hc; CaldeCORT Spray; Cetacort; Clear aid; Cleiton; Cobadex; Colocort; Compound F; Cort-Dome; Cort-Quin; Cortaid; Cortanal; Cortef; Cortef Acetate; Cortenema; Cortesal; Corticreme; Cortifan; Cortifoam; Cortiment; Cortisol;…	C[C@]12C[C@H](O)[C@H]3[C@@H](CCC4=CC(=O)CC[C@]34C)[C@@H]1CC[C@]2(O)C(=O)CO
ABCB1	DB00224	J05AE02	ATP-binding cassette, sub-family B (MDR/TAP), member 1	PMID:18668431,PMID:20216335	DB00224	approved	Indinavir	Compound J; Indinavir sulfate	Crixivan	CC(C)(C)NC(=O)[C@@H]1CN(CC2=CN=CC=C2)CCN1C[C@@H](O)C[C@@H](CC1=CC=CC=C1)C(=O)N[C@@H]1[C@H](O)CC2=CC=CC=C12
ABCB1	DB01137	J01MA12,S01AX19	ATP-binding cassette, sub-family B (MDR/TAP), member 1	PMID:18668431,PMID:20216335	DB01137	approved; investigational	Levofloxacin	L-Ofloxacin	Cravit; Cravit Ophthalmic; Elequine; Floxel; Iquix; Leroxacin; Lesacin; Levaquin; Levokacin; Levox; Levoxacin; Mosardal; Nofaxin; Quixin; Reskuin; Tavanic; Volequin	C[C@H]1COC2=C3N1C=C(C(O)=O)C(=O)C3=CC(F)=C2N1CCN(C)CC1
ABCB1	DB00678	C09CA01	ATP-binding cassette, sub-family B (MDR/TAP), member 1	PMID:18668431,PMID:20216335	DB00678	approved	Losartan	DUP 89; Losartan Potassium	Cozaar; Hyzaar; Lacidipine; Lortaan	CCCCC1=NC(Cl)=C(CO)N1CC1=CC=C(C=C1)C1=CC=CC=C1C1=NNN=N1
ABCB1	DB00959	D07AA01,D07AC14,D10AA02,H02AB04	ATP-binding cassette, sub-family B (MDR/TAP), member 1	PMID:18668431,PMID:20216335	DB00959	approved	Methylprednisolone	6alpha-Methylprednisolone; Methyleneprednisolone; Methylprednisolon; Methylprednisolonum [INN-Latin]; Metilprednisolona [INN-Spanish]; Metilprednisolone [Dcit]	Artisone-Wyeth; Besonia; Dopomedrol; Esametone; Firmacort; Lemod; Medesone; Medixon; Medlone 21; Medrate; Medrol Adt Pak; Medrol Dosepak; Medrone; Mesopren; Metastab; Metilbetasone; Metrisone; Metrocort; Metysolon; Moderin; Nirypan; Noretona; Predni N Tablinen; Promacortine; Reactenol; Sieropresol; Solomet; Summicort; Suprametil; Urbason; Urbasone; Wyacort	C[C@H]1C[C@H]2[C@@H]3CC[C@](O)(C(=O)CO)[C@@]3(C)C[C@H](O)[C@@H]2[C@@]2(C)C=CC(=O)C=C12
ABCB1	DB00622	C08CA04	ATP-binding cassette, sub-family B (MDR/TAP), member 1	PMID:18668431	DB00622	approved	Nicardipine	Nicardipine HCl; Nicardipino [INN-Spanish]; Nicardipinum [INN-Latin]	Cardene; Cardene IV; Cardene SR	COC(=O)C1=C(C)NC(C)=C(C1C1=CC(=CC=C1)[N+]([O-])=O)C(=O)OCCN(C)CC1=CC=CC=C1
ABCB1	DB01115	C08CA05	ATP-binding cassette, sub-family B (MDR/TAP), member 1	PMID:18668431	DB01115	approved	Nifedipine		Adalat; Adalat 10; Adalat 20; Adalat 5; Adalat CC; Adalat CR; Adalat Crono; Adalat Ft; Adalat Gits; Adalat Gits 30; Adalat LA; Adalat LP; Adalat Oros; Adalat PA; Adalat Retard; Adalate; Adapine; Adapress; Alat; Aldipin; Alfadal; Alonix; Alonix S; Alpha-Nifedipine Retard; Angipec; Anifed; Anpine; Apo-Nifed; Aprical; Bonacid; Calcibloc; Calcigard; Calcilat; Camont; Cardifen; Cardilat; Cardionorm; C…	COC(=O)C1=C(C)NC(C)=C(C1C1=CC=CC=C1[N+]([O-])=O)C(=O)OC
ABCB1	DB01054	C08CA08	ATP-binding cassette, sub-family B (MDR/TAP), member 1	PMID:18668431	DB01054	approved	Nitrendipine	Nitrendipin; Nitrendipino [INN-Spanish]; Nitrendipinum [INN-Latin]	Bayotensin; Baypress; Bylotensin; Deiten; Nidrel; Nitrepin	CCOC(=O)C1=C(C)NC(C)=C(C1C1=CC(=CC=C1)[N+]([O-])=O)C(=O)OC
ABCB1	DB00715	N06AB05	ATP-binding cassette, sub-family B (MDR/TAP), member 1	RSID:rs4148740,RSID:rs10280101,RSID:rs7787082,RSID:rs2032583,RSID:rs2032582,RSID:rs4148739,RSID:rs11983225,RSID:rs10248420,RSID:rs2235040,RSID:rs12720067,RSID:rs2235015,PMID:18668431	DB00715	approved; investigational	Paroxetine	Paroxetina [INN-Spanish]; Paroxetine Hcl; Paroxetinum [INN-Latin]	Aropax; Paxil; Paxil CR; Pexeva; Seroxat; Seroxat CR	FC1=CC=C(C=C1)[C@@H]1CCNC[C@H]1COC1=CC2=C(OCO2)C=C1
ABCB1	DB00652	N02AD01	ATP-binding cassette, sub-family B (MDR/TAP), member 1	PMID:18668431,PMID:20216335	DB00652	approved	Pentazocine	L-pentazocine; Pentazocaine; Pentazocin	Fortalgesic; Fortalin; Fortral; Liticon; Pentagin; Soseton; Sosigon; Talwan	C[C@H]1[C@H]2CC3=CC=C(O)C=C3[C@]1(C)CCN2CC=C(C)C
ABCB1	DB01032	M04AB01	ATP-binding cassette, sub-family B (MDR/TAP), member 1	PMID:18668431	DB01032	approved	Probenecid	Probenecid Acid; probenicid	Apurina; Benecid; Benemid; Benuryl; Col-Probenecid; Colbenemid; Polycillin-PRB; Probalan; Probampacin; Probecid; Proben; Proben-C; Probenemid; Probexin; Prolongine; Synergid R; Tubophan; Uricosid	CCCN(CCC)S(=O)(=O)C1=CC=C(C=C1)C(O)=O
ABCB1	DB00396	G03AC06,G03DA02,G03DA03,G03DA04,L02AB02	ATP-binding cassette, sub-family B (MDR/TAP), member 1	PMID:18668431	DB00396	approved	Progesterone	Corpus Luteum Hormone; Progesterona [INN-Spanish]; Progesteronum; Progesteronum [INN-Latin]	Agolutin; Amen; Bio-Luton; Colprosterone; Corlutin; Corlutina; Corluvite; Corporin; Crinone; Curretab; Cyclogest; Cyclogesterin; Cycrin; Delalutin; Flavolutan; Fologenon; Gesterol; Gesterol 100; Gesterol 50; Gestiron; Gestone; Gestormone; Gestron; Glanducorpin; Gynlutin; Gynoluton; Gynolutone; Hormoflaveine; Hormoluton; Lingusorbs; Lipo-Lutin; Lucorteum; Lucorteum Sol; Luteal Hormone; Luteinique;…	CC(=O)[C@H]1CC[C@H]2[C@@H]3CCC4=CC(=O)CC[C@]4(C)[C@H]3CC[C@]12C
ABCB1	DB00420	N05AA03,N05AA02,N05AA01,N05AA04,N05AA05	ATP-binding cassette, sub-family B (MDR/TAP), member 1	PMID:18668431	DB00420	approved	Promazine	Chlorpromazine Hcl; CPZ; Phenothiazine; Promazin; Promazina; Promazine Hcl	AB; Aminazin; Aminazine; Ampazine; Ampliactil; Amplictil; Berophen; Chlor-Promanyl; Chlordelazin; Chlorderazin; Chlorpromados; Chlorpromazine Hcl Intensol; Chlropromados; Contomin; Elmarin; Esmind; Esparin; Fenactil; Fenaktyl; Fraction; Largactil; Largactilothiazine; Largactyl; Liranol; Megaphen; Neo-Hibernex; Novomazina; Phenactyl; Prazin; Prazine; Proma; Promactil; Promapar; Promazil; Promwill;…	CN(C)CCCN1C2=CC=CC=C2SC2=CC=CC=C12
ABCB1	DB01182	C01BC03	ATP-binding cassette, sub-family B (MDR/TAP), member 1	PMID:18668431	DB01182	approved	Propafenone	Propafenona [INN-Spanish]; Propafenone HCl; Propafenone hydrochloride; Propafenone-HCl; Propafenonum [INN-Latin]	Rythmol; Rythmol SR	CCCNCC(O)COC1=CC=CC=C1C(=O)CCC1=CC=CC=C1
ABCB1	DB00908	C01BA01	ATP-binding cassette, sub-family B (MDR/TAP), member 1	PMID:18668431,PMID:20216335	DB00908	approved	Quinidine	Quinidine Gluconate; Quinidine Sulfate	Apo-Quinidine; Biquin Durules; Cardioquin; Chinidin; Cin-Quin; Coccinine; Conchinin; Conchinine; Conquinine; Duraquin; Kinidin; Novoquinidin; Pitayin; Pitayine; Quin-Release; Quinact; Quinaglute; Quinaglute Dura-Tabs; Quinalan; Quinate; Quinatime; Quindine; Quinicardine; Quinidex; Quinidex Extentabs; Quinora	COC1=CC2=C(C=CN=C2C=C1)[C@H](O)[C@H]1C[C@@H]2CCN1C[C@@H]2C=C
ABCB1	DB00468	M09AA01,P01BC01	ATP-binding cassette, sub-family B (MDR/TAP), member 1	PMID:18668431	DB00468	approved	Quinine	6'-Methoxycinchonidine; 6'-Methoxycinchonine; Quinine sulfate; Quinine, Anhydrous; Quinineanhydrous; Quinoline Alkaloid	Aflukin; Chinin; Chinine; Coco-Quinine; None; Quinine Dab	COC1=CC2=C(C=CN=C2C=C1)[C@@H](O)[C@@H]1CC2CCN1C[C@@H]2C=C
ABCB1	DB00863	A02BA02,A02BA07	ATP-binding cassette, sub-family B (MDR/TAP), member 1	PMID:18668431,PMID:20216335	DB00863	approved	Ranitidine	Ranitidine Base; Ranitidine HCL; Ranitidine hydrochloride; Rantidine HCL	Alquen; Alter-H2; Alvidina; Apo-Ranitidin; Artomil; Azuranit; Coralen; Digestosan; Ergan; Esofex; Fendibina; Gastrial; Gastridina; Gastrolav; Gastrosedol; Kuracid; Label; Lake; Logat; Melfax; Microtid; Mideran; Neugal; Noctone; Noktome; Normon; Novo-Radinine; Nu-Ranit; Pep-Rani; Ptinolin; Quadrin; Quantor; Radin; RAN; Ran H2; Ran Lich; Rani 2; Rani AbZ; Rani-BASF; Rani-nerton; Rani-Puren; Rani-Q;…	CN\C(NCCSCC1=CC=C(CN(C)C)O1)=C/[N+]([O-])=O
ABCB1	DB00206	C02AA02	ATP-binding cassette, sub-family B (MDR/TAP), member 1	PMID:18668431	DB00206	approved	Reserpine		Cam-Ap-Es; Demi-Regroton; Diupres-250; Diupres-500; Diutensen-R; Dralserp; Hiserpia; Hydrap-ES; Hydromox R; Hydroserpine Plus (R-H-H); Metatensin #2; Metatensin #4; Naquival; Novoreserpine; Rau-Sed; Regroton; Renese-R; Reserfia; Salutensin; Salutensin-Demi; Sandril; Ser-A-Gen; Serpalan; Serpanray; Serpasil; Serpasil-Apresoline; Serpasil-Esidrix #1; Serpasil-Esidrix #2; Serpate; Serpivite; Unipres	CO[C@H]1[C@@H](C[C@@H]2CN3CCC4=C(NC5=C4C=CC(OC)=C5)[C@H]3C[C@@H]2[C@@H]1C(=O)OC)OC(=O)C1=CC(OC)=C(OC)C(OC)=C1
ABCB1	DB01104	N06AB06	ATP-binding cassette, sub-family B (MDR/TAP), member 1	PMID:18668431	DB01104	approved	Sertraline	Sertralina [Spanish]; Sertraline Hydrochloride; Sertralinum [Latin]	Apo-Sertraline; Lustral; Zoloft	CN[C@H]1CC[C@@H](C2=CC(Cl)=C(Cl)C=C2)C2=CC=CC=C12
ABCB1	DB00675	L02BA01	ATP-binding cassette, sub-family B (MDR/TAP), member 1	PMID:18668431	DB00675	approved	Tamoxifen	Tamoxifen Citrate; Tamoxifene [INN-French]; Tamoxifeno [INN-Spanish]; Tamoxifenum [INN-Latin]; Trans-Tamoxifen	Apo-Tamox; Citofen; Crisafeno; Diemon; Gen-Tamoxifen; Istubol; Kessar; Noltam; Nolvadex; Nolvadex-D; Nourytam; Novo-Tamoxifen; Oncomox; PMS-Tamoxifen; Retaxim; Tamizam; Tamofen; Tamone; Tamoxasta; Tamoxen; Valodex; Zemide	CC\C(=C(/C1=CC=CC=C1)C1=CC=C(OCCN(C)C)C=C1)C1=CC=CC=C1
ABCB1	DB00444	L01CB02	ATP-binding cassette, sub-family B (MDR/TAP), member 1	PMID:18668431,PMID:20216335	DB00444	approved	Teniposide	Teniposido [INN-Spanish]; Teniposidum [INN-Latin]	Vee M-26; Veham-Sandoz; Vehem; Vumon	COC1=CC(=CC(OC)=C1O)[C@H]1[C@@H]2[C@H](COC2=O)[C@H](O[C@@H]2O[C@@H]3COC(O[C@H]3[C@H](O)[C@H]2O)C2=CC=CS2)C2=CC3=C(OCO3)C=C12
ABCB1	DB00342	R06AX12	ATP-binding cassette, sub-family B (MDR/TAP), member 1	PMID:18668431,PMID:20216335	DB00342	approved; withdrawn	Terfenadine	Ternadin	Aldaban; Allerplus; Cyater; Seldane; Teldane; Teldanex; Terdin; Terfex; Triludan	CC(C)(C)C1=CC=C(C=C1)C(O)CCCN1CCC(CC1)C(O)(C1=CC=CC=C1)C1=CC=CC=C1
ABCB1	DB04844	N07XX06	ATP-binding cassette, sub-family B (MDR/TAP), member 1	PMID:18668431	DB04844	approved	Tetrabenazine	Tetra benazin; Tetrabenazina [inn-spanish]; Tetrabenazinum [inn-latin]; Tetrabenzaine; Tetrabenzine	Nitoman; Regulin; Rubigen; Xenazine	COC1=C(OC)C=C2C3CC(=O)C(CC(C)C)CN3CCC2=C1
ABCB1	DB00759	A01AB13,D06AA04,J01AA07,S01AA09,S02AA08,S03AA02,A01AB21,S01AA02,J01AA06,J01AA09,S01AA04,G01AA07,D06AA02,D06AA03,J01AA03	ATP-binding cassette, sub-family B (MDR/TAP), member 1	PMID:18668431,PMID:20216335	DB00759	approved	Tetracycline	Anhydrotetracycline; TC; Tetracycline HCl	Abramycin; Abricycline; Achromycin; Achromycin V; Actisite; Agromicina; Ambramicina; Ambramycin; Amycin; Bio-Tetra; Biocycline; Bristaciclin; Bristaciclina; Bristacycline; Cefracycline; Ciclibion; Copharlan; Criseociclina; Cyclopar; Cytome; Democracin; Deschlorobiomycin; Dumocyclin; Enterocycline; Hostacyclin; Lexacycline; Limecycline; Liquamycin; Medocycline; Mericycline; Micycline; Neocycline; …	CN(C)[C@H]1[C@@H]2C[C@H]3C(=C(O)[C@]2(O)C(=O)C(C(N)=O)=C1O)C(=O)C1=C(O)C=CC=C1[C@@]3(C)O
ABCB1	DB01030	L01XX17	ATP-binding cassette, sub-family B (MDR/TAP), member 1	PMID:18668431,PMID:20216335	DB01030	approved; investigational	Topotecan	Topotecan Hcl; Topotecan Hydrochloride; Topotecan Lactone; Topotecane [INN-French]; Topotecanum [INN-Latin]; TPT; TTC	Hycamptamine; Hycamptin; Hycamtin	CC[C@@]1(O)C(=O)OCC2=C1C=C1N(CC3=CC4=C(C=CC(O)=C4CN(C)C)N=C13)C2=O
ABCB1	DB00755	D10AD01,D10AD51,L01XX14,D10BA01,D10AD04,L01XX22	ATP-binding cassette, sub-family B (MDR/TAP), member 1	PMID:18668431	DB00755	approved; nutraceutical; investigational	Tretinoin	All Trans Retinoic Acid; All Trans-Retinoic Acid; ATRA; beta-Retinoic Acid; Retionic Acid	Aberel; Accutane; Airol; Aknefug; Aknoten; Amnesteem; Atra-IV; Claravis; Dermairol; Eudyna; Lsotretinoin; Retisol-A; Solage; Sotret; Stieva-A; Stieva-a Forte; Tri-Luma; Vitinoin	CC(C=CC1=C(C)CCCC1(C)C)=CC=CC(C)=CC(O)=O
ABCB1	DB01339	M03AC03	ATP-binding cassette, sub-family B (MDR/TAP), member 1	PMID:18668431,PMID:20216335	DB01339	approved	Vecuronium			CC(=O)O[C@H]1[C@H](C[C@H]2[C@@H]3CC[C@H]4C[C@H](OC(C)=O)[C@H](C[C@]4(C)[C@H]3CC[C@]12C)N1CCCCC1)[N+]1(C)CCCCC1
ABCB1	DB01392	G04BE04	ATP-binding cassette, sub-family B (MDR/TAP), member 1	PMID:18668431	DB01392	approved	Yohimbine	Yohimbin	Actibine; Aphrodyne; Baron-X; Dayto himbin; Thybine; Yocon; Yohimar; Yohimex; Yoman; Yovital	COC(=O)[C@H]1[C@@H](O)CC[C@H]2CN3CCC4=C(NC5=CC=CC=C45)[C@@H]3C[C@H]12
ABCB1	DB00363	N05AH02	ATP-binding cassette, sub-family B (MDR/TAP), member 1	PMID:19663671,PMID:19593168	DB00363	approved	Clozapine	Clozapin	Asaleptin; Clozaril; Fazaclo ODT; Iprox; Leponex; Lepotex	CN1CCN(CC1)C1=NC2=CC(Cl)=CC=C2NC2=CC=CC=C12
ABCB1	DB00445	L01DB03	ATP-binding cassette, sub-family B (MDR/TAP), member 1	RSID:rs1045642,PMID:20125118,PMID:21362365,PMID:19752884	DB00445	approved	Epirubicin		4'-Epiadriamycin; 4'-Epidoxorubicin; Ellence; Epi-Dx; Epiadriamycin; Epidoxorubicin; Epirubicina [INN-Spanish]; Epirubicina [Spanish]; Epirubicine [French]; Epirubicine [INN-French]; Epirubicinum [INN-Latin]; Epirubicinum [Latin]; IMI 28; Pharmorubicin Pfs; Pidorubicina [INN-Spanish]; Pidorubicine [INN-French]; Pidorubicinum [INN-Latin]; Ridorubicin	COC1=CC=CC2=C1C(=O)C1=C(O)C3=C(C[C@](O)(C[C@@H]3O[C@H]3C[C@H](N)[C@@H](O)[C@H](C)O3)C(=O)CO)C(O)=C1C2=O
ABCB1	DB00285	N06AX16,N06AX23	ATP-binding cassette, sub-family B (MDR/TAP), member 1	RSID:rs4148740,RSID:rs10280101,RSID:rs7787082,RSID:rs2032583,RSID:rs4148739,RSID:rs11983225,RSID:rs10248420,RSID:rs2235040,RSID:rs12720067,RSID:rs2235015	DB00285	approved	Venlafaxine	Venlafaxina [INN-Spanish]; Venlafaxine [INN:Ban]; Venlafaxinum [INN-Latin]	Effexor; Effexor XR; Elafax	COC1=CC=C(C=C1)C(CN(C)C)C1(O)CCCCC1
ABCB1	DB00683	N05CD08	ATP-binding cassette, sub-family B (MDR/TAP), member 1	PMID:9145912,PMID:18288078,PMID:17178267,PMID:18668431,PMID:20147896	DB00683	illicit; approved	Midazolam	Dea No. 2884; Midazolam Base; Midazolam Hcl; Midazolamum [INN-Latin]	Dormicum; Versed	CC1=NC=C2CN=C(C3=CC=CC=C3F)C3=C(C=CC(Cl)=C3)N12
ABCB1	DB00317	L01XE02	ATP-binding cassette, sub-family B (MDR/TAP), member 1	PMID:16651435,PMID:17148776,PMID:17312388	DB00317	approved; investigational	Gefitinib	ZD-1839; ZD1839	Iressa; Irressat; Tarceva	COC1=C(OCCCN2CCOCC2)C=C2C(NC3=CC(Cl)=C(F)C=C3)=NC=NC2=C1
ABCB1	DB00993	L04AX01	ATP-binding cassette, sub-family B (MDR/TAP), member 1	PMID:17262810,PMID:20504255	DB00993	approved	Azathioprine	Azathioprin; Azathioprine Sodium; Azatioprin; Azothioprine	Azamun; Azanin; Azasan; Ccucol; Imuran; Imurek; Imurel; Muran	CN1C=NC(=C1SC1=NC=NC2=C1NC=N2)[N+]([O-])=O
ABCB1	DB00661	C08DA01	ATP-binding cassette, sub-family B (MDR/TAP), member 1	RSID:rs1045642,RSID:rs1045642,RSID:rs1045642,RSID:rs1045642,RSID:rs72552784,RSID:rs2032582,RSID:rs2032582,RSID:rs2032582,RSID:rs2032582,RSID:rs1128503,RSID:rs2229109,RSID:rs9282564,PMID:1352877,PMID:18668431,PMID:17185560,PMID:20216335,PMID:18408562,PMID:7214365,PMID:17178259,PMID:20220747	DB00661	approved	Verapamil	Verapamil [Usan:Ban:Inn]; Verapamil HCl; Verapamilo [INN-Spanish]; Verapamilum [INN-Latin]	Apo-Verap; Arpamyl; Berkatens; Calan; Calan SR; Cardiagutt; Cardibeltin; Cordilox; Covera-HS; Dignover; Dilacoran; Drosteakard; Geangin; Iproveratril; Isoptimo; Isoptin; Isoptin SR; Novo-Veramil; NU-Verap; Quasar; Securon; Univer; Vasolan; Veracim; Veramex; Veraptin; Verelan; Verelan PM; Verexamil	COC1=C(OC)C=C(CCN(C)CCCC(C#N)(C(C)C)C2=CC(OC)=C(OC)C=C2)C=C1
ABCB1	DB00570	L01CA01	ATP-binding cassette, sub-family B (MDR/TAP), member 1	RSID:rs1045642,RSID:rs1045642,RSID:rs72552784,RSID:rs2032582,RSID:rs2032582,RSID:rs2032582,RSID:rs1128503,RSID:rs2229109,RSID:rs9282564,PMID:18668431,PMID:18723777,PMID:17185560,PMID:20216335,PMID:19123050	DB00570	approved	Vinblastine		Nincaluicolflastine; Rozevin; Velban; Velbe; Vinblastin; Vinblastina [Dcit]; Vinblastine Sulfate; Vinblastinum [INN-Latin]; Vincaleucoblastin; Vincaleucoblastine; Vincaleukoblastine; Vincoblastine	CC[C@]1(O)C[C@H]2CN(C1)CCC1=C(NC3=CC=CC=C13)[C@@](C2)(C(=O)OC)C1=CC2=C(C=C1OC)N(C)[C@@H]1[C@]22CCN3CC=C[C@](CC)([C@@H]23)[C@@H](OC(C)=O)[C@]1(O)C(=O)OC
ABCB1	DB00530	L01XE03	ATP-binding cassette, sub-family B (MDR/TAP), member 1	PMID:17312388	DB00530	approved; investigational	Erlotinib	OSI-774	Tarceva	COCCOC1=C(OCCOC)C=C2C(NC3=CC=CC(=C3)C#C)=NC=NC2=C1
ABCB1	DB01026	D01AC08,G01AF11,J02AB02	ATP-binding cassette, sub-family B (MDR/TAP), member 1	PMID:18668431,PMID:20216335,PMID:17279585,PMID:11751127,PMID:20220747	DB01026	approved; investigational	Ketoconazole	2%; Ketocanazole; Ketoconazol; Ketoconazol [INN-Spanish]; Ketoconazole [Usan:Ban:Inn:Jan]; Ketoconazolum [INN-Latin]	Extina; Fungarest; Fungoral; Ketoderm; Ketoisdin; Ketozole; Nizoral; Nizoral a-D; Nizoral a-D Shampoo; Nizoral Cream; Nizoral Shampoo; Orifungal; Orifungal M; Panfungol; Sebazole	CC(=O)N1CCN(CC1)C1=CC=C(OC[C@@H]2CO[C@](CN3C=CN=C3)(O2)C2=C(Cl)C=C(Cl)C=C2)C=C1
ABCB1	DB00540	N06AA10	ATP-binding cassette, sub-family B (MDR/TAP), member 1	RSID:rs1045642,RSID:rs1045642,PMID:12082591	DB00540	approved	Nortriptyline		Acetexa; Allegron; Altilev; Amitryptyline, Demethyl-; Ateben; Avantyl; AVENTYL HCL; Demethylamitriptylene; Demethylamitriptyline; Demethylamitryptyline; Desitriptilina; Desmethylamitriptyline; Lumbeck; Noramitriptyline; Noritren; Nortrilen; Nortriptyline Hcl; Nortryptiline; Norzepine; PAMELOR; Psychostyl; Sensaval; Sensival Ventyl; Sesaval; Vividyl	CNCCC=C1C2=CC=CC=C2CCC2=CC=CC=C12
ABCB1	DB00333	N02AC52,N07BC02,R05DA06	ATP-binding cassette, sub-family B (MDR/TAP), member 1	PMID:17178267,PMID:17339873,PMID:17178268,PMID:18424454	DB00333	approved	Methadone	(+/-)-Methadone; (+/-)-Methadone hydrochloride; dl-Methadone; DL-Methadone hydrochloride; Methadon; Methadone HCL; Methadone hydrochloride; Phenadone hydrochloride	(+/-)-Tussal; Adanon; Adanon hydrochloride; Adolan; Algidon; Algolysin; Algovetin; Althose hydrochloride; Amidon; Amidone; Biscuits; Butalgin; Depridol; Diaminon; Diaminon hydrochloride; Dollies; Dolly; Dolofin hydrochloride; Dolohepton; Dolophin; Dolophin hydrochloride; Dolophine; Dolophine HCL; Fenadon; Fenadone; Heptadon; Heptadone; Heptanon; Ketalgin; Ketalgin hydrochloride; Mecodin; Mephenon…	CCC(=O)C(CC(C)N(C)C)(C1=CC=CC=C1)C1=CC=CC=C1
ABCB1	DB01452	N02AA09	ATP-binding cassette, sub-family B (MDR/TAP), member 1	PMID:17178268	DB01452	illicit; experimental	Heroin	diacetylmorphine; diamorphine; Smack		CN1CC[C@]23[C@H]4OC5=C(OC(C)=O)C=CC(C[C@@H]1[C@@H]2C=C[C@@H]4OC(C)=O)=C35
ABCB1	DB01076	C10AA05	ATP-binding cassette, sub-family B (MDR/TAP), member 1	RSID:rs1045642,RSID:rs2032582,PMID:19890253,PMID:18668431,PMID:20216335,PMID:18851956,PMID:17178259,PMID:18388883	DB01076	approved	Atorvastatin	Atorvastatin calcium	Atogal; Atorpic; Cardyl; Faboxim; Hipolixan; Lipitor; Lipotropic; Lipovastatinklonal; Liprimar; Lowden; Normalip; Sincol; Sortis; Sotis; Torvacard; Torvast; Totalip; Tozalip; Tulip; Vastina; Xanator; Xarator; Xavator; Zurinel	CC(C)C1=C(C(=O)NC2=CC=CC=C2)C(=C(N1CC[C@@H](O)C[C@@H](O)CC(O)=O)C1=CC=C(F)C=C1)C1=CC=CC=C1
ABCB1	DB00439	C10AA06	ATP-binding cassette, sub-family B (MDR/TAP), member 1	PMID:17178259	DB00439	withdrawn	Cerivastatin	Cerivastatin sodium; Cerivastatin, sodium salt	Baycol; Lipobay; Rivastatin	COCC1=C(C2=CC=C(F)C=C2)C(\C=C\[C@@H](O)C[C@@H](O)CC(O)=O)=C(C(C)C)N=C1C(C)C
ABCB1	DB00343	C08DB01	ATP-binding cassette, sub-family B (MDR/TAP), member 1	PMID:18668431,PMID:20216335,PMID:17178259	DB00343	approved	Diltiazem	d-cis-Diltiazem	Acalix; Adizem; Altiazem; Anginyl; Angizem; Anoheal; Apo-Diltiaz; Britiazim; Bruzem; Calcicard; Cardizem; Cardizem CD; Cardizem SR; Cardizen LA; Cartia XT; Citizem; Cormax; Deltazen; Dilacor; Dilacor-XR; Diladel; Dilcontin; Dilpral; Dilrene; Dilt-cd; Dilta-Hexal; Diltia; Dilticard; Dilzem; Dilzen; Endrydil; Herbesser; Incoril AP; Masdil; Novo-Diltazem; Nu-Diltiaz; Syn-Diltiazem; Tiamate; Tiazac; …	COC1=CC=C(C=C1)[C@@H]1SC2=CC=CC=C2N(CCN(C)C)C(=O)[C@@H]1OC(C)=O
ABCB1	DB01095	C10AA04	ATP-binding cassette, sub-family B (MDR/TAP), member 1	PMID:17178259	DB01095	approved	Fluvastatin	Fluindostatin ; Fluvastatin sodium; Fluvastatina [INN-Spanish] ; Fluvastatine [INN-French] ; Fluvastatinum [INN-Latin]	Canef; Cranoc; Lescol; Lescol XL	CC(C)N1C(\C=C\[C@H](O)C[C@H](O)CC(O)=O)=C(C2=CC=C(F)C=C2)C2=CC=CC=C12
ABCB1	DB01241	C10AB04	ATP-binding cassette, sub-family B (MDR/TAP), member 1	PMID:17178259	DB01241	approved	Gemfibrozil		Apo-Gemfibrozil; Bolutol; Cholespid; Decrelip; Fibratol; Fibrocit; Gemfibril; Gemfibromax; Gemlipid; Gen-Fibro; Genlip; Gevilon; Hipolixan; Jezil; Lipozid; Lipur; Lopid; Novo-Gemfibrozil; Nu-Gemfibrozil	CC1=CC(OCCCC(C)(C)C(O)=O)=C(C)C=C1
ABCB1	DB01167	J02AC02	ATP-binding cassette, sub-family B (MDR/TAP), member 1	PMID:18668431,PMID:20216335,PMID:11751127,PMID:17178259	DB01167	approved; investigational	Itraconazole	ITC; ITCZ; ITR; Itraconazol [Spanish]; Itraconazolum [Latin]; ITZ	Hyphanox; Itrizole; Oriconazole; Sporal; Sporanos; Sporanox; Sporonox; Triasporn	CCC(C)N1N=CN(C1=O)C1=CC=C(C=C1)N1CCN(CC1)C1=CC=C(OC[C@H]2CO[C@@](CN3C=NC=N3)(O2)C2=C(Cl)C=C(Cl)C=C2)C=C1
ABCB1	DB00227	C10AA02	ATP-binding cassette, sub-family B (MDR/TAP), member 1	PMID:20216335,PMID:17178259	DB00227	approved; investigational	Lovastatin	6 alpha-Methylcompactin; Lovastatina [Spanish]; Lovastatine [French]; Lovastatinum [Latin]	Altocor; Altoprev; Artein; Belvas; Cholestra; Closterol; Colevix; Hipolip; Hipovastin; Lestatin; Lipdip; Lipivas; Lipofren; Lovalip; Lovalord; Lovasterol; Lovastin; Lozutin; Mevacor; Mevinacor; Mevlor; Monacolin K; Nergadan; Paschol; Rodatin; Rovacor; Sivlor; Taucor; Tecnolip; Teroltrat	CC[C@H](C)C(=O)O[C@H]1C[C@@H](C)C=C2C=C[C@H](C)[C@H](CC[C@@H]3C[C@@H](O)CC(=O)O3)[C@@H]12
ABCB1	DB00175	C10AA03	ATP-binding cassette, sub-family B (MDR/TAP), member 1	PMID:20216335,PMID:17178259	DB00175	approved	Pravastatin	Pravastatin Sodium; Pravastatina [Spanish]; Pravastatine [French]; Pravastatinum [Latin]	Elisor; Lipostat; Mevalotin; Mevinolin; Oliprevin; Pravachol; Pravaselect; Selectin; Selipran; Vasten	CC[C@H](C)C(=O)O[C@H]1C[C@H](O)C=C2C=C[C@H](C)[C@H](CC[C@@H](O)C[C@@H](O)CC(O)=O)[C@@H]12
ABCB1	DB00503	J05AE03	ATP-binding cassette, sub-family B (MDR/TAP), member 1	RSID:rs1045642,RSID:rs2032582,PMID:20147896,PMID:18615009,PMID:18668431,PMID:20216335,PMID:20147896,PMID:17361121,PMID:17178259	DB00503	approved; investigational	Ritonavir	Abbott 84538	Norvir; Norvir Sec	CC(C)[C@H](NC(=O)N(C)CC1=CSC(=N1)C(C)C)C(=O)N[C@H](C[C@H](O)[C@H](CC1=CC=CC=C1)NC(=O)OCC1=CN=CS1)CC1=CC=CC=C1
ABCB1	DB01098	C10AA07	ATP-binding cassette, sub-family B (MDR/TAP), member 1	PMID:17178259	DB01098	approved	Rosuvastatin	Rosuvastatin calcium ; ZD-4522	Astende; Cirantan; Cresadex; Crestor; Provisacor ; Razel; Rosedex; Rosimol; Rosumed; Rosustatin; Rosuvas; Rosuvast; Rosvel; Rovartal; Simestat; Sinlip; Visacor; Vivacor	CC(C)C1=NC(=NC(C2=CC=C(F)C=C2)=C1\C=C\[C@H](O)C[C@@H](O)CC(O)=O)N(C)S(=O)(=O)C
ABCB1	DB00996	N03AX12	ATP-binding cassette, sub-family B (MDR/TAP), member 1	RSID:rs2032582,RSID:rs3789243,PMID:18408562	DB00996	approved; investigational	Gabapentin	Gabapentin GR; Gabapentine [INN-French]; Gabapentino [INN-Spanish]; Gabapentino [Spanish]; Gabapentinum [INN-Latin]; Gabapetin	Aclonium; Neurontin; Novo-Gabapentin	NCC1(CC(O)=O)CCCCC1
ABCB1	DB00555	N03AX09	ATP-binding cassette, sub-family B (MDR/TAP), member 1	RSID:rs2032582,RSID:rs3789243,PMID:20216335,PMID:18408562	DB00555	approved; investigational	Lamotrigine	GW 273293; Lamotrigina [Spanish]; Lamotriginum [Latin]	Lamictal; Lamictal CD; Lamictal XR; Lamictin	NC1=NC(N)=C(N=N1)C1=C(Cl)C(Cl)=CC=C1
ABCB1	DB01202	N03AX14	ATP-binding cassette, sub-family B (MDR/TAP), member 1	RSID:rs2032582,RSID:rs3789243,PMID:20216335,PMID:18408562	DB01202	approved; investigational	Levetiracetam	Levetiracetam [INN]; Levetiracetamum [INN-Latin]; Levitiracetam	Keppra	CC[C@@H](N1CCCC1=O)C(N)=O
ABCB1	DB01174	N03AA01,N03AA02	ATP-binding cassette, sub-family B (MDR/TAP), member 1	RSID:rs2032582,RSID:rs3789243,PMID:20602612,PMID:20417680,PMID:18668431,PMID:20216335,PMID:18408562,PMID:16753003	DB01174	approved	Phenobarbital	Fenobarbital; Phenobarbitol; Phenobarbitone; Phenobarbituric Acid; Phenylethylbarbiturate; Phenylethylbarbituric Acid; Phenylethylmalonylurea	Adonal; Aephenal; Agrypnal; Amylofene; Aphenylbarbit; Aphenyletten; Barbenyl; Barbinal; Barbiphen; Barbiphenyl; Barbipil; Barbita; Barbivis; Barbonal; Barbophen; Bardorm; Bartol; Bialminal; Blu-Phen; Cabronal; Calmetten; Calminal; Cardenal; Chinoin; Codibarbita; Coronaletta; Cratecil; Damoral; Dezibarbitur; Dormina; Dormiral; Dormital; Doscalun; Duneryl; Ensobarb; Ensodorm; Epanal; Epidorm; Epilo…	CCC1(C(=O)NC(=O)NC1=O)C1=CC=CC=C1
ABCB1	DB00472	N06AB03	ATP-binding cassette, sub-family B (MDR/TAP), member 1	PMID:18668431,PMID:10700657	DB00472	approved	Fluoxetine	Fluoxetina [INN-Spanish]; Fluoxetina [Spanish]; Fluoxetine Hcl; Fluoxetine Hydrochloride; Fluoxetinum [INN-Latin]	Adofen; Animex-On; Deprex; Eufor; Fluctin; Fluoxeren; Fluval; Fontex; Foxetin; Portal; Prozac; Prozac Weekly; Pulvules; Reneuron; Sarafem	CNCCC(OC1=CC=C(C=C1)C(F)(F)F)C1=CC=CC=C1
ABCB1	DB00252	N03AB02,N03AB04,N03AB05	ATP-binding cassette, sub-family B (MDR/TAP), member 1	RSID:rs2032582,RSID:rs3789243,PMID:20417680,PMID:18668431,PMID:17529887,PMID:20216335,PMID:19617466,PMID:18408562,PMID:16753003,PMID:20602612,PMID:20220747,PMID:16220110	DB00252	approved	Phenytoin	5,5-diphenylhydantoin; 5,5-Dwufenylohydantoina; Difenilhidantoina [Spanish]; Dihydantoin; Diphenylan Sodium; Diphenylhydantoin; Diphenylhydantoine [French]; Diphenylhydatanoin; DPH; Fenitoina [INN-Spanish]; Phenytoin Sodium; Phenytoine; Phenytoine [INN-French]; Phenytoinum [INN-Latin]	Aleviatin; Antisacer; Auranile; Causoin; Citrullamon; Citrulliamon; Comital; Comitoina; Convul; Danten; Dantinal; Dantoinal; Dantoinal klinos; Dantoine; Denyl; Di-Hydan; Di-Lan; Di-Phetine; Didan TDC 250; Difenilhidantoina; Difenin; Difetoin; Difhydan; Dihycon; Dilabid; Dilantin; Dilantin acid; Dilantin-125; Dilantine; Dillantin; Dintoin; Dintoina; Diphantoin; Diphedal; Diphedan; Diphenat; Diphen…	O=C1NC(=O)C(N1)(C1=CC=CC=C1)C1=CC=CC=C1
ABCB1	DB00877	L04AA10	ATP-binding cassette, sub-family B (MDR/TAP), member 1	PMID:18668431,PMID:20216335,PMID:17192769,PMID:20220747	DB00877	approved; investigational	Sirolimus	Antibiotic AY 22989; rapamycin	Rapamune; Rapamycin	CO[C@@H]1C[C@H](C[C@@H](C)[C@@H]2CC(=O)[C@@H](C)\C=C(C)\[C@@H](O)[C@@H](OC)C(=O)[C@@H](C)C[C@H](C)\C=C\C=C\C=C(C)\[C@@H](C[C@@H]3CC[C@@H](C)[C@@](O)(O3)C(=O)C(=O)N3CCCC[C@H]3C(=O)O2)OC)CC[C@H]1O
ABCB1	DB01169	L01XX27	ATP-binding cassette, sub-family B (MDR/TAP), member 1	PMID:14642128	DB01169	approved; investigational	Arsenic trioxide	Acide Arsenieux [French]; Anhydride Arsenieux [French]; Arseni Trioxydum; Arsenic Blanc [French]; Arsenic Oxide; Arsenic Oxidearsenous Trioxide; Arsenic Sesquioxide; Arsenic Trioxide [UN1561] [Poison]; Arsenic, White; Arsenicum Album; Arsenigen Saure [German]; Arsenious Acid; Arsenious Acid Anhydride; Arsenious Oxide; Arsenious Trioxide; Arsenous Acid; Arsenous Acid Anhydride; Arsenous Anhydride;…	Arsenite; Arsenolite; Arsodent; Claudelite; Claudetite; Trisenox	O1[As]2O[As]1O2
ABCB1	DB00950	R06AX26	ATP-binding cassette, sub-family B (MDR/TAP), member 1	RSID:rs1045642,RSID:rs1045642,RSID:rs2032582,PMID:20216335,PMID:17215845	DB00950	approved	Fexofenadine	Carboxyterfenadine; Fexofenadine hydrochloride; Fexofendine; Terfenadine acid metabolite; Terfenadine carboxylate; Terfenadine-COOH	Allegra; Allegra-D 12 Hour; Allegra-D 24 Hour	CC(C)(C(O)=O)C1=CC=C(C=C1)C(O)CCCN1CCC(CC1)C(O)(C1=CC=CC=C1)C1=CC=CC=C1
ABCB1	DB00316	N02BE01	ATP-binding cassette, sub-family B (MDR/TAP), member 1	PMID:17339873	DB00316	approved	Acetaminophen	Acetaminofen; APAP; Paracetamol; Paracetamolo; Paracetanol	Abenol; Abensanil; Acamol; Accu-Tap; Acephen; Aceta Elixir; Aceta Tablets; Acetagesic; Acetalgin; Actamin; Actimol; Algotropyl; Allay; Alpiny; Alpinyl; Alvedon; Amadil; Aminofen; Anacin; Anacin-3; Anaflon; Anapap; Anelix; Anhiba; Apacet; Apadon; Apamid; Apamide; Atasol; Banesin; Bayer Select; Bickie-mol; Bucet; Butapap; Calpol; Captin; Cetadol; Clixodyne; Co-Gesic; Conacetol; Dafalgan; Dapa; Dapa…	CC(=O)NC1=CC=C(O)C=C1
ABCB1	DB00295	G04BE07,N02AA01,N02AA04,N02AA09,N04BC07,R05DA01,R05DA05,S01XA06,D10AX30	ATP-binding cassette, sub-family B (MDR/TAP), member 1	PMID:18781855,PMID:18597654,PMID:18668431,PMID:20216335,PMID:17339873,PMID:17722074,PMID:17898703,PMID:18464044	DB00295	approved; investigational	Morphine	(-)-Heroin hydrochloride; (-)-Morphine; D-(-)-Morphine; Diacetylmorphine hydrochloride; Diamorphine hydrochloride; Heroin hydrochloride; Heroine hydrochloride; Morphin; Morphina; Morphine Sulfate; Morphinum; O,O'-Diacetylmorphine hydrochloride	Apokyn; Astramorph PF; Avinza; Depodur; Dulcontin; Duramorph PF; Duromorph; Epimorph; Kadian; l-Morphine; M-Eslon; M.O.S; Meconium; Morfina; Morphia; Morphine Extra-Forte; Morphine Forte; Morphine H.P; Morphinism; Morphitec; Morphium; Moscontin; Ms Contin; MS/L; MS/S; MSIR; Nepenthe; OMS Concentrate; Oramorph SR; Ospalivina; Rescudose; RMS Uniserts; Roxanol; Roxanol 100; Roxanol UD; Statex; State…	CN1CC[C@]23[C@H]4OC5=C(O)C=CC(C[C@@H]1[C@@H]2C=C[C@@H]4O)=C35
ABCB1	DB00813	N01AH01,N02AB03	ATP-binding cassette, sub-family B (MDR/TAP), member 1	PMID:17192767	DB00813	illicit; approved; investigational	Fentanyl	Fentanila [INN-Spanish]; Fentanyl citrate; Fentanylum [INN-Latin]	Actiq; Duragesic; Duragesic-100; Durogesic; Fentanest; Fentanil; Nasalfent; Pentanyl; Phentanyl; Rapinyl; Sentonil; Sublimaze	CCC(=O)N(C1CCN(CCC2=CC=CC=C2)CC1)C1=CC=CC=C1
ABCB1	DB00624	G03BA02,G03BA03,G03EK01	ATP-binding cassette, sub-family B (MDR/TAP), member 1	PMID:18464044	DB00624	approved; investigational	Testosterone	TES; Testosteron; Testosterona [INN-Spanish]; Testosterone Cypionate; Testosterone Enanthate; Testosterone Hydrate; Testosteronum [INN-Latin]; Testostosterone; Trans-Testosterone	Andriol; Andro; Andro 100; Andro L.A. 200; Androderm; Androgel; Android 10; Android 25; Android 5; Androlin; Andronaq; Andronate 100; Andronate 200; Andropatch; Andropository 200; Androsorb; Andrusol; Andryl 200; Beta Testosterone; Bio-T-Gel; CDB 111C; Cristerona T; Cristerone T; Delatest; Delatestryl; Depo-Testosterone; Depo-Testosterone Cypionate; Depotest; Everone 200; Geno-Cristaux Gremy; Hom…	C[C@]12CC[C@H]3[C@@H](CCC4=CC(=O)CC[C@]34C)[C@@H]1CC[C@@H]2O
ABCB1	DB00196	D01AC15,J02AC01	ATP-binding cassette, sub-family B (MDR/TAP), member 1	PMID:11751127,PMID:18704002	DB00196	approved	Fluconazole		Biocanol; Biozolene; Diflucan; Elazor; Flucazol; Flucostat; Flukezol; Flunizol; Flusol; Pritenzol; Triflucan	OC(CN1C=NC=N1)(CN1C=NC=N1)C1=C(F)C=C(F)C=C1
ABCB1	DB00199	D10AF02,J01FA01,S01AA17	ATP-binding cassette, sub-family B (MDR/TAP), member 1	PMID:18668431,PMID:17361125,PMID:20216335,PMID:20220747	DB00199	approved	Erythromycin	EM; Erythrocin; Erythrocin Stearate; Erythromycin estolate; Erythromycin ethylsuccinate; Erythromycin glucoheptonate; Erythromycin lactobionate; Erythromycin oxime; Erythromycin Stearate	Abboticin; Abomacetin; Ak-mycin; Akne-Mycin; Aknin; Benzamycin; Benzamycin Pak; Bristamycin; Dotycin; Dumotrycin; E-Base; E-Glades; E-Mycin; E-Solve 2; Emgel; EMU; Eritrocina; Ermycin; Ery-Sol; Ery-Tab; Eryc; Eryc 125; Eryc Sprinkles; Erycen; Erycette; Erycin; Erycinum; Eryderm; Erygel; Erymax; Erypar; Erythra-Derm; Erythro; Erythro-Statin; Erythrogran; Erythroguent; Erythromast 36; Erythromid; E…	CC[C@H]1OC(=O)[C@H](C)[C@@H](O[C@H]2C[C@@](C)(OC)[C@@H](O)[C@H](C)O2)[C@H](C)[C@@H](O[C@@H]2O[C@H](C)C[C@@H]([C@H]2O)N(C)C)[C@](C)(O)C[C@@H](C)C(=O)[C@H](C)[C@@H](O)[C@]1(C)O
ABCB1	DB00448	A02BC03	ATP-binding cassette, sub-family B (MDR/TAP), member 1	RSID:rs1045642,PMID:17361125,PMID:20216335,PMID:11770010	DB00448	approved; investigational	Lansoprazole	AG 1749	Agopton; Amarin; Aprazol; Bamalite; Biuret; Biuret Gr; Biuret Reagent; Biuret Reagent Solution; Blason; Compraz; Dakar; Ilsatec; Ketian; Lancid; Lanproton; Lansopep; Lansoprazol [INN-Spanish]; Lansoprazole [Usan:Ban:Inn]; Lansoprazolum [INN-Latin]; Lanston; Lanz; Lanzol-30; Lanzopral; Lanzor; Lasoprol; Limpidex; Mesactol; Monolitum; Ogast; Ogastro; Opiren; Prevacid; Prevacid Iv; Prevacid Solutab;…	CC1=C(OCC(F)(F)F)C=CN=C1CS(=O)C1=NC2=CC=CC=C2N1
ABCB1	DB01222	A07EA06,D07AC09,R01AD05,R03BA02	ATP-binding cassette, sub-family B (MDR/TAP), member 1	PMID:18322448	DB01222	approved; investigational	Budesonide		Bidien; Budeson; Cortivent; Desowen; Entocort; Entocort EC; Micronyl; Preferid; Pulmicort; Pulmicort Nebuamp; Pulmicort Respules; Pulmicort Turbuhaler; Rhinocort; Rhinocort Aqua; Rhinocort Turbuhaler; Spirocort; Tridesilon	CCC[C@H]1O[C@@H]2C[C@H]3[C@@H]4CCC5=CC(=O)C=C[C@]5(C)[C@H]4[C@@H](O)C[C@]3(C)[C@@]2(O1)C(=O)CO
ABCB1	DB00641	C10AA01	ATP-binding cassette, sub-family B (MDR/TAP), member 1	PMID:19890253,PMID:20216335,PMID:19891551,PMID:16321621,PMID:17178259,PMID:18388883	DB00641	approved	Simvastatin	Simvastatin [Usan:Ban:Inn]; Simvastatina [Spanish]; Simvastatine [French]; Simvastatinum [Latin]	Cholestat; Coledis; Colemin; Corolin; Denan; Labistatin; Lipex; Lodales; Medipo; Nivelipol; Pantok; Rendapid; Simovil; Sinvacor; Sivastin; Synvinolin; Vasotenal; Zocor; Zocord	CCC(C)(C)C(=O)O[C@H]1C[C@@H](C)C=C2C=C[C@H](C)[C@H](CCC3C[C@@H](O)CC(=O)O3)[C@@H]12
ABCB1	DB00619	L01XE01	ATP-binding cassette, sub-family B (MDR/TAP), member 1	PMID:18524988,PMID:18449471,PMID:18668431,PMID:20216335,PMID:17568400,PMID:19891558,PMID:17495881,PMID:14724652,PMID:15828850	DB00619	approved	Imatinib	Imatinib Mesylate; Imatinib Methansulfonate; STI-571	Gleevec; Glivec	CN1CCN(CC2=CC=C(C=C2)C(=O)NC2=CC(NC3=NC=CC(=N3)C3=CN=CC=C3)=C(C)C=C2)CC1
ABCB1	DB00564	N03AF01	ATP-binding cassette, sub-family B (MDR/TAP), member 1	Pathway:PA165817070,RSID:rs2032582,RSID:rs3789243,PMID:17971810,PMID:20417680,PMID:20216335,PMID:20602612,PMID:18408562,PMID:16753003	DB00564	approved; investigational	Carbamazepine	Carbamezepine	Apo-Carbamazepine; Atretol; Biston; Calepsin; Carbamazepen; Carbatrol; Carbazepine; Carbelan; Epitol; Equetro; Finlepsin; Karbamazepin; Lexin; Neurotol; Novo-Carbamaz; Nu-Carbamazepine; Sirtal; Stazepin; Stazepine; Taro-Carbamazepine; Taro-Carbamazepine Cr; Tegretal; Tegretol; Tegretol Chewtabs; Tegretol Cr; Tegretol-Xr; Telesmin; Teril; Timonil	NC(=O)N1C2=CC=CC=C2C=CC2=CC=CC=C12
ABCB1	DB00987	L01BC01	ATP-binding cassette, sub-family B (MDR/TAP), member 1	RSID:rs1045642,RSID:rs2032582,PMID:17264302,PMID:19891558,PMID:15713801	DB00987	approved; investigational	Cytarabine	Ara-C; Arabinocytidine; Arabinofuranosylcytosine; Arabinosylcytosine; AraC; Aracytidine; Aracytin; Aracytine; beta-Arabinosylcytosine; Beta-cytosine arabinoside; beta-D-Arabinosylcytosine; Citarabina [INN-Spanish]; Cytarabin; Cytarabina; cytarabine liposome injection; Cytarabinoside; Cytarabinum [INN-Latin]; Cytosine 1-beta-D-arabinofuranoside; Cytosine arabinofuranoside; Cytosine arabinose; Cyto…	Alexan; AR3; Arabitin; Arafcyt; Cytarbel; Cytosar; Cytosar-U; Depocyt; Depocyt (liposomal); Erpalfa; Iretin; Spongocytidine; Tarabine; Udicil	NC1=NC(=O)N(C=C1)[C@@H]1O[C@H](CO)[C@@H](O)[C@@H]1O
ABCB1	DB01234	A01AC02,C05AA09,D07AB19,D07XB05,D10AA03,H02AB02,R01AD03,S01BA01,S01CB01,S02BA06,S03BA01	ATP-binding cassette, sub-family B (MDR/TAP), member 1	RSID:rs2032582,PMID:18408561,PMID:18668431,PMID:20216335,PMID:17264302	DB01234	approved; investigational	Dexamethasone	Desametasone; Desametasone [DCIT]; Desamethasone; Dexametasona [INN-Spanish]; Dexamethasone Acetate; Dexamethasone Sodium Phosphate; Dexamethasonum [INN-Latin]; Dexamethazone; Fluormethylprednisolone	Adexone; Aeroseb-D; Aeroseb-Dex; Anaflogistico; Aphtasolon; Aphthasolone; Auxiron; Azium; Bisu Ds; Calonat; Corson; Corsone; Cortisumman; Decacort; Decacortin; Decaderm; Decadron; Decadron Tablets, Elixir; Decadron-La; Decagel; Decalix; Decasone; Decaspray; Dectancyl; Dekacort; Deltafluorene; Dergramin; Deronil; Desadrene; Desameton; Deseronil; Dex-Ide; Dexa; Dexa Mamallet; Dexa-Cortidelt; Dexa-C…	C[C@@H]1C[C@H]2[C@@H]3CCC4=CC(=O)C=C[C@]4(C)[C@@]3(F)[C@@H](O)C[C@]2(C)[C@@]1(O)C(=O)CO
ABCB1	DB00773	L01CB01	ATP-binding cassette, sub-family B (MDR/TAP), member 1	RSID:rs1045642,PMID:18668431,PMID:18723777,PMID:20216335,PMID:17264302,PMID:17279585,PMID:19891558,PMID:15713801,PMID:10426282	DB00773	approved	Etoposide	(-)-Etoposide; Etoposidum [INN-Latin]; trans-Etoposide	Eposin; Etopophos; Lastet; Toposar; Vepesid; Vepesid J; Zuyeyidal	COC1=CC(=CC(OC)=C1O)[C@H]1[C@@H]2[C@H](COC2=O)[C@H](O[C@@H]2O[C@@H]3CO[C@@H](C)O[C@H]3[C@H](O)[C@H]2O)C2=CC3=C(OCO3)C=C12
ABCB1	DB00650	V03AF03	ATP-binding cassette, sub-family B (MDR/TAP), member 1	PMID:17264302,PMID:20697547,PMID:18267032	DB00650	approved	Leucovorin	Calcium folinate; Folinic acid; Folinic acid calcium salt; Folinic acid calcium salt USP27; L-leucovorin; Leucovorin calcium; Leucovorin folinic acid	Calcium citrovorum factor; Citrovorum factor; Folinic acid-SF; Leucal; Wellcovorin	NC1=NC(=O)C2=C(NCC(CNC3=CC=C(C=C3)C(=O)N[C@H](CCC(O)=O)C(O)=O)N2C=O)N1
ABCB1	DB01033	L01BB02	ATP-binding cassette, sub-family B (MDR/TAP), member 1	PMID:10840050,PMID:17264302,PMID:20504255,PMID:15713801	DB01033	approved	Mercaptopurine	6 MP; 6-Mercaptopurine; Mercaptopurine Monohydrate; Mercapurin; MP	Ismipur; Leukerin; Leupurin; Mercaleukim; Mercaleukin; Mern; Puri-Nethol; Purimethol; Purinethol	S=C1N=CNC2=C1NC=N2
ABCB1	DB00563	L01BA01,L04AX03	ATP-binding cassette, sub-family B (MDR/TAP), member 1	Pathway:PA165816270,Pathway:PA165816349,RSID:rs1045642,PMID:18381794,PMID:20136356,PMID:17071051,PMID:8598312,PMID:9754649,PMID:19005482,PMID:19193698,PMID:17938643,PMID:15713801,PMID:20386493,PMID:19093297,PMID:12852262,PMID:18668431,PMID:15630450,PMID:17264302,PMID:14740638,PMID:18668430	DB00563	approved	Methotrexate	Amethopterin; Amethopterine; HDMTX; L-Amethopterin; Methopterin; Methotextrate; Methotrexat; Methotrexate Sodium; Methylaminopterin; Methylaminopterinum; MTX; N-Bismethylpteroylglutamic Acid	Abitrexate; Antifolan; Arbitrexate; Emtexate; Folex; Ledertrexate; Metatrexan; Methotrate; Mexate; Rheumatrex; Trexall	CN(CC1=CN=C2N=C(N)N=C(N)C2=N1)C1=CC=C(C=C1)C(=O)N[C@@H](CCC(O)=O)C(O)=O
ABCB1	DB00635	A07EA03,H02AB07,H02AB15	ATP-binding cassette, sub-family B (MDR/TAP), member 1	RSID:rs1045642,PMID:17043887,PMID:12175731,PMID:17264302,PMID:15713801	DB00635	approved	Prednisone	Dehydrocortisone; PRD; Prednisona [INN-Spanish]; Prednisonum [INN-Latin]	Adasone; Ancortone; Apo-prednisone; Betapar; Bicortone; Cartancyl; Colisone; Cortan; Cortancyl; Cortidelt; Cotone; Dacorten; Dacortin; Decortancyl; Decortin; Decortisyl; Dekortin; Delcortin; Dellacort; Dellacort A; Delta Cortelan; Delta E; Delta-cortelan; Delta-cortisone; Delta-cortone; Delta-dome; Deltacortene; Deltacortisone; Deltacortone; Deltasone; Deltison; Deltisona; Deltisone; Deltra; Di-A…	C[C@]12CC(=O)[C@H]3[C@@H](CCC4=CC(=O)C=C[C@]34C)[C@@H]1CC[C@]2(O)C(=O)CO
ABCB1	DB00541	L01CA02	ATP-binding cassette, sub-family B (MDR/TAP), member 1	RSID:rs2032582,PMID:18408561,PMID:18668431,PMID:18723777,PMID:9473242,PMID:20216335,PMID:19123050,PMID:17264302,PMID:21508940,PMID:19891558,PMID:15713801	DB00541	approved; investigational	Vincristine	22-Oxovincaleukoblastine; Indole alkaloid; LCR; Leurocristine; VCR; VIN; Vincristina [DCIT]; Vincristine Sulfate; Vincristinum [INN-Latin]; Vincrstine; Vincrystine; Z-D-Val-Lys(Z)-OH	Marqibo; Onco TCS; Oncovin; Vincasar; Vincasar PFS; Vincrex; Vincristine Sulfate PFS; Vinkristin	CC[C@]1(O)C[C@H]2CN(C1)CCC1=C(NC3=CC=CC=C13)[C@@](C2)(C(=O)OC)C1=C(OC)C=C2N(C=O)[C@@H]3[C@]4(CCN5CC=C[C@](CC)([C@@H]45)[C@@H](OC(C)=O)[C@]3(O)C(=O)OC)C2=C1
ABCB1	DB01045	J04AB02	ATP-binding cassette, sub-family B (MDR/TAP), member 1	RSID:rs1045642,RSID:rs1045642,RSID:rs1045642,RSID:rs2032582,PMID:16580901,PMID:18668431,PMID:17361125,PMID:20216335,PMID:11297522,PMID:17279585,PMID:17112804,PMID:20220747	DB01045	approved	Rifampin	RFP	Archidyn; L-5103 Lepetit; R/AMP; RAMP; Rfamipicin; Rifa; Rifadin; Rifadin IV; Rifadine; Rifagen; Rifaldazin; Rifaldazine; Rifaldin; Rifampicin; Rifampicin SV; Rifamycin; Rifamycin Amp; Rifaprodin; Rifoldin; Rifoldine; Riforal; Rimactan; Rimactane; Rimactin; Rimazid; Rofact; Tubocin	CO[C@H]1\C=C\O[C@@]2(C)OC3=C(C)C(O)=C4C(O)=C(NC(=O)\C(C)=C/C=C/[C@H](C)[C@H](O)[C@@H](C)[C@H](O)[C@H](C)[C@H](OC(C)=O)[C@@H]1C)C(\C=N\N1CCN(C)CC1)=C(O)C4=C3C2=O
ABCB1	DB00758	B01AC04	ATP-binding cassette, sub-family B (MDR/TAP), member 1	RSID:rs1045642,RSID:rs1045642,RSID:rs1045642,PMID:20216335,PMID:17112805,PMID:19744613,PMID:12492608,PMID:20801494,PMID:20801498,PMID:21358751	DB00758	approved; nutraceutical	Clopidogrel		Clopidogrel [Ban:Inn]; Clopidogrel sulfate; Plavix	COC(=O)[C@@H](N1CCC2=C(C1)C=CS2)C1=CC=CC=C1Cl
ABCB1	DB00864	D11AX14,L04AA05	ATP-binding cassette, sub-family B (MDR/TAP), member 1	RSID:rs1045642,RSID:rs1045642,RSID:rs1045642,RSID:rs1045642,RSID:rs1045642,RSID:rs2032582,PMID:16413244,PMID:18408564,PMID:20485320,PMID:17495880,PMID:20485320,PMID:20415563,PMID:19762492,PMID:20526235,PMID:12172213,PMID:17885626,PMID:20170205,PMID:16753004,PMID:15778421,PMID:17192769,PMID:18528433,PMID:12490779,PMID:18668431,PMID:20216335,PMID:21289623,PMID:21206424,PMID:19865079,PMID:20091056,P…	DB00864	approved; investigational	Tacrolimus	FK-506; FK5; K506; Tacarolimus; tacrolimus hydrate	Fujimycin; LCP-Tacro; Prograf; Protopic	CO[C@@H]1C[C@@H](CC[C@H]1O)\C=C(/C)[C@H]1OC(=O)[C@@H]2CCCCN2C(=O)C(=O)[C@]2(O)O[C@@H]([C@H](C[C@H]2C)OC)[C@H](C[C@@H](C)C\C(C)=C\[C@@H](CC=C)C(=O)C[C@H](O)[C@H]1C)OC
ABCB1	DB00358	P01BC02	ATP-binding cassette, sub-family B (MDR/TAP), member 1	PMID:17015054	DB00358	approved	Mefloquine	Mefloquine HCL; Mefloquinone	Lariam	OC(C1CCCCN1)C1=CC(=NC2=C1C=CC=C2C(F)(F)F)C(F)(F)F
ABCB1	DB01072	J05AE08	ATP-binding cassette, sub-family B (MDR/TAP), member 1	PMID:16462814,PMID:17324111	DB01072	approved; investigational	Atazanavir	Atazanavir sulfate; ATV; ATZ; BMS-232632	Latazanavir; Reyataz; Zrivada	COC(=O)N[C@H](C(=O)N[C@@H](CC1=CC=CC=C1)[C@@H](O)CN(CC1=CC=C(C=C1)C1=CC=CC=N1)NC(=O)[C@@H](NC(=O)OC)C(C)(C)C)C(C)(C)C
ABCB1	DB01232	J05AE01	ATP-binding cassette, sub-family B (MDR/TAP), member 1	PMID:18668431,PMID:20216335,PMID:17361121	DB01232	approved; investigational	Saquinavir	Saquinavir Mesylate; SQV	Fortovase; Invirase; ROC	CC(C)(C)NC(=O)[C@@H]1CC2CCCCC2CN1C[C@@H](O)[C@H](CC1=CC=CC=C1)NC(=O)[C@H](CC(N)=O)NC(=O)C1=NC2=CC=CC=C2C=C1
ABCB1	DB00734	N05AX08	ATP-binding cassette, sub-family B (MDR/TAP), member 1	RSID:rs1128503,PMID:16003291,PMID:21843067,PMID:19997080,PMID:20195292,PMID:17054409	DB00734	approved; investigational	Risperidone	risperdone; Risperidona [Spanish]; Risperidonum [Latin]	Risperdal; Risperdal Consta; Risperdal M-Tab; Risperidal M-Tab; Risperin; Rispolept; Rispolin; Sequinan	CC1=C(CCN2CCC(CC2)C2=NOC3=C2C=CC(F)=C3)C(=O)N2CCCCC2=N1
ABCB1	DB00441	L01BC05	ATP-binding cassette, sub-family B (MDR/TAP), member 1	PMID:12799644	DB00441	approved	Gemcitabine		DDFC; DFDC; Gemcin; Gemcitabina [INN-Spanish]; Gemcitabine HCl; Gemcitabine hydrochloride; Gemcitabinum [INN-Latin]; Gemtro; Gemzar; GEO	NC1=NC(=O)N(C=C1)[C@@H]1O[C@H](CO)[C@@H](O)C1(F)F
ABCB1	DB00220	J05AE04	ATP-binding cassette, sub-family B (MDR/TAP), member 1	RSID:rs1045642,RSID:rs1045642,PMID:18668431,PMID:16462814,PMID:20216335	DB00220	approved	Nelfinavir	1UN; AG1343; Nelfinavir mesylate; NFV; NLF	Viracept	CC1=C(C=CC=C1O)C(=O)N[C@@H](CSC1=CC=CC=C1)[C@H](O)CN1C[C@H]2CCCC[C@H]2C[C@H]1C(=O)NC(C)(C)C
ABCB1	DB00313	N03AG01	ATP-binding cassette, sub-family B (MDR/TAP), member 1	RSID:rs2032582,RSID:rs3789243,PMID:19458058,PMID:20417680,PMID:18165917,PMID:20602612,PMID:18408562,PMID:16753003	DB00313	approved; investigational	Valproic Acid	Di-n-propylacetic acid; Di-n-propylessigsaure; Dipropylacetic acid; DPA; Kyselina 2-propylvalerova; Myproic Acid; n-Dipropylacetic acid; n-DPA; Propylvaleric acid; Sodium hydrogen divalproate; Valproate semisodique [French]; Valproate semisodium; Valproato semisodico [Spanish]; Valproatum seminatricum [Latin]	Alti-Valproic; Avugane; Baceca; Convulex; Delepsine; Depakene; Depakine; Deproic; Dom-Valproic; Epilex; Epilim; Epival; Ergenyl; Med Valproic; Mylproin; Novo-Valproic; Nu-Valproic; Penta-Valproic; PMS-Valproic Acid; Sprinkle; Valcote; Valparin; Valproic acid USP; Valproic acid USP24	CCCC(CCC)C(O)=O
ABCB1	DB00390	C01AA02,C01AA05,C01AA08,V03AB24	ATP-binding cassette, sub-family B (MDR/TAP), member 1	RSID:rs1045642,RSID:rs1045642,RSID:rs1045642,RSID:rs1045642,RSID:rs1045642,RSID:rs2032582,RSID:rs2032582,RSID:rs2032582,RSID:rs1128503,PMID:21787191,PMID:18334914,PMID:18288078,PMID:12189368,PMID:20844484,PMID:18987624,PMID:12739761,PMID:19776737,PMID:12698307,PMID:16042669,PMID:20147896,PMID:20147896,PMID:17404720,PMID:18668431,PMID:20216335,PMID:17652833,PMID:10716719,PMID:18810246,PMID:1960608…	DB00390	approved	Digoxin	Digitalis Glycoside	Cardoxin; Cogoxin; Cordioxil; Davoxin; Digacin; Digitekt; Digoxin Pediatric; Dilanacin; Dixina; Dokim; Dynamos; Eudigox; Homolle's Digitalin; Lanacordin; Lanacrist; Lanicor; Lanoxicaps; Lanoxin; Lenoxicaps; Lenoxin; Longdigox; Neo-Lanicor; Neodioxanin; Rougoxin; SK-Digoxin; Stillacor; Vanoxin	C[C@H]1O[C@H](C[C@H](O)[C@@H]1O)O[C@H]1[C@@H](O)C[C@H](O[C@H]2[C@@H](O)C[C@H](O[C@H]3CC[C@@]4(C)[C@H](CC[C@@H]5[C@@H]4C[C@@H](O)[C@]4(C)C(CC[C@]54O)C4=CC(=O)OC4)C3)O[C@@H]2C)O[C@@H]1C
ABCB1	DB01394	M04AC01	ATP-binding cassette, sub-family B (MDR/TAP), member 1	PMID:2568832,PMID:18668431,PMID:20216335	DB01394	approved	Colchicine	Colchicin; Colchicina; Colchicinum	Col-probenecid; Colbenemid; Condylon; Proben-C	COC1=C(OC)C(OC)=C2C(CC[C@H](NC(C)=O)C3=CC(=O)C(OC)=CC=C23)=C1
ABCB1	DB00544	L01BC02	ATP-binding cassette, sub-family B (MDR/TAP), member 1	PMID:18668431,PMID:20177420,PMID:20697547,PMID:14740638,PMID:20638924,PMID:18498133,PMID:18267032	DB00544	approved	Fluorouracil		5 Fluorouracil; Adrucil; Arumel; Carac; Carzonal; Effluderm; Efudex; Efudix; Efurix; Fluoroblastin; Fluoroplex; Fluracil; Fluracilum; Fluri; Fluril; Fluro Uracil; Ftoruracil; FU; Kecimeton; Phthoruracil; Phtoruracil; Queroplex; Timazin; Ulup; URF	FC1=CNC(=O)NC1=O
ABCB1	DB00682	B01AA03	ATP-binding cassette, sub-family B (MDR/TAP), member 1	PMID:14676821,PMID:20147896	DB00682	approved	Warfarin	Warfarin sodium	Athrombin; Athrombin-K; Athrombine-K; Brumolin; Co-Rax; Coumadin; Coumadin Tabs; Coumafen; Coumafene; Coumaphen; Coumaphene; Coumarins; Coumefene; D-Con; Dethmor; Dethnel; Dicusat E; Frass-Ratron; Jantoven; Kumader; Kumadu; Kumatox; Kypfarin; Latka 42; Mar-Frin; Marevan; Maveran; Panwarfin; Place-Pax; Prothromadin; RAX; Rosex; Sofarin; Solfarin; Sorexa Plus; Temus W; Tintorane; Tox-Hid; Vampirini…	CC(=O)CC(C1=CC=CC=C1)C1=C(O)OC2=CC=CC=C2C1=O
ABCB1	DB00334	N05AH03	ATP-binding cassette, sub-family B (MDR/TAP), member 1	PMID:17038883,PMID:20195292	DB00334	approved; investigational	Olanzapine		Olansek; Symbyax; Zydis; Zyprexa; Zyprexa Intramuscular; Zyprexa Zydis	CN1CCN(CC1)C1=C2C=C(C)SC2=NC2=CC=CC=C2N1
ABCB1	DB01016	A10BB01	ATP-binding cassette, sub-family B (MDR/TAP), member 1	PMID:20350646	DB01016	approved	Glyburide	Apo-Glibenclamide; Glibenclamida [INN-Spanish]; Glibenclamide; Glibenclamidum [INN-Latin]	Abbenclamide; Adiab; Azuglucon; Bastiverit; Benclamin; Betanase; Betanese 5; Calabren; Cytagon; Daonil; Debtan; Dia-basan; Diabeta; Diabiphage; Dibelet; Duraglucon; Euclamin; Euglucan; Euglucon; Euglucon 5; Euglykon; GBN 5; Gen-Glybe; Gewaglucon; Gilemal; Glamide; Glibadone; Gliban; Gliben; Gliben-Puren N; Glibenbeta; Glibenclamid AL; Glibenclamid Basics; Glibenclamid Fabra; Glibenclamid Generico…	COC1=C(C=C(Cl)C=C1)C(=O)NCCC1=CC=C(C=C1)S(=O)(=O)NC(=O)NC1CCCCC1
ABCB1	DB00412	A10BG02	ATP-binding cassette, sub-family B (MDR/TAP), member 1	PMID:20350646	DB00412	approved; investigational	Rosiglitazone	Rosigliazone maleate; Rosiglitazone maleate	Avandia; Rosiglizole	CN(CCOC1=CC=C(CC2SC(=O)NC2=O)C=C1)C1=CC=CC=N1
ABCB1	DB00331	A10BA02	ATP-binding cassette, sub-family B (MDR/TAP), member 1	PMID:20350646	DB00331	approved	Metformin	Metformin HCL; metformin hydrochloride	Apo-Metformin; Fortamet; Gen-Metformin; Glucophage; Glucophage XR; Glumetza; Glycon; Mylan-Metformin; Novo-Metformin; Nu-Metformin; PMS-Metformin; Ran-Metformin; Ratio-Metformin; Riomet; Sandoz Metformin; Teva-Metformin	CN(C)C(=N)NC(N)=N
ABCB1	DB00688	L04AA06	ATP-binding cassette, sub-family B (MDR/TAP), member 1	PMID:19762492	DB00688	approved; investigational	Mycophenolate mofetil	Mycophenylate mofetil	CellCept; Munoloc	COC1=C(C\C=C(/C)CCC(=O)OCCN2CCOCC2)C(O)=C2C(=O)OCC2=C1C
ABCB1	DB00457	C02CA01	ATP-binding cassette, sub-family B (MDR/TAP), member 1	RSID:rs72552784,RSID:rs2032582,RSID:rs2229109,RSID:rs9282564	DB00457	approved	Prazosin	Prazocin; Prazosin HCl; Prazosin Hydrochloride; Prazosina [INN-Spanish]; Prazosine [INN-French]; Prazosinum [INN-Latin]	Furazosin; Lentopres; Minipress; Minipress Xl; Vasoflex	COC1=C(OC)C=C2C(N)=NC(=NC2=C1)N1CCN(CC1)C(=O)C1=CC=CO1
ABCB1	DB00451	H03AA01	ATP-binding cassette, sub-family B (MDR/TAP), member 1	PMID:15258100	DB00451	approved	Levothyroxine	(-)-Thyroxine; 3,3',5,5'-Tetraiodo-L-thyronine; L-Thryoxin; L-Thyroxine; Laevothyroxinum; Levo-t; Levothyroxin; Levothyroxine Sodium; O-(4-Hydroxy-3,5-diidophenyl)-3,5-diiodo-L-tyrosine; T4 levothyroxine; Tetraiodothyronine; THX; Thyroxine iodine	Eltroxin; Euthyrox; Laevoxin; Letter; Levaxin; Levolet; Levothroid; Levothyrox; Levoxine; Levoxyl; Novothyrox; Oroxine; Synthroid; Synthroid Sodium; Thyratabs; Thyrax; Thyreoideum; Thyro-tabs; Thyroxevan; Thyroxin; Thyroxinal; Unithroid	N[C@@H](CC1=CC(I)=C(OC2=CC(I)=C(O)C(I)=C2)C(I)=C1)C(O)=O
ABCB1	DB00171	N/A	ATP-binding cassette, sub-family B (MDR/TAP), member 1		DB00171	approved; nutraceutical	Adenosine triphosphate	5'-ATP; Adenosine 5'-triphosphate; Adenosine 5'-triphosphoric acid; Adenosine-5'-triphosphate; Adenosine, 5'-(tetrahydrogen triphosphate); Adenylpyrophosphoric acid; ATP; Triphosphoric acid adenosine ester	Adephos; Adetol; Adynol; Atipi; Atriphos; Cardenosine; Fosfobion; Glucobasin; Myotriphos; Phosphobion; Striadyne; Triadenyl; Triphosphaden	NC1=C2N=CN([C@@H]3O[C@H](CO[P@](O)(=O)O[P@](O)(=O)OP(O)(O)=O)[C@@H](O)[C@H]3O)C2=NC=N1
ABCB1	DB04877	N/A	ATP-binding cassette, sub-family B (MDR/TAP), member 1		DB04877	approved; investigational	Voacamine	MMH; Voacanginine; Vocamine	MMH	CC[C@H]1C[C@@H]2CN3CCC4=C(NC5=CC([C@H]6C[C@@H]7C([C@@H](CC8=C6NC6=CC=CC=C86)N(C)C\C7=C\C)C(=O)OC)=C(OC)C=C45)[C@](C2)([C@H]13)C(=O)OC
ABCB1	DB00112	N/A	ATP-binding cassette, sub-family B (MDR/TAP), member 1	PMID:20697547	DB00112	N/A
ABCB1	DB04630	N/A	ATP-binding cassette, sub-family B (MDR/TAP), member 1	PMID:18668431,PMID:20216335	DB04630	experimental	Aldosterone	(+)-aldosterone; 11beta,21-Dihydroxy-3,20-diketo-4-pregnen-18-al; 11beta,21-Dihydroxy-3,20-diketopregn-4-ene-18-al; 11beta,21-dihydroxy-3,20-dioxo-4-pregnen-18-al; 11beta,21-dihydroxy-3,20-dioxo-pregn-4-ene-18-al; 11beta,21-dihydroxy-3,20-dioxopregn-4-en-18-al; 11beta,21-Dihydroxypregn-4-ene-3,18,20-trione; 18-Aldocorticosterone; 18-Formyl-11beta,21-dihydroxy-4-pregnene-3,20-dione; 18-Oxocorticos…		C[C@]12CCC(=O)C=C1CC[C@H]1[C@@H]3CC[C@H](C(=O)CO)[C@]3(C[C@H](O)[C@H]21)C=O
ABCB1	DB00046	N/A	ATP-binding cassette, sub-family B (MDR/TAP), member 1	PMID:18668431	DB00046	N/A
ABCB1	DB00030	N/A	ATP-binding cassette, sub-family B (MDR/TAP), member 1	PMID:18668431	DB00030	N/A
ABCB1	DB00071	N/A	ATP-binding cassette, sub-family B (MDR/TAP), member 1	PMID:18668431	DB00071	N/A
ABCB1	DB01306	N/A	ATP-binding cassette, sub-family B (MDR/TAP), member 1	PMID:18668431	DB01306	N/A
ABCB1	DB01307	N/A	ATP-binding cassette, sub-family B (MDR/TAP), member 1	PMID:18668431	DB01307	N/A
ABCB1	DB00047	N/A	ATP-binding cassette, sub-family B (MDR/TAP), member 1	PMID:18668431	DB00047	N/A
ABCB1	DB01309	N/A	ATP-binding cassette, sub-family B (MDR/TAP), member 1	PMID:18668431	DB01309	N/A
ABCB1	DB01310	N/A	ATP-binding cassette, sub-family B (MDR/TAP), member 1	PMID:18668431	DB01310	N/A
ABCB1	DB01208	N/A	ATP-binding cassette, sub-family B (MDR/TAP), member 1	PMID:18668431,PMID:20216335	DB01208	approved	Sparfloxacin		Zagam	C[C@H]1CN(C[C@@H](C)N1)C1=C(F)C(N)=C2C(=O)C(=CN(C3CC3)C2=C1F)C(O)=O
ABCB1	DB01323	N/A	ATP-binding cassette, sub-family B (MDR/TAP), member 1	PMID:18668431	DB01323	N/A
ABCB1	DB00091	N/A	ATP-binding cassette, sub-family B (MDR/TAP), member 1	RSID:rs1045642,RSID:rs1045642,RSID:rs1045642,RSID:rs1045642,RSID:rs2032582,RSID:rs2032582,RSID:rs2032582,RSID:rs2032582,RSID:rs1128503,RSID:rs1128503,PMID:18192894,PMID:19005482,PMID:12817897,PMID:18334915,PMID:20220747,PMID:18668431,PMID:17185560,PMID:20220747,PMID:20505666,PMID:18408562,PMID:11751127,PMID:17178259,PMID:20170205	DB00091	N/A
ABCB1	DB00023	N/A	ATP-binding cassette, sub-family B (MDR/TAP), member 1	PMID:17264302,PMID:15713801	DB00023	N/A
ABCB1	DB01601	N/A	ATP-binding cassette, sub-family B (MDR/TAP), member 1	RSID:rs1045642,PMID:17324111	DB01601	approved	Lopinavir	ABT-378; LPV	Aluviran; Koletra	CC(C)[C@H](N1CCCNC1=O)C(=O)N[C@H](C[C@H](O)[C@H](CC1=CC=CC=C1)NC(=O)COC1=C(C)C=CC=C1C)CC1=CC=CC=C1
ABCB1	DB02587	N/A	ATP-binding cassette, sub-family B (MDR/TAP), member 1	RSID:rs72552784,RSID:rs2032582,RSID:rs2229109,RSID:rs9282564	DB02587	experimental	Forskolin			CC(=O)O[C@H]1[C@@H](O)[C@H]2C(C)(C)CC[C@H](O)[C@]2(C)[C@@]2(O)C(=O)C[C@@](C)(O[C@]12C)C=C
ABCB1	DB00143	V03AB32	ATP-binding cassette, sub-family B (MDR/TAP), member 1	Pathway:PA164713501	DB00143	approved; nutraceutical	Glutathione	5-L-Glutamyl-L-cysteinylglycine; gamma-L-Glutamyl-L-cysteinyl-glycine; Gluthathione; GSH; N-(N-gamma-L-Glutamyl-L-cysteinyl)glycine	Copren; Isethion; Ledac; Neuthion; Tathion	N[C@@H](CCC(=O)N[C@@H](CS)C(=O)NCC(O)=O)C(O)=O
ABCB1	DB00198	J05AH02	ATP-binding cassette, sub-family B (MDR/TAP), member 1	PMID:17940134	DB00198	approved	Oseltamivir	Oseltamivir phosphate	Tamiflu	CCOC(=O)C1=C[C@@H](OC(CC)CC)[C@H](NC(C)=O)[C@@H](N)C1
ABCB1	DB00238	J05AG01	ATP-binding cassette, sub-family B (MDR/TAP), member 1	RSID:rs1045642,RSID:rs1045642,PMID:16462814,PMID:20017669	DB00238	approved	Nevirapine	NEV; NVP	Viramune	CC1=C2NC(=O)C3=C(N=CC=C3)N(C3CC3)C2=NC=C1
ABCB1	DB00291	L01AA02	ATP-binding cassette, sub-family B (MDR/TAP), member 1	PMID:18668431	DB00291	approved	Chlorambucil	Chlocambucil; Chloraminophen; Chloraminophene; Chlorbutin; Chlorbutine; Chloroambucil; Chlorobutin; Chlorobutine; Phenylbutyric Acid Nitrogen Mustard	Ambochlorin; Amboclorin; Ecloril; Elcoril; Leukeran; Leukeran Tablets; Leukersan; Leukoran; Linfolizin; Linfolysin; Pepstatin	OC(=O)CCCC1=CC=C(C=C1)N(CCCl)CCCl
ABCB1	DB00305	L01DC03	ATP-binding cassette, sub-family B (MDR/TAP), member 1	PMID:18668431,PMID:20216335	DB00305	approved	Mitomycin	7-Amino-9&alpha;-methoxymitosane; Mitamycin; MMC	Ametycin; Ametycine; Mit-C; Mito-C; Mitocin-C; Mitomycin (TN); Mitomycin C; Mitomycin-C; Mitomycinum; Mitomycinum C; Mitomycyna C [Polish]; Mitosol; Mitozytrex; Muamycin; Mutamycin; Mytomycin; Mytozytrex	CO[C@]12[C@H]3N[C@H]3CN1C1=C([C@H]2COC(N)=O)C(=O)C(N)=C(C)C1=O
ABCB1	DB00352	L01BB03	ATP-binding cassette, sub-family B (MDR/TAP), member 1	PMID:10840050	DB00352	approved	Thioguanine	2-Amino 6MP; 2-Amino-6-mercaptopurine; 2-Amino-6-merkaptopurin; 2-Amino-6-purinethiol; 2-Aminopurin-6-thiol; 2-Aminopurine-6-thiol; 2-Aminopurine-6(1H)-thione; 6-Mercapto-2-aminopurine; 6-Mercaptoguanine; 6-Thioguanine; TG; ThG; Tioguanin; Tioguanine	Lanvis; Tabloid; Wellcome U3B	NC1=NC(=S)C2=C(N1)N=CN2
ABCB1	DB00495	J05AF01	ATP-binding cassette, sub-family B (MDR/TAP), member 1	Pathway:PA165859361	DB00495	approved	Zidovudine		Apo-Zidovudine; Azidothymidine; Aztec; Compound S; Novo-Azt; Retrovir; Zidovudine EP III	CC1=CN([C@H]2C[C@H](N=[N+]=[N-])[C@@H](CO)O2)C(=O)NC1=O
ABCB1	DB00515	L01XA01	ATP-binding cassette, sub-family B (MDR/TAP), member 1	PMID:18668431,PMID:20189873	DB00515	approved	Cisplatin	CACP; Cis-DDP; Cis-Diaminedichloroplatinum; Cis-Diamminedichloroplatinum; CPDC; CPDD; DDP; DDPT; Diamminedichloroplatinum; Platinum Ammine Chloride; Platinum Ammonium Chloride; Platinum Diamine Dichloride; Trans-DDP; Trans-Diaminedichloroplatinum; Trans-Diamminedichloroplatinum; Trans-Dichlorodiammine Platinum; Trans-Platinumdiammine Dichloride	Abiplatin; Biocisplatinum; Briplatin; Carboquone; Cis Pt II; Cismaplat; Cisplatine; Cisplatyl; Citoplationo; Lederplatin; Neoplatin; Plastin; Platamine; Platiblastin; Platidiam; Platinex; Platinol; Platinol-AQ; Platinoxan; Randa	N[Pt](N)(Cl)Cl
ABCB1	DB00523	L01XX22,D10AD01,L01XX14	ATP-binding cassette, sub-family B (MDR/TAP), member 1	PMID:18668431	DB00523	approved; investigational	Alitretinoin	9-cis-Retinoic acid; ALRT-1057; BAL4079; Retinoic Acid	Panretin; Panretin Gel; Panretyn; Panrexin; Renova; Retin-A; Retin-A Micro; Vesanoid	C\C(\C=C\C1=C(C)CCCC1(C)C)=C\C=C\C(\C)=C\C(O)=O
ABCB1	DB00526	L01XA03	ATP-binding cassette, sub-family B (MDR/TAP), member 1	PMID:20697547	DB00526	approved; investigational	Oxaliplatin	Oxaliplatin [Usan:Inn:Ban]; Oxaliplatino [Spanish]; Oxaliplatinum [Latin]; Oxaloplatine [French]; Oxaloplatino [Spanish]	Eloxatin	O=C1O[Pt]2(N[C@@H]3CCCC[C@H]3N2)OC1=O
ABCB1	DB00531	L01AA01,L01DB07	ATP-binding cassette, sub-family B (MDR/TAP), member 1	PMID:21362365,PMID:19005482,PMID:17224914,PMID:20638924	DB00531	approved; investigational	Cyclophosphamide		ASTA; Asta B 518; Clafen; Claphene; CP; CPA; CTX; CY; Cyclophosphamid; Cyclophosphamide Monohydrate; Cyclophosphamide Sterile; Cyclophosphamidum; Cyclophosphan; Cyclophosphane; Cyclophosphoramide; Cyclostin; Cyklofosfamid; Cytophosphan; Cytoxan; Cytoxan Lyoph; Endoxan; Endoxan R; Endoxan-Asta; Endoxana; Endoxanal; Endoxane; Enduxan; Genoxal; Hexadrin; Lyophilized Cytoxan; Mitoxan; Neosar; Procyto…	ClCCN(CCCl)P1(=O)NCCCO1
ABCB1	DB00602	P02CF01	ATP-binding cassette, sub-family B (MDR/TAP), member 1	PMID:18668431,PMID:20216335	DB00602	approved	Ivermectin	22,23-Dihydroxy-avermectin B; 22,23-Dihyroavermectin B1; 5-O-demethyl-22,23-dihydro-avermectin A1a	Ivermectin B1; Ivermectin-luminol; Mectizan; Sklice; Stromectol	CO[C@H]1C[C@@H](O[C@@H](C)[C@@H]1O)O[C@H]1[C@H](C)O[C@H](C[C@@H]1OC)O[C@H]1[C@@H](C)\C=C\C=C2/CO[C@@H]3[C@H](O)C(C)=C[C@@H](C(=O)O[C@H]4C[C@@H](C\C=C1/C)O[C@@]1(CC[C@H](C)[C@@H](C(C)C)O1)C4)[C@]23O.CC[C@@H](C)[C@H]1O[C@@]2(CC[C@@H]1C)O[C@@H]1C\C=C(C)\[C@@H](O[C@@H]3O[C@@H](C)[C@H](O[C@@H]4O[C@@H](C)[C@H](O)[C@@H](OC)C4)[C@@H](OC)C3)[C@@H](C)\C=C\C=C3/CO[C@@H]4[C@H](O)C(C)=C[C@@H](C(=O)O[C@@H](C1)…
ABCB1	DB00625	J05AG03	ATP-binding cassette, sub-family B (MDR/TAP), member 1	RSID:rs1045642,RSID:rs1045642,RSID:rs1045642,RSID:rs1045642,RSID:rs1045642,PMID:11809184,PMID:16462814,PMID:21862974	DB00625	approved; investigational	Efavirenz	EFV	Stocrin; Sustiva	FC(F)(F)[C@]1(OC(=O)NC2=C1C=C(Cl)C=C2)C#CC1CC1
ABCB1	DB00694	L01DB02	ATP-binding cassette, sub-family B (MDR/TAP), member 1	RSID:rs2229107,RSID:rs35730308,RSID:rs35023033,RSID:rs35810889	DB00694	approved	Daunorubicin		Acetyladriamycin; Anthracyline; Antibiotics From Streptomyces Coeruleorubidus; Cerubidin; Cerubidine; Daunamycin; Daunarubicinum; Daunoblastin; Daunomycin; Daunomycin Hydrochloride; Daunomycin, Hydrochloride; Daunorrubicina; Daunorubicin Hcl; Daunorubicin Hydrochloride; Daunorubicin, Hydrochloride; Daunorubicine; Daunorubicinum [INN-Latin]; Daunoxome; DM1; Leukaemomycin C; Ondena; Rcra Waste No. …	COC1=CC=CC2=C1C(=O)C1=C(O)C3=C(C[C@](O)(C[C@@H]3O[C@H]3C[C@H](N)[C@H](O)[C@H](C)O3)C(C)=O)C(O)=C1C2=O
ABCB1	DB00778	J01FA06	ATP-binding cassette, sub-family B (MDR/TAP), member 1		DB00778	approved	Roxithromycin		ROX; Rulid; Rulide; Surlid	CC[C@H]1OC(=O)[C@H](C)[C@@H](O[C@@H]2O[C@@H](C)[C@H](O)[C@](C)(OC)C2)[C@H](C)[C@@H](O[C@@H]2O[C@H](C)C[C@H](N(C)C)[C@H]2O)[C@](C)(O)C[C@@H](C)\C(=N\OCOCCOC)[C@H](C)[C@@H](O)[C@@]1(O)C
ABCB1	DB00836	A07DA03,A07DA05	ATP-binding cassette, sub-family B (MDR/TAP), member 1	RSID:rs1045642,PMID:18668431,PMID:20216335	DB00836	approved	Loperamide		Apo-Loperamide; Diarr-Eze; Imodium; Imodium A-D; Imodium A-D Caplets; Ioperamide; Kaopectate II; Loperacap; Loperamida [INN-Spanish]; Loperamide HCL; Loperamidum [INN-Latin]; Maalox Anti-Diarrheal; Nu-Loperamide; Pepto Diarrhea Control; PMS-Loperamide; Rho-Loperamide	CN(C)C(=O)C(CCN1CCC(O)(CC1)C1=CC=C(Cl)C=C1)(C1=CC=CC=C1)C1=CC=CC=C1
ABCB1	DB00889	A04AA02	ATP-binding cassette, sub-family B (MDR/TAP), member 1	PMID:16338277	DB00889	approved; investigational	Granisetron	APF530; Granisetron base; Granisetron HCl; Granisetron hydrochloride; Granisetronum [INN-Latin]	Kytril	CN1N=C(C(=O)NC2CC3CCCC(C2)N3C)C2=CC=CC=C12
ABCB1	DB00904	A04AA01	ATP-binding cassette, sub-family B (MDR/TAP), member 1	PMID:18668431,PMID:20216335	DB00904	approved	Ondansetron		Apo-ondansetron; Novo-ondansetron; PHL-ondansetron; PMS-ondansetron; Ratio-ondansetron; Sandoz ondansetron; Zofran; Zofran ODT; Zophren; Zudan	CN1C2=C(C3=CC=CC=C13)C(=O)C(CN1C=CN=C1C)CC2
ABCB1	DB00958	L01XA02	ATP-binding cassette, sub-family B (MDR/TAP), member 1	PMID:17925548,PMID:17409981	DB00958	approved	Carboplatin	CBDCA; cis-Diammine(1,1-cyclobutanedicarboxylato)platinum(II)	Paraplatin; Paraplatin-AQ	N.N.O=C1O[Pt]OC(=O)C11CCC1
ABCB1	DB00970	L01DA01	ATP-binding cassette, sub-family B (MDR/TAP), member 1	PMID:18668431,PMID:20216335	DB00970	approved	Dactinomycin	AD; Antibiotic From Streptomyces Parvullus; Dactinomicina [INN-Spanish]; Dactinomycine [INN-French]; Dactinomycinum [INN-Latin]	ACT; ACT D; Actactinomycin a Iv; Actinomycin 11 Cosmegen; Actinomycin 7; Actinomycin Aiv; Actinomycin C1; ACTINOMYCIN D; Actinomycin I; Actinomycin I1; Actinomycin Iv; Actinomycin X 1; Actinomycindioic D Acid, Dilactone; ACTO-D; Chounghwamycin B; Cosmegen; Dactinomycin D; Dilactone Actinomycin D Acid; Dilactone Actinomycindioic D Acid; HBF 386 Meractinomycin; Lyovac Cosmegen; Meractinomycin; Onco…	CC(C)C1NC(=O)C(NC(=O)C2=C3N=C4C(OC3=C(C)C=C2)=C(C)C(=O)C(N)=C4C(=O)NC2C(C)OC(=O)C(C(C)C)N(C)C(=O)CN(C)C(=O)C3CCCN3C(=O)C(NC2=O)C(C)C)C(C)OC(=O)C(C(C)C)N(C)C(=O)CN(C)C(=O)C2CCCN2C1=O
ABCB1	DB00973	C10AX09	ATP-binding cassette, sub-family B (MDR/TAP), member 1	PMID:20220747,PMID:17112804	DB00973	approved	Ezetimibe		Ezedoc; Ezetrol; Zetia	O[C@@H](CC[C@@H]1[C@H](N(C1=O)C1=CC=C(F)C=C1)C1=CC=C(O)C=C1)C1=CC=C(F)C=C1
ABCB1	DB01005	L01XX05	ATP-binding cassette, sub-family B (MDR/TAP), member 1	PMID:18668431	DB01005	approved	Hydroxyurea	Carbamohydroxamic Acid; Carbamohydroximic Acid; Carbamohydroxyamic Acid; Carbamoyl Oxime; Carbamyl Hydroxamate; HU; Hydroxicarbamidum; Hydroxycarbamide; Hydroxycarbamine; Hydroxylurea; Idrossicarbamide [Dcit]; N-Carbamoylhydroxylamine; N-Hydroxyurea; Sterile Urea	Biosupressin; Droxia; Hidrix; Hydrea; Hydreia; Hydura; Hydurea; Litaler; Litalir; Onco-Carbide; Oxyurea; Ureaphil	NC(=O)NO
ABCB1	DB01042	L01AA03	ATP-binding cassette, sub-family B (MDR/TAP), member 1	PMID:20216335	DB01042	approved	Melphalan		Alkeran; L-PAM; L-Phenylalanine mustard; L-Sarcolysin; L-Sarcolysine; L-Sarkolysin; Levofalan; Melfalan; Mephalan; Phenylalanine mustard; Phenylalanine nitrogen mustard; Sarcolysine; Sarkolysin	NC(CC1=CC=C(C=C1)N(CCCl)CCCl)C(O)=O
ABCB1	DB01048	J05AF06	ATP-binding cassette, sub-family B (MDR/TAP), member 1	PMID:20504255	DB01048	approved; investigational	Abacavir	ABC	Ziagen	NC1=NC2=C(N=CN2[C@@H]2C[C@H](CO)C=C2)C(NC2CC2)=N1
ABCB1	DB01177	L01DB06	ATP-binding cassette, sub-family B (MDR/TAP), member 1	RSID:rs1045642,RSID:rs2032582	DB01177	approved	Idarubicin	Idarubicin Hcl; Idarubicin Hydrochloride; Idarubicina [INN-Spanish]; Idarubicine [INN-French]; Idarubicinum [INN-Latin]	Idamycin; Idamycin PFS; Idarubicin Aglycone; Idarubicin HCl PFS	C[C@@H]1O[C@H](C[C@H](N)[C@@H]1O)O[C@H]1C[C@@](O)(CC2=C1C(O)=C1C(=O)C3=CC=CC=C3C(=O)C1=C2O)C(C)=O
ABCB1	DB01204	L01DB07	ATP-binding cassette, sub-family B (MDR/TAP), member 1	PMID:18668431,PMID:20938465,PMID:20216335,PMID:19891558	DB01204	approved; investigational	Mitoxantrone	DHAD; DHAQ; DHAQ HCl; Dihydroxyanthraquinone; Mitoxanthrone; Mitoxantron; Mitoxantrona [INN-Spanish]; Mitoxantrone 2HCl; Mitoxantrone dihydrochloride; Mitoxantrone HCl; Mitoxantrone hydrochloride; Mitoxantronum [INN-Latin]; Mitozantrone; Mitozantrone hydrochloride	Mitox; Novantron; Novantrone	OCCNCCNC1=C2C(=O)C3=C(O)C=CC(O)=C3C(=O)C2=C(NCCNCCO)C=C1
ABCC4	DB00544	L01BC02	ATP-binding cassette, sub-family C (CFTR/MRP), member 4	PMID:19077464	DB00544	approved	Fluorouracil		5 Fluorouracil; Adrucil; Arumel; Carac; Carzonal; Effluderm; Efudex; Efudix; Efurix; Fluoroblastin; Fluoroplex; Fluracil; Fluracilum; Fluri; Fluril; Fluro Uracil; Ftoruracil; FU; Kecimeton; Phthoruracil; Phtoruracil; Queroplex; Timazin; Ulup; URF	FC1=CNC(=O)NC1=O
ABCC4	DB00441	L01BC05	ATP-binding cassette, sub-family C (CFTR/MRP), member 4	PMID:19712441	DB00441	approved	Gemcitabine		DDFC; DFDC; Gemcin; Gemcitabina [INN-Spanish]; Gemcitabine HCl; Gemcitabine hydrochloride; Gemcitabinum [INN-Latin]; Gemtro; Gemzar; GEO	NC1=NC(=O)N(C=C1)[C@@H]1O[C@H](CO)[C@@H](O)C1(F)F
ABCC4	DB00158	B03BB01	ATP-binding cassette, sub-family C (CFTR/MRP), member 4	PMID:12036927	DB00158	approved; nutraceutical	Folic Acid	Folate; PGA; Pteroyl-L-glutamic acid; Pteroyl-L-monoglutamic acid; Pteroylglutamic acid; Pteroylmonoglutamic acid; Vitamin B9; Vitamin Bc; Vitamin Be; Vitamin M	Acifolic; Apo-Folic; Cytofol; Dosfolat B activ; Folacid; Folacin; Folbal; Folcidin; Foldine; Folettes; Foliamin; Folicet; Folipac; Folsan; Folsaure; Folsav; Folvite; Folvron; Incafolic; Millafol	NC1=NC(=O)C2=NC(CNC3=CC=C(C=C3)C(=O)N[C@@H](CCC(O)=O)C(O)=O)=CN=C2N1
ABCC4	DB00650	V03AF03	ATP-binding cassette, sub-family C (CFTR/MRP), member 4	PMID:12036927	DB00650	approved	Leucovorin	Calcium folinate; Folinic acid; Folinic acid calcium salt; Folinic acid calcium salt USP27; L-leucovorin; Leucovorin calcium; Leucovorin folinic acid	Calcium citrovorum factor; Citrovorum factor; Folinic acid-SF; Leucal; Wellcovorin	NC1=NC(=O)C2=C(NCC(CNC3=CC=C(C=C3)C(=O)N[C@H](CCC(O)=O)C(O)=O)N2C=O)N1
ABCC4	DB00563	L01BA01,L04AX03	ATP-binding cassette, sub-family C (CFTR/MRP), member 4	Pathway:PA165816270,PMID:15630450,PMID:12036927,PMID:19515727	DB00563	approved	Methotrexate	Amethopterin; Amethopterine; HDMTX; L-Amethopterin; Methopterin; Methotextrate; Methotrexat; Methotrexate Sodium; Methylaminopterin; Methylaminopterinum; MTX; N-Bismethylpteroylglutamic Acid	Abitrexate; Antifolan; Arbitrexate; Emtexate; Folex; Ledertrexate; Metatrexan; Methotrate; Mexate; Rheumatrex; Trexall	CN(CC1=CN=C2N=C(N)N=C(N)C2=N1)C1=CC=C(C=C1)C(=O)N[C@@H](CCC(O)=O)C(O)=O
ABCC4	DB01033	L01BB02	ATP-binding cassette, sub-family C (CFTR/MRP), member 4	RSID:rs3765534,PMID:18300232,PMID:20504255,PMID:12435799,PMID:17996297,PMID:18593894	DB01033	approved	Mercaptopurine	6 MP; 6-Mercaptopurine; Mercaptopurine Monohydrate; Mercapurin; MP	Ismipur; Leukerin; Leupurin; Mercaleukim; Mercaleukin; Mern; Puri-Nethol; Purimethol; Purinethol	S=C1N=CNC2=C1NC=N2
ABCC4	DB00709	J05AF05	ATP-binding cassette, sub-family C (CFTR/MRP), member 4	Pathway:PA165860384,PMID:16462814	DB00709	approved; investigational	Lamivudine	Lamivudine [Usan:Ban:Inn]	3TC; Epivir; Epivir-HBV; Hepitec; Heptovir; Zeffix	NC1=NC(=O)N(C=C1)[C@@H]1CS[C@H](CO)O1
ABCC4	DB01004	J05AB06,J05AB14,S01AD09	ATP-binding cassette, sub-family C (CFTR/MRP), member 4	PMID:20504255	DB01004	approved; investigational	Ganciclovir	GA2; Ganciclovir Sodium	Cytovene; Cytovene IV; Cytovene-IV; Vitrasert	NC1=NC(=O)C2=C(N1)N(COC(CO)CO)C=N2
ABCC4	DB00198	J05AH02	ATP-binding cassette, sub-family C (CFTR/MRP), member 4	PMID:19029202	DB00198	approved	Oseltamivir	Oseltamivir phosphate	Tamiflu	CCOC(=O)C1=C[C@@H](OC(CC)CC)[C@H](NC(C)=O)[C@@H](N)C1
ABCC4	DB00300	J05AF07	ATP-binding cassette, sub-family C (CFTR/MRP), member 4	RSID:rs1751034,PMID:19842939	DB00300	approved; investigational	Tenofovir	D,L-Tenofovir; PMPA; TDF; Tenofovir disoproxil; Tenofovir disoproxil fumarate	Apropovir; Viread	C[C@H](CN1C=NC2=C1N=CN=C2N)OCP(O)(O)=O
ABCC4	DB00352	L01BB03	ATP-binding cassette, sub-family C (CFTR/MRP), member 4	PMID:20504255,PMID:12435799	DB00352	approved	Thioguanine	2-Amino 6MP; 2-Amino-6-mercaptopurine; 2-Amino-6-merkaptopurin; 2-Amino-6-purinethiol; 2-Aminopurin-6-thiol; 2-Aminopurine-6-thiol; 2-Aminopurine-6(1H)-thione; 6-Mercapto-2-aminopurine; 6-Mercaptoguanine; 6-Thioguanine; TG; ThG; Tioguanin; Tioguanine	Lanvis; Tabloid; Wellcome U3B	NC1=NC(=S)C2=C(N1)N=CN2
ABCC4	DB00495	J05AF01	ATP-binding cassette, sub-family C (CFTR/MRP), member 4	Pathway:PA165859361,PMID:20504255	DB00495	approved	Zidovudine		Apo-Zidovudine; Azidothymidine; Aztec; Compound S; Novo-Azt; Retrovir; Zidovudine EP III	CC1=CN([C@H]2C[C@H](N=[N+]=[N-])[C@@H](CO)O2)C(=O)NC1=O
ABCC4	DB00515	L01XA01	ATP-binding cassette, sub-family C (CFTR/MRP), member 4	PMID:20200426	DB00515	approved	Cisplatin	CACP; Cis-DDP; Cis-Diaminedichloroplatinum; Cis-Diamminedichloroplatinum; CPDC; CPDD; DDP; DDPT; Diamminedichloroplatinum; Platinum Ammine Chloride; Platinum Ammonium Chloride; Platinum Diamine Dichloride; Trans-DDP; Trans-Diaminedichloroplatinum; Trans-Diamminedichloroplatinum; Trans-Dichlorodiammine Platinum; Trans-Platinumdiammine Dichloride	Abiplatin; Biocisplatinum; Briplatin; Carboquone; Cis Pt II; Cismaplat; Cisplatine; Cisplatyl; Citoplationo; Lederplatin; Neoplatin; Plastin; Platamine; Platiblastin; Platidiam; Platinex; Platinol; Platinol-AQ; Platinoxan; Randa	N[Pt](N)(Cl)Cl
ABCC4	DB00718	J05AF08	ATP-binding cassette, sub-family C (CFTR/MRP), member 4	RSID:rs11568668,RSID:rs11568658	DB00718	approved; investigational	Adefovir Dipivoxil	Adefovir; Adefovir pivoxil; Adefovirdipivoxl; ADV; bis-POM PMEA; GS-840; PMEA	Hepsera; Preveon	CC(C)(C)C(=O)OCOP(=O)(COCCN1C=NC2=C(N)N=CN=C12)OCOC(=O)C(C)(C)C
AHCY	DB00640	C01EB10	adenosylhomocysteinase	Pathway:PA164714122	DB00640	approved; investigational	Adenosine	2'-Deoxyadenosine; Adenine Deoxy Nucleoside; Adenine Deoxyribonucleoside; Adenine Deoxyribose; Adenine Nucleoside; Adenine Riboside; Adenyldeoxyriboside; Deoxyadenosine; Desoxyadenosine; MEDR-640; USAF CB-10	Adenocard; Adenocor; Adenoscan; Adenosin; Adensoine; Boniton; Myocol; Nucleocardyl; Pallacor; Sandesin	NC1=C2N=CN([C@@H]3O[C@H](CO)[C@@H](O)[C@H]3O)C2=NC=N1
AHCY	DB01033	L01BB02	adenosylhomocysteinase	PMID:12704389	DB01033	approved	Mercaptopurine	6 MP; 6-Mercaptopurine; Mercaptopurine Monohydrate; Mercapurin; MP	Ismipur; Leukerin; Leupurin; Mercaleukim; Mercaleukin; Mern; Puri-Nethol; Purimethol; Purinethol	S=C1N=CNC2=C1NC=N2
AHCY	DB00563	L01BA01,L04AX03	adenosylhomocysteinase	PMID:12704389	DB00563	approved	Methotrexate	Amethopterin; Amethopterine; HDMTX; L-Amethopterin; Methopterin; Methotextrate; Methotrexat; Methotrexate Sodium; Methylaminopterin; Methylaminopterinum; MTX; N-Bismethylpteroylglutamic Acid	Abitrexate; Antifolan; Arbitrexate; Emtexate; Folex; Ledertrexate; Metatrexan; Methotrate; Mexate; Rheumatrex; Trexall	CN(CC1=CN=C2N=C(N)N=C(N)C2=N1)C1=CC=C(C=C1)C(=O)N[C@@H](CCC(O)=O)C(O)=O
AHCY	DB01907	N/A	adenosylhomocysteinase		DB01907	experimental	Nicotinamide-Adenine-Dinucleotide			NC(=O)C1=CC=C[N+](=C1)[C@H]1O[C@@H](CO[P@]([O-])(=O)O[P@@](O)(=O)OC[C@H]2O[C@H]([C@H](O)[C@@H]2O)N2C=NC3=C2N=CN=C3N)[C@H](O)[C@@H]1O
AHCY	DB03216	N/A	adenosylhomocysteinase		DB03216	experimental	(1'r,2's)-9-(2-Hydroxy-3'-Keto-Cyclopenten-1-Yl)Adenine			NC1=NC=NC2=C1N=CN2[C@@H]1C=C[C@H](O)[C@H]1O
AHCY	DB03273	N/A	adenosylhomocysteinase		DB03273	experimental	3'-Oxo-Adenosine			NC1=NC=NC2=C1N=CN2[C@H]1O[C@@H](CO)C(=O)[C@@H]1O
AHCY	DB03769	N/A	adenosylhomocysteinase		DB03769	experimental	D-Eritadenine			NC1=NC=NC2=C1N=CN2C[C@H](O)[C@@H](O)C(O)=O
AHCY	DB07052	N/A	adenosylhomocysteinase		DB07052	experimental	5'-S-ethyl-5'-thioadenosine			CCSC[C@H]1O[C@H]([C@H](O)[C@@H]1O)N1C=NC2=C1N=CN=C2N
AHCY	DB00134	V03AB26	adenosylhomocysteinase	Pathway:PA164714122	DB00134	approved; nutraceutical	L-Methionine	(S)-2-Amino-4-(methylthio)butanoic acid; 2-Amino-4-(methylthio)butyric acid; a-Amino-g-methylmercaptobutyric acid; g-Methylthio-a-aminobutyric acid; L-(-)-Methionine; L-a-Amino-g-methylthiobutyric acid; Methionine	Acimethin; Cymethion	CSCC[C@H](N)C(O)=O
AHR	DB00379	C01BB02	aryl hydrocarbon receptor		DB00379	approved	Mexiletine	Mexiletina [INN-Spanish]; Mexiletine HCL; Mexiletinum [INN-Latin]; Mexilitine	Mexitil	CC(N)COC1=C(C)C=CC=C1C
AHR	DB00393	C08CA06	aryl hydrocarbon receptor		DB00393	approved	Nimodipine	Nimodipino [INN-Spanish]; Nimodipinum [INN-Latin]	Nimotop; Periplum	COCCOC(=O)C1=C(C)NC(C)=C(C1C1=CC(=CC=C1)[N+]([O-])=O)C(=O)OC(C)C
AHR	DB00499	L02BB01	aryl hydrocarbon receptor		DB00499	approved	Flutamide	Flutamide USP25; FTA	Cebatrol; Eulexin; Niftholide; Niftolide	CC(C)C(=O)NC1=CC(=C(C=C1)[N+]([O-])=O)C(F)(F)F
AHR	DB01076	C10AA05	aryl hydrocarbon receptor		DB01076	approved	Atorvastatin	Atorvastatin calcium	Atogal; Atorpic; Cardyl; Faboxim; Hipolixan; Lipitor; Lipotropic; Lipovastatinklonal; Liprimar; Lowden; Normalip; Sincol; Sortis; Sotis; Torvacard; Torvast; Totalip; Tozalip; Tulip; Vastina; Xanator; Xarator; Xavator; Zurinel	CC(C)C1=C(C(=O)NC2=CC=CC=C2)C(=C(N1CC[C@@H](O)C[C@@H](O)CC(O)=O)C1=CC=C(F)C=C1)C1=CC=CC=C1
AHR	DB01097	L04AA13	aryl hydrocarbon receptor		DB01097	approved; investigational	Leflunomide	Leflunomidum [INN-Latin]; Lefunomide [INN-Spanish]	Arava	CC1=C(C=NO1)C(=O)NC1=CC=C(C=C1)C(F)(F)F
AHR	DB00201	N06BC01,N02BE01	aryl hydrocarbon receptor	PMID:21490707,PMID:21357676	DB00201	approved	Caffeine	Cafeina; Caffein; Caffeine Pure; Caffeine, Anhydrous; Caffeine, Monohydrate; Caffeine, Synthetic; CFF; Compound 65; Methyltheobromide; Methyltheobromine; Monomethyl Derivative of Theophylline; Theobromine ME; Theophylline ME	Alert-Pep; Anoquan; Cafamil; Cafcit; Cafecon; Caffedrine; Caffedrine Caplets; Caffine; Cafipel; Coffein; Coffeine; Darvon Compound; Darvon Compound-65; Dasin; Dexitac; Dexitac Stay Alert Stimulant; Dhc Plus; Diurex; Durvitan; Eldiatric C; Enerjets; Ercatab; Esgic; Esgic-Plus; Femcet; Fioricet; Fiorinal; Guaranine; Hycomine; Invagesic; Invagesic Forte; Keep Alert; Kofein; Koffein; Lanorinal; Matei…	CN1C=NC2=C1C(=O)N(C)C(=O)N2C
AHR	DB00338	A02BC01,A02BC05	aryl hydrocarbon receptor	PMID:15860653,PMID:16109480	DB00338	approved; investigational	Omeprazole	OMEP; Omeprazol [INN-Spanish]; Omeprazole magnesium; Omeprazolum [INN-Latin]; OMP; OMZ	Antra; Audazol; Aulcer; Belmazol; Ceprandal; Danlox; Demeprazol; Desec; Dizprazol; Dudencer; Elgam; Emeproton; Epirazole; Erbolin; Exter; Gasec; Gastrimut; Gastroloc; Gibancer; Indurgan; Inhibitron; Inhipump; Lensor; Logastric; Lomac; Losec; Mepral; Miol; Miracid; Mopral; Morecon; Nilsec; Nopramin; Ocid; Olexin; Omapren; Omebeta 20; Omed; Omegast; Omepral; Omeprazon; Omeprol; Omesek; Omezol; Omez…	COC1=CC2=C(C=C1)N=C(N2)S(=O)CC1=NC=C(C)C(OC)=C1C
AHR	DB01404	N/A	aryl hydrocarbon receptor		DB01404	N/A
AKT2	DB07812	N/A	v-akt murine thymoma viral oncogene homolog 2		DB07812	experimental	N-[(1S)-2-amino-1-phenylethyl]-5-(1H-pyrrolo[2,3-b]pyridin-4-yl)thiophene-2-carboxamide			NC[C@@H](NC(=O)C1=CC=C(S1)C1=C2C=CNC2=NC=C1)C1=CC=CC=C1
AKT2	DB07859	N/A	v-akt murine thymoma viral oncogene homolog 2		DB07859	experimental	4-(4-CHLOROPHENYL)-4-[4-(1H-PYRAZOL-4-YL)PHENYL]PIPERIDINE			ClC1=CC=C(C=C1)C1(CCNCC1)C1=CC=C(C=C1)C1=CNN=C1
AKT2	DB07947	N/A	v-akt murine thymoma viral oncogene homolog 2		DB07947	experimental	ISOQUINOLINE-5-SULFONIC ACID (2-(2-(4-CHLOROBENZYLOXY)ETHYLAMINO)ETHYL)AMIDE			ClC1=CC=C(COCCNCCNS(=O)(=O)C2=CC=CC3=CN=CC=C23)C=C1
AKT2	DB08073	N/A	v-akt murine thymoma viral oncogene homolog 2		DB08073	experimental	(2S)-1-(1H-INDOL-3-YL)-3-{[5-(3-METHYL-1H-INDAZOL-5-YL)PYRIDIN-3-YL]OXY}PROPAN-2-AMINE			CC1=NNC2=CC=C(C=C12)C1=CC(OC[C@@H](N)CC2=CNC3=CC=CC=C23)=CN=C1
ANXA1	DB00741	A01AC03,A07EA02,C05AA01,D07AA02,D07AB02,D07AB11,D07AC16,D07XA01,H02AB09,S01BA02,S01CB03,S02BA01	annexin A1		DB00741	approved	Hydrocortisone	11beta-Hydroxycortisone; 17alpha-Hydroxycorticosterone; Anti-inflammatory hormone; Dihydrocostisone; Hidrocortisona [INN-Spanish]; Hydrocorticosterone; Hydrocortisone Acetate; Hydrocortisone alcohol; Hydrocortisone Base; Hydrocortisone Butyrate; Hydrocortisone free alcohol; Hydrocortisone Sodium Phosphate; Hydrocortisone Valerate; Hydrocortisonum [INN-Latin]; Hydroxycortisone; Idrocortisone [DCIT]	Acticort; Aeroseb HC; Aeroseb-HC; Ala-cort; Ala-Scalp; Alacort; Algicirtis; Alphaderm; Amberin; Anflam; Anusol HC; Aquacort; Aquanil HC; Balneol-hc; Barseb HC; Basan-Corti; Beta-hc; CaldeCORT Spray; Cetacort; Clear aid; Cleiton; Cobadex; Colocort; Compound F; Cort-Dome; Cort-Quin; Cortaid; Cortanal; Cortef; Cortef Acetate; Cortenema; Cortesal; Corticreme; Cortifan; Cortifoam; Cortiment; Cortisol;…	C[C@]12C[C@H](O)[C@H]3[C@@H](CCC4=CC(=O)CC[C@]34C)[C@@H]1CC[C@]2(O)C(=O)CO
ANXA1	DB01234	A01AC02,C05AA09,D07AB19,D07XB05,D10AA03,H02AB02,R01AD03,S01BA01,S01CB01,S02BA06,S03BA01	annexin A1		DB01234	approved; investigational	Dexamethasone	Desametasone; Desametasone [DCIT]; Desamethasone; Dexametasona [INN-Spanish]; Dexamethasone Acetate; Dexamethasone Sodium Phosphate; Dexamethasonum [INN-Latin]; Dexamethazone; Fluormethylprednisolone	Adexone; Aeroseb-D; Aeroseb-Dex; Anaflogistico; Aphtasolon; Aphthasolone; Auxiron; Azium; Bisu Ds; Calonat; Corson; Corsone; Cortisumman; Decacort; Decacortin; Decaderm; Decadron; Decadron Tablets, Elixir; Decadron-La; Decagel; Decalix; Decasone; Decaspray; Dectancyl; Dekacort; Deltafluorene; Dergramin; Deronil; Desadrene; Desameton; Deseronil; Dex-Ide; Dexa; Dexa Mamallet; Dexa-Cortidelt; Dexa-C…	C[C@@H]1C[C@H]2[C@@H]3CCC4=CC(=O)C=C[C@]4(C)[C@@]3(F)[C@@H](O)C[C@]2(C)[C@@]1(O)C(=O)CO
ANXA1	DB00443	A07EA04,C05AA05,D07AC01,D07XC01,H02AB01,R01AD06,R03BA04,S01BA06,S01CB04,S02BA07,S03BA03	annexin A1	Pathway:PA164713580	DB00443	approved	Betamethasone		Alphatrex; Bebate; Becort; Bedifos; Beta-Methasone; Beta-Methasone Alcohol; Beta-Val; Betacorlan; Betacortril; Betaderm; Betadexamethasone; Betafluorene; Betamamallet; Betametasona [INN-Spanish]; Betametasone [DCIT]; Betamethasone [Usan:Ban:Inn:Jan]; Betamethasone Alcohol; Betamethasone Base; Betamethasone Cream; Betamethasone Dipropionate; Betamethasone Sodium Phosphate; Betamethasone Valearate;…	C[C@H]1C[C@H]2[C@@H]3CCC4=CC(=O)C=C[C@]4(C)[C@@]3(F)[C@@H](O)C[C@]2(C)[C@@]1(O)C(=O)CO
ANXA1	DB01222	A07EA06,D07AC09,R01AD05,R03BA02	annexin A1	Pathway:PA164713580	DB01222	approved; investigational	Budesonide		Bidien; Budeson; Cortivent; Desowen; Entocort; Entocort EC; Micronyl; Preferid; Pulmicort; Pulmicort Nebuamp; Pulmicort Respules; Pulmicort Turbuhaler; Rhinocort; Rhinocort Aqua; Rhinocort Turbuhaler; Spirocort; Tridesilon	CCC[C@H]1O[C@@H]2C[C@H]3[C@@H]4CCC5=CC(=O)C=C[C@]5(C)[C@H]4[C@@H](O)C[C@]3(C)[C@@]2(O1)C(=O)CO
ANXA1	DB01410	R03BA08	annexin A1	Pathway:PA164713580	DB01410	approved; investigational	Ciclesonide		Alvesco	CC(C)C(=O)OCC(=O)[C@@]12OC(O[C@@H]1C[C@H]1[C@@H]3CCC4=CC(=O)C=C[C@]4(C)[C@H]3[C@@H](O)C[C@]21C)C1CCCCC1
ANXA1	DB00180	R01AD04,R03BA03	annexin A1	Pathway:PA164713580	DB00180	approved; investigational	Flunisolide	Flunisolide [anhydrous]	Aerobid; Bronalide; Lunis; Nasalide; Nasarel; Rhinalar; Synaclyn; Syntaris	CC1(C)O[C@@H]2C[C@H]3[C@@H]4C[C@H](F)C5=CC(=O)C=C[C@]5(C)[C@H]4[C@@H](O)C[C@]3(C)[C@@]2(O1)C(=O)CO
ANXA1	DB00588	D07AC17,R01AD08,R03BA05	annexin A1	Pathway:PA164713580	DB00588	approved; investigational	Fluticasone Propionate		Advair Diskus; Advair Diskus 100/50; Advair Diskus 250/50; Advair Diskus 500/50; Cutivate; Flixonase; Flixotide; Flonase; Flovent; Flovent Diskus 100; Flovent Diskus 250; Flovent Diskus 50; Flovent HFA; Flunase	CCC(=O)O[C@@]1([C@H](C)C[C@H]2[C@@H]3C[C@H](F)C4=CC(=O)C=C[C@]4(C)[C@@]3(F)[C@@H](O)C[C@]12C)C(=O)SCF
ANXA1	DB00959	D07AA01,D07AC14,D10AA02,H02AB04	annexin A1	Pathway:PA164713580	DB00959	approved	Methylprednisolone	6alpha-Methylprednisolone; Methyleneprednisolone; Methylprednisolon; Methylprednisolonum [INN-Latin]; Metilprednisolona [INN-Spanish]; Metilprednisolone [Dcit]	Artisone-Wyeth; Besonia; Dopomedrol; Esametone; Firmacort; Lemod; Medesone; Medixon; Medlone 21; Medrate; Medrol Adt Pak; Medrol Dosepak; Medrone; Mesopren; Metastab; Metilbetasone; Metrisone; Metrocort; Metysolon; Moderin; Nirypan; Noretona; Predni N Tablinen; Promacortine; Reactenol; Sieropresol; Solomet; Summicort; Suprametil; Urbason; Urbasone; Wyacort	C[C@H]1C[C@H]2[C@@H]3CC[C@](O)(C(=O)CO)[C@@]3(C)C[C@H](O)[C@@H]2[C@@]2(C)C=CC(=O)C=C12
ANXA1	DB01384	H02AB05	annexin A1	Pathway:PA164713580	DB01384	approved	Paramethasone		Haldrone	C[C@@H]1C[C@H]2[C@@H]3C[C@H](F)C4=CC(=O)C=C[C@]4(C)[C@H]3[C@@H](O)C[C@]2(C)[C@@]1(O)C(=O)CO
ANXA1	DB00860	A07EA01,C05AA04,D07AA01,D07AA03,D07AC14,D07XA02,D10AA02,H02AB04,H02AB06,R01AD02,S01BA04,S01CB02,S02BA03,S03BA02,H02AB07	annexin A1	Pathway:PA164713580	DB00860	approved	Prednisolone	Deltahydrocortisone; Methylprednisolone Acetate; PRDL; Predisolone Sodium Phosphate; Prednisolona [INN-Spanish]; Prednisolone Acetate; Prednisolone Sodium Phosphate; Prednisolone Tebutate; Prednisolonum [INN-Latin]	Ak-Pred; Ak-Tate; Alphadrol; Articulose-50; Co-Hydeltra; Codelcortone; Cordrol; Cortalone; Cotogesic; Cotolone; Decaprednil; Decortin H; Delcortol; Delta F; Delta-Cortef; Delta-Stab; Deltacortenol; Deltacortril; Deltacortril Enteric; Deltasolone; Deltisilone; Depo-Medrol; Derpo Pd; Dexa-Cortidelt Hostacortin H; Di-Adreson F; Dicortol; Donisolone; Dydeltrone; Eazolin D; Econopred; Econopred Plus; …	C[C@]12C[C@H](O)[C@H]3[C@@H](CCC4=CC(=O)C=C[C@]34C)[C@@H]1CC[C@]2(O)C(=O)CO
ANXA1	DB00635	A07EA03,H02AB07,H02AB15	annexin A1	Pathway:PA164713580	DB00635	approved	Prednisone	Dehydrocortisone; PRD; Prednisona [INN-Spanish]; Prednisonum [INN-Latin]	Adasone; Ancortone; Apo-prednisone; Betapar; Bicortone; Cartancyl; Colisone; Cortan; Cortancyl; Cortidelt; Cotone; Dacorten; Dacortin; Decortancyl; Decortin; Decortisyl; Dekortin; Delcortin; Dellacort; Dellacort A; Delta Cortelan; Delta E; Delta-cortelan; Delta-cortisone; Delta-cortone; Delta-dome; Deltacortene; Deltacortisone; Deltacortone; Deltasone; Deltison; Deltisona; Deltisone; Deltra; Di-A…	C[C@]12CC(=O)[C@H]3[C@@H](CCC4=CC(=O)C=C[C@]34C)[C@@H]1CC[C@]2(O)C(=O)CO
ANXA1	DB00620	A01AC01,D07AB09,D07XB02,H02AB08,R01AD11,R03BA06,S01BA05,C05AA12	annexin A1	Pathway:PA164713580	DB00620	approved	Triamcinolone	Fluoxiprednisolone; Fluoxyprednisolone; Tiamcinolonum [INN-Latin]; Triamcinalone; Triamcinolona [INN-Spanish]; Triamcinolone acetonide; Triamcinolone diacetate; Triamcinolone hexacetonide; Triamcinolonum [INN]	Adcortyl; Aristocort; Aristocort A; Aristocort Tablets; Aristogel; Aristospan; Azmacort; Celeste; Cinolone; Cinolone-T; Delphicort; Flutex; Fougera; Kenacort; Kenacort-A; Kenacort-Ag; Kenalog; Kenalog in Orabase; Kenalog-10; Kenalog-40; Kenalog-H; Ledercort; Nasacort; Nasacort Aq; Nasacort Hfa; Omcilon; Omicilon; Oracort; Oralone; Orion; Polcortolon; Rodinolone; Sk-Triamcinolone; Tri-Nasal; Triac…	C[C@]12C[C@H](O)[C@@]3(F)[C@@H](CCC4=CC(=O)C=C[C@]34C)[C@@H]1C[C@@H](O)[C@]2(O)C(=O)CO
ANXA1	DB00155	N/A	annexin A1	Pathway:PA164713580	DB00155	approved; nutraceutical	L-Citrulline	2-Amino-5-uredovaleric acid; Citrulline; delta-Ureidonorvaline; N5-(Aminocarbonyl)ornithine; N5-Carbamoyl-L-ornithine; N5-carbamoylornithine; N5-carbamylornithine; Sitrulline		N[C@@H](CCCNC(N)=O)C(O)=O
ANXA1	DB00125	B05XB01	annexin A1	Pathway:PA164713580	DB00125	approved; nutraceutical	L-Arginine	(S)-2-Amino-5-[(aminoiminomethyl)amino]pentanoic acid; 2-Amino-5-guanidinovaleric acid; Arginine; L-(+)-Arginine; L-a-Amino-d-guanidinovaleric acid; L-Arg	Argamine; Argivene; Detoxargin; Levargin; Minophagen A; R-Gene 10 (Pharmacia Corp.)	N[C@@H](CCCNC(N)=N)C(O)=O
ANXA1	DB00288	D07AC11	annexin A1		DB00288	approved	Amcinonide		Cyclocort	CC(=O)OCC(=O)[C@@]12OC3(CCCC3)O[C@@H]1C[C@H]1[C@@H]3CCC4=CC(=O)C=C[C@]4(C)[C@@]3(F)[C@@H](O)C[C@]21C
ANXA1	DB00394	A07EA07,D07AC15,R01AD01,R03BA01	annexin A1	Pathway:PA164713580	DB00394	approved	Beclomethasone	Beclometasona [INN-Spanish]; Beclometasone; Beclometasonum [INN-Latin]	Aerobec; Aldecin; Anceron; Andion; Beclacin; Becloforte; Beclomet; Beclometasondipropionat Mikron; Beclorhinol; Becloval; Beclovent; Becodisks; Beconase; Beconase AQ; Beconasol; Becotide; Clenil-A; Entyderma; Inalone; Korbutone; Propaderm; QVAR; QVAR 80; Rino-Clenil; Sanasthmax; Sanasthmyl; Vancenase; Vancenase AQ; Vanceril; Vanceril Double Strength; Viarex; Viarox	C[C@H]1C[C@H]2[C@@H]3CCC4=CC(=O)C=C[C@]4(C)[C@@]3(Cl)[C@@H](O)C[C@]2(C)[C@@]1(O)C(=O)CO
ANXA1	DB00435	R07AX01	annexin A1	Pathway:PA164713580	DB00435	approved	Nitric Oxide		Amidogen, oxo-; INOmax; Mononitrogen monoxide; Nitric oxide 10% by volume or more; Nitric oxide trimer; Nitrogen monooxide; Nitrogen monoxide; Nitrogen oxide; nitrogen protoxide; Nitrosyl radical; NMO; NO; RCRA waste number P076	[N]=O
ANXA1	DB00764	D07AC13,D07XC03,R01AD09,R03BA07	annexin A1	Pathway:PA164713580	DB00764	approved	Mometasone		Asmanex; Asmanex Twisthaler; Elocom; Elocon; Mometasone furoate; Nasonex	C[C@@H]1C[C@H]2C3CCC4=CC(=O)C=C[C@]4(C)[C@@]3(Cl)[C@@H](O)C[C@]2(C)[C@@]1(O)C(=O)CCl
ANXA1	DB00896	H02AB12,S01BA13	annexin A1	Pathway:PA164713580	DB00896	approved	Rimexolone		Vexol	CCC(=O)[C@@]1(C)[C@H](C)CC2C3CCC4=CC(=O)C=C[C@]4(C)C3[C@@H](O)C[C@]12C
ANXA1	DB01260	D07AC09,R03BA02,S01BA11,A07EA06,D07AB08,R01AD05	annexin A1	Pathway:PA164713580	DB01260	approved; investigational	Desonide		Desilux; Desocort; Desowen; Tridesilon	CC1(C)O[C@@H]2C[C@H]3[C@@H]4CCC5=CC(=O)C=C[C@]5(C)[C@H]4[C@@H](O)C[C@]3(C)[C@@]2(O1)C(=O)CO
ANXA2	DB00031	N/A	annexin A2		DB00031	N/A
ANXA3	DB03994	N/A	annexin A3		DB03994	experimental	Ethanolamine			NCCO
ARF4	DB01033	L01BB02	ADP-ribosylation factor 4	PMID:12704389	DB01033	approved	Mercaptopurine	6 MP; 6-Mercaptopurine; Mercaptopurine Monohydrate; Mercapurin; MP	Ismipur; Leukerin; Leupurin; Mercaleukim; Mercaleukin; Mern; Puri-Nethol; Purimethol; Purinethol	S=C1N=CNC2=C1NC=N2
ARF4	DB00563	L01BA01,L04AX03	ADP-ribosylation factor 4	PMID:12704389	DB00563	approved	Methotrexate	Amethopterin; Amethopterine; HDMTX; L-Amethopterin; Methopterin; Methotextrate; Methotrexat; Methotrexate Sodium; Methylaminopterin; Methylaminopterinum; MTX; N-Bismethylpteroylglutamic Acid	Abitrexate; Antifolan; Arbitrexate; Emtexate; Folex; Ledertrexate; Metatrexan; Methotrate; Mexate; Rheumatrex; Trexall	CN(CC1=CN=C2N=C(N)N=C(N)C2=N1)C1=CC=C(C=C1)C(=O)N[C@@H](CCC(O)=O)C(O)=O
ARF4	DB04315	N/A	ADP-ribosylation factor 4		DB04315	experimental	Guanosine-5'-Diphosphate			NC1=NC2=C(N=CN2[C@@H]2O[C@@H](CO[P@](O)(=O)OP(O)(O)=O)[C@H](O)[C@H]2O)C(=O)N1
ARF6	DB01864	N/A	ADP-ribosylation factor 6		DB01864	experimental	5'-Guanosine-Diphosphate-Monothiophosphate			NC1=NC2=C(N=CN2[C@@H]2O[C@@H](CO[P@](O)(=O)O[P@@](O)(=O)OP(O)(O)=S)[C@H](O)[C@H]2O)C(=O)N1
ARF6	DB04315	N/A	ADP-ribosylation factor 6		DB04315	experimental	Guanosine-5'-Diphosphate			NC1=NC2=C(N=CN2[C@@H]2O[C@@H](CO[P@](O)(=O)OP(O)(O)=O)[C@H](O)[C@H]2O)C(=O)N1
ARF6	DB08231	N/A	ADP-ribosylation factor 6		DB08231	experimental	MYRISTIC ACID			CCCCCCCCCCCCCC(O)=O
ARF6	DB00122	N02BA03,N07AX02,R03DA02,V03AB29,S01EB09	ADP-ribosylation factor 6	Pathway:PA164728123,Pathway:PA164728213	DB00122	approved; nutraceutical	Choline	(2-Hydroxyethyl)trimethylammonium; 2-Hydroxy-N,N,N-trimethylethanaminium; Bilineurine; Choline cation; Choline ion; Cholinum		C[N+](C)(C)CCO
ARSA	DB01800	N/A	arylsulfatase A		DB01800	experimental	N,4-Dihydroxy-N-Oxo-3-(Sulfooxy)Benzenaminium			OC1=CC=C(C=C1OS(O)(=O)=O)[N+]([O-])=O
ARSA	DB03821	N/A	arylsulfatase A		DB03821	experimental	2-Amino-3-Hydroxy-3-Phosphonooxy-Propionic Acid			N[C@@H]([C@H](O)OP(O)(O)=O)C(O)=O
ATP6V1A	DB00630	M05BA04	ATPase, H+ transporting, lysosomal 70kDa, V1 subunit A		DB00630	approved	Alendronate	Acide Alendronique [INN-French]; Acido Alendronico [INN-Spanish]; Acidum Alendronicum [INN-Latin]; Alendronate Sodium; Alendronic acid	Adronat; Alendros; Arendal; Fosamax; Fosamax Plus D; Onclast	NCCCC(O)(P(O)(O)=O)P(O)(O)=O
ATP6V1A	DB01077	M05BA01,M05BB01	ATPase, H+ transporting, lysosomal 70kDa, V1 subunit A		DB01077	approved	Etidronic acid	Acetodiphosphonic acid; Acide etidronique [INN-French]; Acido etidronico [INN-Spanish]; Acidum etidronicum [INN-Latin]; EHDP; Etidronate; Etidronate Disodium; Etidronsaeure; HEDP; Hydroxyethanediphosphonic acid; Oxyethylidenediphosphonic acid	Cintichem Technetium 99m Hedspa; Dequest 2010; Dequest 2015; Dequest Z 010; Didronel; Didronel IV; Ferrofos 510; MPI Stannous Diphosphonate; Osteoscan; Turpinal SL	CC(O)(P(O)(O)=O)P(O)(O)=O
ATP6V1A	DB01133	M05BA05	ATPase, H+ transporting, lysosomal 70kDa, V1 subunit A		DB01133	approved	Tiludronate	Acide tiludronique [INN-French]; Acido tiludronico [INN-Spanish]; Acidum tiludronicum [INN-Latin]; Tiludronate disodium; Tiludronic acid; Tiludronic Acid Disodium Salt	Skelid	OP(O)(=O)C(SC1=CC=C(Cl)C=C1)P(O)(O)=O
ATP6V1A	DB06733	N/A	ATPase, H+ transporting, lysosomal 70kDa, V1 subunit A		DB06733	N/A
ATP6V1A	DB06734	N/A	ATPase, H+ transporting, lysosomal 70kDa, V1 subunit A		DB06734	N/A
BCL2L1	DB00993	L04AX01	BCL2-like 1	PMID:12697733	DB00993	approved	Azathioprine	Azathioprin; Azathioprine Sodium; Azatioprin; Azothioprine	Azamun; Azanin; Azasan; Ccucol; Imuran; Imurek; Imurel; Muran	CN1C=NC(=C1SC1=NC=NC2=C1NC=N2)[N+]([O-])=O
BCL2L1	DB01033	L01BB02	BCL2-like 1	PMID:12697733	DB01033	approved	Mercaptopurine	6 MP; 6-Mercaptopurine; Mercaptopurine Monohydrate; Mercapurin; MP	Ismipur; Leukerin; Leupurin; Mercaleukim; Mercaleukin; Mern; Puri-Nethol; Purimethol; Purinethol	S=C1N=CNC2=C1NC=N2
BCL2L1	DB00864	D11AX14,L04AA05	BCL2-like 1	Pathway:PA164728198	DB00864	approved; investigational	Tacrolimus	FK-506; FK5; K506; Tacarolimus; tacrolimus hydrate	Fujimycin; LCP-Tacro; Prograf; Protopic	CO[C@@H]1C[C@@H](CC[C@H]1O)\C=C(/C)[C@H]1OC(=O)[C@@H]2CCCCN2C(=O)C(=O)[C@]2(O)O[C@@H]([C@H](C[C@H]2C)OC)[C@H](C[C@@H](C)C\C(C)=C\[C@@H](CC=C)C(=O)C[C@H](O)[C@H]1C)OC
BCL2L1	DB01248	L01CD02	BCL2-like 1	PMID:19712441	DB01248	approved; investigational	Docetaxel	Docetaxel anhydrous; Docetaxel, Trihydrate; TXL	Taxotere	CC(=O)O[C@@]12CO[C@@H]1C[C@H](O)[C@]1(C)[C@@H]2[C@H](OC(=O)C2=CC=CC=C2)[C@]2(O)C[C@H](OC(=O)[C@H](O)[C@@H](NC(=O)OC(C)(C)C)C3=CC=CC=C3)C(C)=C([C@@H](O)C1=O)C2(C)C
BCL2L1	DB00441	L01BC05	BCL2-like 1	PMID:19712441	DB00441	approved	Gemcitabine		DDFC; DFDC; Gemcin; Gemcitabina [INN-Spanish]; Gemcitabine HCl; Gemcitabine hydrochloride; Gemcitabinum [INN-Latin]; Gemtro; Gemzar; GEO	NC1=NC(=O)N(C=C1)[C@@H]1O[C@H](CO)[C@@H](O)C1(F)F
BCL2L1	DB00515	L01XA01	BCL2-like 1	PMID:19712441,PMID:19712441	DB00515	approved	Cisplatin	CACP; Cis-DDP; Cis-Diaminedichloroplatinum; Cis-Diamminedichloroplatinum; CPDC; CPDD; DDP; DDPT; Diamminedichloroplatinum; Platinum Ammine Chloride; Platinum Ammonium Chloride; Platinum Diamine Dichloride; Trans-DDP; Trans-Diaminedichloroplatinum; Trans-Diamminedichloroplatinum; Trans-Dichlorodiammine Platinum; Trans-Platinumdiammine Dichloride	Abiplatin; Biocisplatinum; Briplatin; Carboquone; Cis Pt II; Cismaplat; Cisplatine; Cisplatyl; Citoplationo; Lederplatin; Neoplatin; Plastin; Platamine; Platiblastin; Platidiam; Platinex; Platinol; Platinol-AQ; Platinoxan; Randa	N[Pt](N)(Cl)Cl
BCL2L1	DB01008	L01AB01	BCL2-like 1	PMID:18339423	DB01008	approved; investigational	Busulfan	Busulphan; Busulphane; Butanedioldimethanesulfonate; Buzulfan; Sulfabutin; Sulphabutin; Tetramethylene Dimethane Sulfonate; Tetramethylenester Kyseliny Methansulfonove	Busulfex; Citosulfan; Leucosulfan; Mablin; Mielevcin; Mielosan; Mielucin; Milecitan; Mileran; Misulban; Mitosan; Mitostan; Myeleukon; Myeloleukon; Myelosan; Mylecytan; Myleran; Myleran Tablets	CS(=O)(=O)OCCCCOS(C)(=O)=O
BST1	DB01660	N/A	bone marrow stromal cell antigen 1		DB01660	experimental	Adenosine-5'-Diphosphate Monothiophosphate			NC1=NC=NC2=C1N=CN2[C@@H]1O[C@@H](CO[P@](O)(=O)O[P@@](O)(=O)OP(O)(O)=S)[C@H](O)[C@H]1O
BST1	DB02483	N/A	bone marrow stromal cell antigen 1		DB02483	experimental	Etheno-Nad			O[C@H]1O[C@H](CO[P@](O)(=O)O[P@@](O)(=O)OC[C@@H]2O[C@H]([C@H](O)[C@H]2O)N2C=NC3=C2N=CN2C=CN=C32)[C@@H](O)[C@@H]1O
BST1	DB02701	N/A	bone marrow stromal cell antigen 1		DB02701	experimental	Nicotinamide			NC(=O)C1=CC=CN=C1
BST1	DB03227	N/A	bone marrow stromal cell antigen 1		DB03227	experimental	Nicotinamide Mononucleotide			NC(=O)C1=CC=C[N+](=C1)[C@@H]1O[C@@H](COP(O)(O)=O)[C@H](O)[C@H]1O
BST1	DB03732	N/A	bone marrow stromal cell antigen 1		DB03732	experimental	Etheno-Nadp			O[C@H]1O[C@H](CO[P@](O)(=O)O[P@@](O)(=O)OC[C@@H]2O[C@H]([C@H](OP(O)(O)=O)[C@H]2O)N2C=NC3=C2N=CN2C=CN=C32)[C@@H](O)[C@@H]1O
CALM2	DB00864	D11AX14,L04AA05	calmodulin 2 (phosphorylase kinase, delta)	Pathway:PA164728115,Pathway:PA164728198	DB00864	approved; investigational	Tacrolimus	FK-506; FK5; K506; Tacarolimus; tacrolimus hydrate	Fujimycin; LCP-Tacro; Prograf; Protopic	CO[C@@H]1C[C@@H](CC[C@H]1O)\C=C(/C)[C@H]1OC(=O)[C@@H]2CCCCN2C(=O)C(=O)[C@]2(O)O[C@@H]([C@H](C[C@H]2C)OC)[C@H](C[C@@H](C)C\C(C)=C\[C@@H](CC=C)C(=O)C[C@H](O)[C@H]1C)OC
CALM2	DB00360	N/A	calmodulin 2 (phosphorylase kinase, delta)	Pathway:PA164714076	DB00360	approved; investigational	Tetrahydrobiopterin	5,6,7,8 Tetrahydrobiopterin; BH4; sapropterin	Dapropterin; Kuvan; Phenoptin; Sapropterin	CC(O)C(O)C1CNC2=C(N1)C(=O)N=C(N)N2
CALM2	DB00125	B05XB01	calmodulin 2 (phosphorylase kinase, delta)	Pathway:PA164714076,Pathway:PA164728105,Pathway:PA164728144	DB00125	approved; nutraceutical	L-Arginine	(S)-2-Amino-5-[(aminoiminomethyl)amino]pentanoic acid; 2-Amino-5-guanidinovaleric acid; Arginine; L-(+)-Arginine; L-a-Amino-d-guanidinovaleric acid; L-Arg	Argamine; Argivene; Detoxargin; Levargin; Minophagen A; R-Gene 10 (Pharmacia Corp.)	N[C@@H](CCCNC(N)=N)C(O)=O
CALM2	DB00435	R07AX01	calmodulin 2 (phosphorylase kinase, delta)	Pathway:PA164728151,Pathway:PA164728105,Pathway:PA164728144	DB00435	approved	Nitric Oxide		Amidogen, oxo-; INOmax; Mononitrogen monoxide; Nitric oxide 10% by volume or more; Nitric oxide trimer; Nitrogen monooxide; Nitrogen monoxide; Nitrogen oxide; nitrogen protoxide; Nitrosyl radical; NMO; NO; RCRA waste number P076	[N]=O
CANX	DB00025	N/A	calnexin		DB00025	N/A
CANX	DB00031	N/A	calnexin		DB00031	N/A
CCNA2	DB00482	L01XX33,M01AH01	cyclin A2	PMID:11606477	DB00482	approved; investigational	Celecoxib	Celocoxib	Celebra; Celebrex	CC1=CC=C(C=C1)C1=CC(=NN1C1=CC=C(C=C1)S(N)(=O)=O)C(F)(F)F
CCNA2	DB02091	N/A	cyclin A2		DB02091	experimental	4-(2,4-Dimethyl-Thiazol-5-Yl)-Pyrimidin-2-Ylamine			CC1=NC(C)=C(S1)C1=NC(N)=NC=C1
CCNA2	DB02407	N/A	cyclin A2		DB02407	experimental	6-O-Cyclohexylmethyl Guanine			NC1=NC(OCC2CCCCC2)=C2N=CNC2=N1
CCNA2	DB02833	N/A	cyclin A2		DB02833	experimental	[4-(2-Amino-4-Methyl-Thiazol-5-Yl)-Pyrimidin-2-Yl]-(3-Nitro-Phenyl)-Amine			CC1=C(SC(N)=N1)C1=NC(NC2=CC=CC(=C2)[N+]([O-])=O)=NC=C1
CCNA2	DB02915	N/A	cyclin A2		DB02915	experimental	4-(2,4-Dimethyl-Thiazol-5-Yl)-Pyrimidin-2-Yl]-(4-Trifluoromethyl-Phenyl)-Amine			CC1=NC(C)=C(S1)C1=CC=NC(NC2=CC=C(C=C2)C(F)(F)F)=N1
CCNA2	DB06844	N/A	cyclin A2		DB06844	experimental	4-[(7-OXO-7H-THIAZOLO[5,4-E]INDOL-8-YLMETHYL)-AMINO]-N-PYRIDIN-2-YL-BENZENESULFONAMIDE			O=C1N=C2C=CC3=C(SC=N3)C2=C1CNC1=CC=C(C=C1)S(=O)(=O)NC1=CC=CC=N1
CCNA2	DB06944	N/A	cyclin A2		DB06944	experimental	N-(3-CYCLOPROPYL-1H-PYRAZOL-5-YL)-2-(2-NAPHTHYL)ACETAMIDE			O=C(CC1=CC2=C(C=CC=C2)C=C1)NC1=CC(=NN1)C1CC1
CCNA2	DB06948	N/A	cyclin A2		DB06948	experimental	2-ANILINO-6-CYCLOHEXYLMETHOXYPURINE			C(OC1=C2NC=NC2=NC(NC2=CC=CC=C2)=N1)C1CCCCC1
CCNA2	DB07126	N/A	cyclin A2		DB07126	experimental	O6-CYCLOHEXYLMETHOXY-2-(4'-SULPHAMOYLANILINO) PURINE			NS(=O)(=O)C1=CC=C(NC2=NC(OCC3CCCCC3)=C3N=CNC3=N2)C=C1
CCNA2	DB07137	N/A	cyclin A2		DB07137	experimental	(2S)-N-[(3Z)-5-CYCLOPROPYL-3H-PYRAZOL-3-YLIDENE]-2-[4-(2-OXOIMIDAZOLIDIN-1-YL)PHENYL]PROPANAMIDE			C[C@H](C(=O)\N=C1/N=NC(C2CC2)=C1)C1=CC=C(C=C1)N1CCNC1=O
CCNA2	DB07164	N/A	cyclin A2		DB07164	experimental	N-cyclopropyl-4-pyrazolo[1,5-b]pyridazin-3-ylpyrimidin-2-amine			C1CC1NC1=NC(=CC=N1)C1=C2C=CC=NN2N=C1
CCNA2	DB07203	N/A	cyclin A2		DB07203	experimental	6-CYCLOHEXYLMETHOXY-2-(3'-CHLOROANILINO) PURINE			ClC1=CC=CC(NC2=NC(OCC3CCCCC3)=C3NC=NC3=N2)=C1
CCNA2	DB07471	N/A	cyclin A2		DB07471	experimental	5-[5,6-BIS(METHYLOXY)-1H-BENZIMIDAZOL-1-YL]-3-{[1-(2-CHLOROPHENYL)ETHYL]OXY}-2-THIOPHENECARBOXAMIDE			COC1=C(OC)C=C2N(C=NC2=C1)C1=CC(O[C@H](C)C2=CC=CC=C2Cl)=C(S1)C(N)=O
CCNA2	DB07533	N/A	cyclin A2		DB07533	experimental	4-{5-[(Z)-(2-IMINO-4-OXO-1,3-THIAZOLIDIN-5-YLIDENE)METHYL]-2-FURYL}-N-METHYLBENZENESULFONAMIDE			CNS(=O)(=O)C1=CC=C(C=C1)C1=CC=C(O1)\C=C1/SC(=N)NC1=O
CCNA2	DB07534	N/A	cyclin A2		DB07534	experimental	4-{5-[(Z)-(2-IMINO-4-OXO-1,3-THIAZOLIDIN-5-YLIDENE)METHYL]FURAN-2-YL}BENZENESULFONAMIDE			NS(=O)(=O)C1=CC=C(C=C1)C1=CC=C(O1)\C=C1/SC(=N)NC1=O
CCNA2	DB07538	N/A	cyclin A2		DB07538	experimental	4-{5-[(Z)-(2-IMINO-4-OXO-1,3-THIAZOLIDIN-5-YLIDENE)METHYL]FURAN-2-YL}-2-(TRIFLUOROMETHYL)BENZENESULFONAMIDE			NS(=O)(=O)C1=CC=C(C=C1C(F)(F)F)C1=CC=C(O1)\C=C1/SC(=N)NC1=O
CCNA2	DB07539	N/A	cyclin A2		DB07539	experimental	4-{5-[(Z)-(2-IMINO-4-OXO-1,3-THIAZOLIDIN-5-YLIDENE)METHYL]FURAN-2-YL}BENZOIC ACID			OC(=O)C1=CC=C(C=C1)C1=CC=C(O1)\C=C1/SC(=N)NC1=O
CCNA2	DB07562	N/A	cyclin A2		DB07562	experimental	N-[4-(2,4-DIMETHYL-THIAZOL-5-YL)-PYRIMIDIN-2-YL]-N',N'-DIMETHYL-BENZENE-1,4-DIAMINE			CN(C)C1=CC=C(NC2=NC(=CC=N2)C2=C(C)N=C(C)S2)C=C1
CCNA2	DB07688	N/A	cyclin A2		DB07688	experimental	4-{[5-(CYCLOHEXYLOXY)[1,2,4]TRIAZOLO[1,5-A]PYRIMIDIN-7-YL]AMINO}BENZENESULFONAMIDE			NS(=O)(=O)C1=CC=C(NC2=CC(OC3CCCCC3)=NC3=NC=NN23)C=C1
CCNA2	DB07852	N/A	cyclin A2		DB07852	experimental	1-(3,5-DICHLOROPHENYL)-5-METHYL-1H-1,2,4-TRIAZOLE-3-CARBOXYLIC ACID			CC1=NC(=NN1C1=CC(Cl)=CC(Cl)=C1)C(O)=O
CCNA2	DB08178	N/A	cyclin A2		DB08178	experimental	4-(4-methoxy-1H-pyrrolo[2,3-b]pyridin-3-yl)pyrimidin-2-amine			COC1=C2C(NC=C2C2=NC(N)=NC=C2)=NC=C1
CCNA2	DB08182	N/A	cyclin A2		DB08182	experimental	4-(4-propoxy-1H-pyrrolo[2,3-b]pyridin-3-yl)pyrimidin-2-amine			CCCOC1=C2C(NC=C2C2=NC(N)=NC=C2)=NC=C1
CCNA2	DB08218	N/A	cyclin A2		DB08218	experimental	HYDROXY(OXO)(3-{[(2Z)-4-[3-(1H-1,2,4-TRIAZOL-1-YLMETHYL)PHENYL]PYRIMIDIN-2(5H)-YLIDENE]AMINO}PHENYL)AMMONIUM			[O-][N+](=O)C1=CC=CC(=C1)\N=C1/N=CCC(=N1)C1=CC=CC(CN2C=NC=N2)=C1
CCNA2	DB08219	N/A	cyclin A2		DB08219	experimental	4-METHYL-5-{(2E)-2-[(4-MORPHOLIN-4-YLPHENYL)IMINO]-2,5-DIHYDROPYRIMIDIN-4-YL}-1,3-THIAZOL-2-AMINE			CC1=C(SC(N)=N1)C1=N\C(=N\C2=CC=C(C=C2)N2CCOCC2)N=CC1
CCNA2	DB08233	N/A	cyclin A2		DB08233	experimental	6-CYCLOHEXYLMETHYLOXY-2-(4'-HYDROXYANILINO)PURINE			OC1=CC=C(NC2=NC(OCC3CCCCC3)=C3N=CNC3=N2)C=C1
CCNA2	DB08241	N/A	cyclin A2		DB08241	experimental	4-(6-CYCLOHEXYLMETHOXY-9H-PURIN-2-YLAMINO)--BENZAMIDE			NC(=O)C1=CC=C(NC2=NC(OCC3CCCCC3)=C3N=CNC3=N2)C=C1
CCNA2	DB08248	N/A	cyclin A2		DB08248	experimental	3-(6-CYCLOHEXYLMETHOXY-9H-PURIN-2-YLAMINO)-BENZENESULFONAMIDE			NS(=O)(=O)C1=CC=CC(NC2=NC(OCC3CCCCC3)=C3N=CNC3=N2)=C1
CCNA2	DB08285	N/A	cyclin A2		DB08285	experimental	(2R)-2-{[4-(benzylamino)-8-(1-methylethyl)pyrazolo[1,5-a][1,3,5]triazin-2-yl]amino}butan-1-ol			CC[C@H](CO)NC1=NC2=C(C=NN2C(NCC2=CC=CC=C2)=N1)C(C)C
CCNA2	DB08309	N/A	cyclin A2		DB08309	experimental	3-({2-[(4-{[6-(CYCLOHEXYLMETHOXY)-9H-PURIN-2-YL]AMINO}PHENYL)SULFONYL]ETHYL}AMINO)PROPAN-1-OL			OCCCNCCS(=O)(=O)C1=CC=C(NC2=NC(OCC3CCCCC3)=C3N=CNC3=N2)C=C1
CCNA2	DB08355	N/A	cyclin A2		DB08355	experimental	1-methyl-8-(phenylamino)-4,5-dihydro-1H-pyrazolo[4,3-h]quinazoline-3-carboxylic acid			CN1N=C(C(O)=O)C2=C1C1=NC(NC3=CC=CC=C3)=NC=C1CC2
CCNA2	DB08463	N/A	cyclin A2		DB08463	experimental	(2R)-2-({9-(1-methylethyl)-6-[(4-pyridin-2-ylbenzyl)amino]-9H-purin-2-yl}amino)butan-1-ol			CC[C@H](CO)NC1=NC2=C(N=CN2C(C)C)C(NCC2=CC=C(C=C2)C2=CC=CC=N2)=N1
CCNA2	DB08527	N/A	cyclin A2		DB08527	experimental	1-[4-(AMINOSULFONYL)PHENYL]-1,6-DIHYDROPYRAZOLO[3,4-E]INDAZOLE-3-CARBOXAMIDE			NC(=O)C1=NN(C2=C1C=CC1=C2C=NN1)C1=CC=C(C=C1)S(N)(=O)=O
CCNA2	DB08572	N/A	cyclin A2		DB08572	experimental	4-{[4-AMINO-6-(CYCLOHEXYLMETHOXY)-5-NITROSOPYRIMIDIN-2-YL]AMINO}BENZAMIDE			NC(=O)C1=CC=C(NC2=NC(OCC3CCCCC3)=C(N=O)C(N)=N2)C=C1
CCNA2	DB08694	N/A	cyclin A2		DB08694	experimental	9-amino-5-(2-aminopyrimidin-4-yl)pyrido[3',2':4,5]pyrrolo[1,2-c]pyrimidin-4-ol			NC1=NC=CC(=N1)C1=C2C=CN=C(N)N2C2=NC=CC(O)=C12
CCNA2	DB01276	N/A	cyclin A2	PMID:18544709	DB01276	N/A
CHEK1	DB01041	L04AX02	checkpoint kinase 1	PMID:18805967	DB01041	approved; withdrawn; investigational	Thalidomide	alpha-phthalimidoglutarimide; N-Phthalimidoglutamic acid imide; N-Phthaloylglutamimide; N-Phthalylglutamic acid imide; Thalidomine USP26	Algosediv; Asidon 3; Asmadion; Asmaval; Bonbrain; Bonbrrin; Calmore; Calmorex; Contergan; Corronarobetin; Distaval; Distaxal; Distoval; Ectiluran; Enterosediv; Gastrinide; Glupan; Glutanon; Grippex; Hippuzon; Imida-Lab; Imidan; Imidene; Isomin; Kedavon; Kevadon; Lulamin; Neaufatin; Neo; Neosedyn; Neosydyn; Nerosedyn; Neufatin; Neurodyn; Neurosedin; Neurosedym; Neurosedyn; Nevrodyn; Nibrol; Noctos…	O=C1N(C2CCC(=O)NC2=O)C(=O)C2=CC=CC=C12
CHEK1	DB06852	N/A	checkpoint kinase 1		DB06852	experimental	4-[(3S)-1-AZABICYCLO[2.2.2]OCT-3-YLAMINO]-3-(1H-BENZIMIDAZOL-2-YL)-6-CHLOROQUINOLIN-2(1H)-ONE			ClC1=CC2=C(NC(=O)C(C3=NC4=CC=CC=C4N3)=C2N[C@@H]2C[N@@]3CC[C@H]2CC3)C=C1
CHEK1	DB06876	N/A	checkpoint kinase 1		DB06876	experimental	N-{5-[4-(4-METHYLPIPERAZIN-1-YL)PHENYL]-1H-PYRROLO[2,3-B]PYRIDIN-3-YL}NICOTINAMIDE			CN1CCN(CC1)C1=CC=C(C=C1)C1=CC2=C(NC=C2NC(=O)C2=CN=CC=C2)N=C1
CHEK1	DB07025	N/A	checkpoint kinase 1		DB07025	experimental	3-(5-{[4-(AMINOMETHYL)PIPERIDIN-1-YL]METHYL}-1H-INDOL-2-YL)QUINOLIN-2(1H)-ONE			NCC1CCN(CC2=CC3=C(NC(=C3)C3=CC4=CC=CC=C4NC3=O)C=C2)CC1
CHEK1	DB07034	N/A	checkpoint kinase 1		DB07034	experimental	2,2'-{[9-(HYDROXYIMINO)-9H-FLUORENE-2,7-DIYL]BIS(OXY)}DIACETIC ACID			ON=C1C2=CC(OCC(O)=O)=CC=C2C2=C1C=C(OCC(O)=O)C=C2
CHEK1	DB07037	N/A	checkpoint kinase 1		DB07037	experimental	(2S)-1-AMINO-3-[(5-NITROQUINOLIN-8-YL)AMINO]PROPAN-2-OL			NC[C@H](O)CNC1=C2N=CC=CC2=C(C=C1)[N+]([O-])=O
CHEK1	DB07038	N/A	checkpoint kinase 1		DB07038	experimental	2-(cyclohexylamino)benzoic acid			OC(=O)C1=CC=CC=C1NC1CCCCC1
CHEK1	DB07075	N/A	checkpoint kinase 1		DB07075	experimental	3-(5-{[4-(AMINOMETHYL)PIPERIDIN-1-YL]METHYL}-1H-INDOL-2-YL)-1H-INDAZOLE-6-CARBONITRILE			NCC1CCN(CC2=CC3=C(NC(=C3)C3=NNC4=C3C=CC(=C4)C#N)C=C2)CC1
CHEK1	DB07078	N/A	checkpoint kinase 1		DB07078	experimental	(3Z)-6-(4-HYDROXY-3-METHOXYPHENYL)-3-(1H-PYRROL-2-YLMETHYLENE)-1,3-DIHYDRO-2H-INDOL-2-ONE			COC1=CC(=CC=C1O)C1=CC2=C(C=C1)\C(=C\C1=CC=CN1)C(=O)N2
CHEK1	DB07158	N/A	checkpoint kinase 1		DB07158	experimental	5-ETHYL-3-METHYL-1,5-DIHYDRO-4H-PYRAZOLO[4,3-C]QUINOLIN-4-ONE			CCN1C(=O)C2=C(NN=C2C)C2=C1C=CC=C2
CHEK1	DB07213	N/A	checkpoint kinase 1		DB07213	experimental	(5-{3-[5-(PIPERIDIN-1-YLMETHYL)-1H-INDOL-2-YL]-1H-INDAZOL-6-YL}-2H-1,2,3-TRIAZOL-4-YL)METHANOL			OCC1=NNN=C1C1=CC2=C(C=C1)C(=NN2)C1=CC2=C(N1)C=CC(CN1CCCCC1)=C2
CHEK1	DB07228	N/A	checkpoint kinase 1		DB07228	experimental	1-(5-CHLORO-2-METHOXYPHENYL)-3-{6-[2-(DIMETHYLAMINO)-1-METHYLETHOXY]PYRAZIN-2-YL}UREA			COC1=C(NC(=O)NC2=NC(O[C@@H](C)CN(C)C)=CN=C2)C=C(Cl)C=C1
CHEK1	DB07243	N/A	checkpoint kinase 1		DB07243	experimental	(3-ENDO)-8-METHYL-8-AZABICYCLO[3.2.1]OCT-3-YL 1H-PYRROLO[2,3-B]PYRIDINE-3-CARBOXYLATE			CN1[C@H]2CC[C@@H]1C[C@@H](C2)OC(=O)C1=CNC2=C1C=CC=N2
CHEK1	DB07311	N/A	checkpoint kinase 1		DB07311	experimental	18-CHLORO-11,12,13,14-TETRAHYDRO-1H,10H-8,4-(AZENO)-9,15,1,3,6-BENZODIOXATRIAZACYCLOHEPTADECIN-2-ONE			ClC1=CC2=C(OCCCCCOC3=CN=CC(NC(=O)N2)=N3)C=C1
CHEK1	DB07314	N/A	checkpoint kinase 1		DB07314	experimental	1-(5-CHLORO-2,4-DIMETHOXYPHENYL)-3-(5-CYANOPYRAZIN-2-YL)UREA			COC1=CC(OC)=C(NC(=O)NC2=NC=C(N=C2)C#N)C=C1Cl
CHEK1	DB07320	N/A	checkpoint kinase 1		DB07320	experimental	4-(6-{[(4-METHYLCYCLOHEXYL)AMINO]METHYL}-1,4-DIHYDROINDENO[1,2-C]PYRAZOL-3-YL)BENZOIC ACID			C[C@H]1CC[C@@H](CC1)NCC1=CC2=C(C=C1)C1=C(C2)C(=NN1)C1=CC=C(C=C1)C(O)=O
CHEK1	DB07336	N/A	checkpoint kinase 1		DB07336	experimental	4-[3-(1H-BENZIMIDAZOL-2-YL)-1H-INDAZOL-6-YL]-2-METHOXYPHENOL			COC1=CC(=CC=C1O)C1=CC2=C(C=C1)C(=NN2)C1=NC2=CC=CC=C2N1
CHEK1	DB07647	N/A	checkpoint kinase 1		DB07647	experimental	(2R)-1-[(5,6-DIPHENYL-7H-PYRROLO[2,3-D]PYRIMIDIN-4-YL)AMINO]PROPAN-2-OL			C[C@@H](O)CNC1=C2C(NC(=C2C2=CC=CC=C2)C2=CC=CC=C2)=NC=N1
CHEK1	DB07648	N/A	checkpoint kinase 1		DB07648	experimental	(2R)-3-{[(4Z)-5,6-DIPHENYL-6,7-DIHYDRO-4H-PYRROLO[2,3-D]PYRIMIDIN-4-YLIDENE]AMINO}PROPANE-1,2-DIOL			OC[C@H](O)CNC1=C2C(NC(=C2C2=CC=CC=C2)C2=CC=CC=C2)=NC=N1
CHEK1	DB07653	N/A	checkpoint kinase 1		DB07653	experimental	N-(5,6-DIPHENYLFURO[2,3-D]PYRIMIDIN-4-YL)GLYCINE			OC(=O)CNC1=NC=NC2=C1C(=C(O2)C1=CC=CC=C1)C1=CC=CC=C1
CHEK1	DB07654	N/A	checkpoint kinase 1		DB07654	experimental	(5,6-DIPHENYL-FURO[2,3-D]PYRIMIDIN-4-YLAMINO)-ACETIC			CN(CCO)C1=NC=NC2=C1C(=C(O2)C1=CC=CC=C1)C1=CC=CC=C1
CHEK1	DB07655	N/A	checkpoint kinase 1		DB07655	experimental	3-AMINO-3-BENZYL-[4.3.0]BICYCLO-1,6-DIAZANONAN-2-ONE			OCCNC1=NC=NC2=C1C(=C(N2)C1=CC=CC=C1)C1=CC=CC=C1
CHEK1	DB07959	N/A	checkpoint kinase 1		DB07959	experimental	3-(1H-BENZIMIDAZOL-2-YL)-1H-INDAZOLE			N1N=C(C2=NC3=CC=CC=C3N2)C2=C1C=CC=C2
CHEK1	DB08392	N/A	checkpoint kinase 1		DB08392	experimental	2-[5,6-BIS-(4-METHOXY-PHENYL)-FURO[2,3-D]PYRIMIDIN-4-YLAMINO]-ETHANOL			COC1=CC=C(C=C1)C1=C(C2=C(NCCO)N=CN=C2O1)C1=CC=C(OC)C=C1
CHEK1	DB08393	N/A	checkpoint kinase 1		DB08393	experimental	2-[(5,6-DIPHENYLFURO[2,3-D]PYRIMIDIN-4-YL)AMINO]ETHANOL			OCCNC1=NC=NC2=C1C(=C(O2)C1=CC=CC=C1)C1=CC=CC=C1
CHEK1	DB08683	N/A	checkpoint kinase 1		DB08683	experimental	REL-(9R,12S)-9,10,11,12-TETRAHYDRO-9,12-EPOXY-1H-DIINDOLO[1,2,3-FG:3',2',1'-KL]PYRROLO[3,4-I][1,6]BENZODIAZOCINE-1,3(2H)-DIONE			O=C1NC(=O)C2=C3C4=C(C=CC=C4)N4[C@@H]5CC[C@@H](O5)N5C6=C(C=CC=C6)C(C5=C34)=C12
CHEK1	DB08774	N/A	checkpoint kinase 1		DB08774	experimental	1-[(2S)-4-(5-phenyl-1H-pyrazolo[3,4-b]pyridin-4-yl)morpholin-2-yl]methanamine			NC[C@H]1CN(CCO1)C1=C(C=NC2=C1C=NN2)C1=CC=CC=C1
CHEK1	DB08776	N/A	checkpoint kinase 1		DB08776	experimental	N-(4-OXO-5,6,7,8-TETRAHYDRO-4H-[1,3]THIAZOLO[5,4-C]AZEPIN-2-YL)ACETAMIDE			CC(=O)NC1=NC2=C(S1)C(=O)NCCC2
CHEK1	DB08777	N/A	checkpoint kinase 1		DB08777	experimental	5,6,7,8-TETRAHYDRO[1]BENZOTHIENO[2,3-D]PYRIMIDIN-4(3H)-ONE			O=C1NC=NC2=C1C1=C(CCCC1)S2
CHEK1	DB08778	N/A	checkpoint kinase 1		DB08778	experimental	[4-amino-2-(tert-butylamino)-1,3-thiazol-5-yl](phenyl)methanone			CC(C)(C)NC1=NC(N)=C(S1)C(=O)C1=CC=CC=C1
CHEK1	DB08779	N/A	checkpoint kinase 1		DB08779	experimental	2-(methylsulfanyl)-5-(thiophen-2-ylmethyl)-1H-imidazol-4-ol			CSC1=NC(O)=C(CC2=CC=CS2)N1
CHEK1	DB08780	N/A	checkpoint kinase 1		DB08780	experimental	6-MORPHOLIN-4-YL-9H-PURINE			C1CN(CCO1)C1=C2N=CNC2=NC=N1
CHEK1	DB08781	N/A	checkpoint kinase 1		DB08781	experimental	1-[(2S)-4-(5-BROMO-1H-PYRAZOLO[3,4-B]PYRIDIN-4-YL)MORPHOLIN-2-YL]METHANAMINE			NC[C@H]1CN(CCO1)C1=C(Br)C=NC2=C1C=NN2
CLTC	DB00122	N02BA03,N07AX02,R03DA02,V03AB29,S01EB09	clathrin, heavy chain (Hc)	Pathway:PA164728213	DB00122	approved; nutraceutical	Choline	(2-Hydroxyethyl)trimethylammonium; 2-Hydroxy-N,N,N-trimethylethanaminium; Bilineurine; Choline cation; Choline ion; Cholinum		C[N+](C)(C)CCO
COL1A1	DB01077	M05BA01,M05BB01	collagen, type I, alpha 1	RSID:rs1800012	DB01077	approved	Etidronic acid	Acetodiphosphonic acid; Acide etidronique [INN-French]; Acido etidronico [INN-Spanish]; Acidum etidronicum [INN-Latin]; EHDP; Etidronate; Etidronate Disodium; Etidronsaeure; HEDP; Hydroxyethanediphosphonic acid; Oxyethylidenediphosphonic acid	Cintichem Technetium 99m Hedspa; Dequest 2010; Dequest 2015; Dequest Z 010; Didronel; Didronel IV; Ferrofos 510; MPI Stannous Diphosphonate; Osteoscan; Turpinal SL	CC(O)(P(O)(O)=O)P(O)(O)=O
COL1A1	DB00048	N/A	collagen, type I, alpha 1		DB00048	N/A
COL1A1	DB00052	N/A	collagen, type I, alpha 1	PMID:18681778	DB00052	N/A
COL1A1	DB06285	N/A	collagen, type I, alpha 1	PMID:19679211	DB06285	N/A
CPS1	DB03904	N/A	carbamoyl-phosphate synthase 1, mitochondrial	Pathway:PA164714206	DB03904	experimental	Urea			NC(N)=O
CPS1	DB00125	B05XB01	carbamoyl-phosphate synthase 1, mitochondrial	Pathway:PA164714206	DB00125	approved; nutraceutical	L-Arginine	(S)-2-Amino-5-[(aminoiminomethyl)amino]pentanoic acid; 2-Amino-5-guanidinovaleric acid; Arginine; L-(+)-Arginine; L-a-Amino-d-guanidinovaleric acid; L-Arg	Argamine; Argivene; Detoxargin; Levargin; Minophagen A; R-Gene 10 (Pharmacia Corp.)	N[C@@H](CCCNC(N)=N)C(O)=O
CRYZ	DB01033	L01BB02	crystallin, zeta (quinone reductase)	PMID:12704389	DB01033	approved	Mercaptopurine	6 MP; 6-Mercaptopurine; Mercaptopurine Monohydrate; Mercapurin; MP	Ismipur; Leukerin; Leupurin; Mercaleukim; Mercaleukin; Mern; Puri-Nethol; Purimethol; Purinethol	S=C1N=CNC2=C1NC=N2
CRYZ	DB00563	L01BA01,L04AX03	crystallin, zeta (quinone reductase)	PMID:12704389	DB00563	approved	Methotrexate	Amethopterin; Amethopterine; HDMTX; L-Amethopterin; Methopterin; Methotextrate; Methotrexat; Methotrexate Sodium; Methylaminopterin; Methylaminopterinum; MTX; N-Bismethylpteroylglutamic Acid	Abitrexate; Antifolan; Arbitrexate; Emtexate; Folex; Ledertrexate; Metatrexan; Methotrate; Mexate; Rheumatrex; Trexall	CN(CC1=CN=C2N=C(N)N=C(N)C2=N1)C1=CC=C(C=C1)C(=O)N[C@@H](CCC(O)=O)C(O)=O
CRYZ	DB00266	N/A	crystallin, zeta (quinone reductase)		DB00266	approved	Dicumarol	BHC; Bis-Hydroxycoumarin; Bishydroxycoumarin; Dicoumarin; Dicoumarol	Acadyl; Acavyl; Antitrombosin; Baracoumin; Cuma; Cumid; Dicoumal; Dicuman; Dicumaol R; Dicumarine; Dicumol; Dikumarol; Dufalone; Kumoran; Melitoxin; Temparin; Trombosan	OC1=C(CC2=C(O)OC3=CC=CC=C3C2=O)C(=O)C2=CC=CC=C2O1
CRYZ	DB03461	N/A	crystallin, zeta (quinone reductase)		DB03461	experimental	2'-Monophosphoadenosine 5'-Diphosphoribose			NC(=O)C1=CC=C[N+](=C1)[C@@H]1O[C@@H](CO[P@]([O-])(=O)O[P@@](O)(=O)OC[C@@H]2O[C@H]([C@H](OP(O)(O)=O)[C@H]2O)N2C=NC3=C2N=CN=C3N)[C@H](O)[C@H]1O
CSTF2	DB00171	N/A	cleavage stimulation factor, 3' pre-RNA, subunit 2, 64kDa	Pathway:PA164713539	DB00171	approved; nutraceutical	Adenosine triphosphate	5'-ATP; Adenosine 5'-triphosphate; Adenosine 5'-triphosphoric acid; Adenosine-5'-triphosphate; Adenosine, 5'-(tetrahydrogen triphosphate); Adenylpyrophosphoric acid; ATP; Triphosphoric acid adenosine ester	Adephos; Adetol; Adynol; Atipi; Atriphos; Cardenosine; Fosfobion; Glucobasin; Myotriphos; Phosphobion; Striadyne; Triadenyl; Triphosphaden	NC1=C2N=CN([C@@H]3O[C@H](CO[P@](O)(=O)O[P@](O)(=O)OP(O)(O)=O)[C@@H](O)[C@H]3O)C2=NC=N1
CYP11A1	DB00357	L02BG01	cytochrome P450, family 11, subfamily A, polypeptide 1		DB00357	approved	Aminoglutethimide	Dl-Aminoglutethimide; P-Aminoglutethimide	Cytadren; Elipten; Orimeten	CCC1(CCC(=O)NC1=O)C1=CC=C(N)C=C1
CYP11A1	DB00655	G03CA07,G03CC04	cytochrome P450, family 11, subfamily A, polypeptide 1	Pathway:PA164714275	DB00655	approved	Estrone		Aquacrine; Crinovaryl; Cristallovar; Crystogen; Destrone; Disynformon; Endofolliculina; Esterone; Estrin; Estrogenic Substance; Estrol; Estron; Estrona; Estrona [INN-Spanish]; Estrona [Spanish]; Estrone [Usan:Inn]; Estrone-A; Estronum [INN-Latin]; Estrovarin; Estrugenone; Estrusol; Femestrone Inj.; Femestrone Injection; Femidyn; Fermidyn; Folikrin; Folipex; Folisan; Follestrine; Follestrol; Folli…	C[C@]12CC[C@H]3[C@@H](CCC4=C3C=CC(O)=C4)[C@@H]1CCC2=O
CYP11A1	DB00396	G03AC06,G03DA02,G03DA03,G03DA04,L02AB02	cytochrome P450, family 11, subfamily A, polypeptide 1	Pathway:PA164714275	DB00396	approved	Progesterone	Corpus Luteum Hormone; Progesterona [INN-Spanish]; Progesteronum; Progesteronum [INN-Latin]	Agolutin; Amen; Bio-Luton; Colprosterone; Corlutin; Corlutina; Corluvite; Corporin; Crinone; Curretab; Cyclogest; Cyclogesterin; Cycrin; Delalutin; Flavolutan; Fologenon; Gesterol; Gesterol 100; Gesterol 50; Gestiron; Gestone; Gestormone; Gestron; Glanducorpin; Gynlutin; Gynoluton; Gynolutone; Hormoflaveine; Hormoluton; Lingusorbs; Lipo-Lutin; Lucorteum; Lucorteum Sol; Luteal Hormone; Luteinique;…	CC(=O)[C@H]1CC[C@H]2[C@@H]3CCC4=CC(=O)CC[C@]4(C)[C@H]3CC[C@]12C
CYP8B1	DB00145	N/A	cytochrome P450, family 8, subfamily B, polypeptide 1	Pathway:PA164713975	DB00145	approved; nutraceutical	Glycine	2-Aminoacetic acid; Aminoacetic acid; Aminoethanoic acid; Gly	Aciport; Glicoamin; Glycocoll; Glycolixir; Glycosthene; Gyn-Hydralin; Padil	NCC(O)=O
DARS2	DB00150	N06AX02	aspartyl-tRNA synthetase 2, mitochondrial	Pathway:PA164856957	DB00150	approved; nutraceutical	L-Tryptophan	(-)-Tryptophan; (S)-a-Amino-1H-indole-3-propanoic acid; (S)-a-Amino-b-indolepropionic acid; (S)-a-Aminoindole-3-propionic acid; (S)-Tryptophan; 2-Amino-3-indolylpropanoic acid; 3-Indol-3-ylalanine; alpha-Amino-beta-(3-indolyl)-propionic acid; L-(-)-Tryptophan; l-a-Aminoindole-3-propionic acid; l-b-3-Indolylalanine; L-Tryptophane; Tryptophan; Tryptophane	Alti-Tryptophan; Lyphan	N[C@@H](CC1=CNC2=CC=CC=C12)C(O)=O
DARS2	DB00145	N/A	aspartyl-tRNA synthetase 2, mitochondrial	Pathway:PA164856957	DB00145	approved; nutraceutical	Glycine	2-Aminoacetic acid; Aminoacetic acid; Aminoethanoic acid; Gly	Aciport; Glicoamin; Glycocoll; Glycolixir; Glycosthene; Gyn-Hydralin; Padil	NCC(O)=O
DARS2	DB00160	N/A	aspartyl-tRNA synthetase 2, mitochondrial	Pathway:PA164856957	DB00160	approved; nutraceutical	L-Alanine	(2S)-2-Aminopropanoic acid; (S)-(+)-Alanine; (S)-2-Aminopropanoic acid; (S)-Alanine; 2-Aminopropanoic acid; 2-Aminopropionic acid; a-Alanine; a-Aminopropionic acid; ALA; Alanine; L-(+)-Alanine; L-2-Aminopropanoic acid; L-2-Aminopropionic acid; L-a-Alanine; L-a-Aminopropionic acid		C[C@H](N)C(O)=O
DARS2	DB00151	N/A	aspartyl-tRNA synthetase 2, mitochondrial	Pathway:PA164856957	DB00151	approved; nutraceutical	L-Cysteine	(R)-2-Amino-3-mercaptopropanoic acid; (R)-Cysteine; 2-Amino-3-mercaptopropionic acid; 3-mercapto-L-Alanine; b-Mercaptoalanine; carbocysteine; Cys; Cystein; Half-cystine; L-(+)-Cysteine; L-2-Amino-3-mercaptopropionic acid; L-Cys; Thioserine		N[C@@H](CS)C(O)=O
DARS2	DB00130	N/A	aspartyl-tRNA synthetase 2, mitochondrial	Pathway:PA164856957	DB00130	approved; nutraceutical; investigational	L-Glutamine	2-Aminoglutaramic acid; AES-14; Glutamine	Cebrogen; Earthlink Science Glutamine Chews Chocolate (Amerifit); Glavamin; Glutamine Express (Genetic Evolutionary Nutrition); Glutamine Fuel Mega (Twinlab); Glutamine Fuel Powder (Twinlab); L-Glutamine Power (Champion Nutrition); Saforis; Stimulina	N[C@@H](CCC(N)=O)C(O)=O
DARS2	DB00117	N/A	aspartyl-tRNA synthetase 2, mitochondrial	Pathway:PA164856957	DB00117	approved; nutraceutical	L-Histidine	(S)-4-(2-Amino-2-carboxyethyl)imidazole; (S)-a-Amino-1H-imidazole-4-propanoic acid; (S)-alpha-Amino-1H-imidazole-4-propionic acid; (S)-Histidine; Glyoxaline-5-alanine; Histidine; L-(-)-Histidine		N[C@@H](CC1=CN=CN1)C(O)=O
DARS2	DB00149	N/A	aspartyl-tRNA synthetase 2, mitochondrial	Pathway:PA164856957	DB00149	approved; nutraceutical	L-Leucine	(2S)-2-Amino-4-methylpentanoic acid; (S)-(+)-Leucine; (S)-2-Amino-4-methylpentanoic acid; (S)-2-Amino-4-methylvaleric acid; (S)-Leucine; 1-Leucine; 2-Amino-4-methylpentanoic acid; 2-Amino-4-methylvaleric acid; alpha-Amino-gamma-methylvaleric acid; alpha-Aminoisocaproic acid; L-(-)-2-Amino-4-methylpentanoic acid; L-(+)-Leucine; L-a-Aminoisocaproic acid; Leu; Leucin; Leucine		CC(C)CC(N)C(O)=O
DARS2	DB00123	N/A	aspartyl-tRNA synthetase 2, mitochondrial	Pathway:PA164856957	DB00123	approved; nutraceutical	L-Lysine	2,6-diaminohexanoic acid; L-lys; LYS; lysine; lysine acid	Enisyl	NCCCC[C@H](N)C(O)=O
DARS2	DB00120	N/A	aspartyl-tRNA synthetase 2, mitochondrial	Pathway:PA164856957	DB00120	approved; nutraceutical	L-Phenylalanine	(S)-alpha-Amino-beta-phenylpropionic acid		N[C@@H](CC1=CC=CC=C1)C(O)=O
DARS2	DB00133	N/A	aspartyl-tRNA synthetase 2, mitochondrial	Pathway:PA164856957	DB00133	approved; nutraceutical	L-Serine	(-)-Serine; (S)-2-Amino-3-hydroxypropanoic acid; (S)-a-Amino-b-hydroxypropionic acid; (S)-Serine; 2-Amino-3-hydroxypropionic acid; 3-Hydroxyalanine; b-Hydroxy-L-alanine; L-(-)-Serine; L-3-Hydroxy-2-aminopropionic acid; L-Ser; Serine		N[C@@H](CO)C(O)=O
DARS2	DB00156	N/A	aspartyl-tRNA synthetase 2, mitochondrial	Pathway:PA164856957	DB00156	approved; nutraceutical	L-Threonine	(S)-Threonine; [R-(R*,S*)]-2-Amino-3-hydroxybutanoic acid; 2-Amino-3-hydroxybutyric acid; L-(-)-Threonine; Threonin; Threonine		C[C@@H](O)[C@H](N)C(O)=O
DARS2	DB00135	N/A	aspartyl-tRNA synthetase 2, mitochondrial	Pathway:PA164856957	DB00135	approved; nutraceutical	L-Tyrosine	2-Amino-3-(p-hydroxyphenyl)propionic acid; 3-(p-Hydroxyphenyl)alanine; Free-Form L-Tyrosine	Rxosine; Tyrosine; Tyrosine Power	N[C@@H](CC1=CC=C(O)C=C1)C(O)=O
DARS2	DB00161	N/A	aspartyl-tRNA synthetase 2, mitochondrial	Pathway:PA164856957	DB00161	approved; nutraceutical	L-Valine	(2S)-2-Amino-3-methylbutanoic acid; (S)-2-Amino-3-methylbutanoic acid; (S)-2-Amino-3-methylbutyric acid; (S)-a-Amino-b-methylbutyric acid; (S)-Valine; 2-Amino-3-methylbutanoic acid; 2-Amino-3-methylbutyric acid; L-(+)-a-Aminoisovaleric acid; L-a-Amino-b-methylbutyric acid; Valine		CC(C)[C@H](N)C(O)=O
DARS2	DB00125	B05XB01	aspartyl-tRNA synthetase 2, mitochondrial	Pathway:PA164856957	DB00125	approved; nutraceutical	L-Arginine	(S)-2-Amino-5-[(aminoiminomethyl)amino]pentanoic acid; 2-Amino-5-guanidinovaleric acid; Arginine; L-(+)-Arginine; L-a-Amino-d-guanidinovaleric acid; L-Arg	Argamine; Argivene; Detoxargin; Levargin; Minophagen A; R-Gene 10 (Pharmacia Corp.)	N[C@@H](CCCNC(N)=N)C(O)=O
DARS2	DB00128	B03AA09	aspartyl-tRNA synthetase 2, mitochondrial		DB00128	approved; nutraceutical	L-Aspartic Acid	(+)-Aspartic acid; (2S)-Aspartic acid; (L)-Aspartic acid; (S)-Aminobutanedioic acid; (S)-Aspartic acid; Acide aspartique [INN-French]; Acido aspartico [INN-Spanish]; Acidum asparticum; Aminosuccinic acid; Asparagic acid; Asparaginic acid; Asparaginsaeure [German]; Aspartate; Aspartic acid; H-Asp-OH; L-(+)-Aspartic acid; L-2-Aminobutanedioic acid; L-Aminosuccinic acid; L-Asparagic acid; L-Asparagi…	Aspatofort	N[C@@H](CC(O)=O)C(O)=O
DARS2	DB00134	V03AB26	aspartyl-tRNA synthetase 2, mitochondrial	Pathway:PA164856957	DB00134	approved; nutraceutical	L-Methionine	(S)-2-Amino-4-(methylthio)butanoic acid; 2-Amino-4-(methylthio)butyric acid; a-Amino-g-methylmercaptobutyric acid; g-Methylthio-a-aminobutyric acid; L-(-)-Methionine; L-a-Amino-g-methylthiobutyric acid; Methionine	Acimethin; Cymethion	CSCC[C@H](N)C(O)=O
DDIT3	DB00482	L01XX33,M01AH01	DNA-damage-inducible transcript 3	PMID:17166886	DB00482	approved; investigational	Celecoxib	Celocoxib	Celebra; Celebrex	CC1=CC=C(C=C1)C1=CC(=NN1C1=CC=C(C=C1)S(N)(=O)=O)C(F)(F)F
DDIT4	DB00515	L01XA01	DNA-damage-inducible transcript 4	PMID:17701890	DB00515	approved	Cisplatin	CACP; Cis-DDP; Cis-Diaminedichloroplatinum; Cis-Diamminedichloroplatinum; CPDC; CPDD; DDP; DDPT; Diamminedichloroplatinum; Platinum Ammine Chloride; Platinum Ammonium Chloride; Platinum Diamine Dichloride; Trans-DDP; Trans-Diaminedichloroplatinum; Trans-Diamminedichloroplatinum; Trans-Dichlorodiammine Platinum; Trans-Platinumdiammine Dichloride	Abiplatin; Biocisplatinum; Briplatin; Carboquone; Cis Pt II; Cismaplat; Cisplatine; Cisplatyl; Citoplationo; Lederplatin; Neoplatin; Plastin; Platamine; Platiblastin; Platidiam; Platinex; Platinol; Platinol-AQ; Platinoxan; Randa	N[Pt](N)(Cl)Cl
DYRK1A	DB07608	N/A	dual-specificity tyrosine-(Y)-phosphorylation regulated kinase 1A		DB07608	experimental	N-(5-{[(2S)-4-amino-2-(3-chlorophenyl)butanoyl]amino}-1H-indazol-3-yl)benzamide			NCC[C@H](C(=O)NC1=CC=C2NN=C(NC(=O)C3=CC=CC=C3)C2=C1)C1=CC(Cl)=CC=C1
EIF3A	DB00877	L04AA10	eukaryotic translation initiation factor 3, subunit A	Pathway:PA164713578,Pathway:PA164728206	DB00877	approved; investigational	Sirolimus	Antibiotic AY 22989; rapamycin	Rapamune; Rapamycin	CO[C@@H]1C[C@H](C[C@@H](C)[C@@H]2CC(=O)[C@@H](C)\C=C(C)\[C@@H](O)[C@@H](OC)C(=O)[C@@H](C)C[C@H](C)\C=C\C=C\C=C(C)\[C@@H](C[C@@H]3CC[C@@H](C)[C@@](O)(O3)C(=O)C(=O)N3CCCC[C@H]3C(=O)O2)OC)CC[C@H]1O
EIF4B	DB00877	L04AA10	eukaryotic translation initiation factor 4B	Pathway:PA164713578	DB00877	approved; investigational	Sirolimus	Antibiotic AY 22989; rapamycin	Rapamune; Rapamycin	CO[C@@H]1C[C@H](C[C@@H](C)[C@@H]2CC(=O)[C@@H](C)\C=C(C)\[C@@H](O)[C@@H](OC)C(=O)[C@@H](C)C[C@H](C)\C=C\C=C\C=C(C)\[C@@H](C[C@@H]3CC[C@@H](C)[C@@](O)(O3)C(=O)C(=O)N3CCCC[C@H]3C(=O)O2)OC)CC[C@H]1O
ENO1	DB04066	N/A	enolase 1, (alpha)		DB04066	experimental	Para-Coumaric Acid			OC(=O)\C=C\C1=CC=C(O)C=C1
F3	DB00036	N/A	coagulation factor III (thromboplastin, tissue factor)		DB00036	N/A
F3	DB07207	N/A	coagulation factor III (thromboplastin, tissue factor)		DB07207	experimental	2-(4-HYDROXY-5-PHENYL-1H-PYRAZOL-3-YL)-1H-BENZOIMIDAZOLE-5-CARBOXAMIDINE			NC(=N)C1=CC=C2NC(=NC2=C1)C1=NNC(=C1O)C1=CC=CC=C1
F3	DB07247	N/A	coagulation factor III (thromboplastin, tissue factor)		DB07247	experimental	[2'-HYDROXY-3'-(1H-PYRROLO[3,2-C]PYRIDIN-2-YL)-BIPHENYL-3-YLMETHYL]-UREA			NC(=O)NCC1=CC(=CC=C1)C1=C(O)C(=CC=C1)C1=CC2=C(N1)C=CN=C2
F3	DB08232	N/A	coagulation factor III (thromboplastin, tissue factor)		DB08232	experimental	{5-(5-AMINO-1H-PYRROLO[3,2-B]PYRIDIN-2-YL)-6-HYDROXY-3'-NITRO-BIPHENYL-3-YL]-ACETIC ACID			NC1=CC=C2NC(=CC2=N1)C1=CC(CC(O)=O)=CC(=C1O)C1=CC=CC(=C1)[N+]([O-])=O
FKBP8	DB00864	D11AX14,L04AA05	FK506 binding protein 8, 38kDa	Pathway:PA164728198	DB00864	approved; investigational	Tacrolimus	FK-506; FK5; K506; Tacarolimus; tacrolimus hydrate	Fujimycin; LCP-Tacro; Prograf; Protopic	CO[C@@H]1C[C@@H](CC[C@H]1O)\C=C(/C)[C@H]1OC(=O)[C@@H]2CCCCN2C(=O)C(=O)[C@]2(O)O[C@@H]([C@H](C[C@H]2C)OC)[C@H](C[C@@H](C)C\C(C)=C\[C@@H](CC=C)C(=O)C[C@H](O)[C@H]1C)OC
MTOR	DB00337	D11AH02	mechanistic target of rapamycin (serine/threonine kinase)		DB00337	approved; investigational	Pimecrolimus	ASM 981; SDZ ASM 981	Elidel	CC[C@@H]1\C=C(C)/C[C@H](C)C[C@H](OC)[C@H]2O[C@](O)([C@H](C)C[C@@H]2OC)C(=O)C(=O)N2CCCC[C@H]2C(=O)O[C@@H]([C@@H](C)[C@@H](O)CC1=O)C(\C)=C\[C@@H]1CC[C@H](Cl)[C@@H](C1)OC
MTOR	DB00877	L04AA10	mechanistic target of rapamycin (serine/threonine kinase)		DB00877	approved; investigational	Sirolimus	Antibiotic AY 22989; rapamycin	Rapamune; Rapamycin	CO[C@@H]1C[C@H](C[C@@H](C)[C@@H]2CC(=O)[C@@H](C)\C=C(C)\[C@@H](O)[C@@H](OC)C(=O)[C@@H](C)C[C@H](C)\C=C\C=C\C=C(C)\[C@@H](C[C@@H]3CC[C@@H](C)[C@@](O)(O3)C(=O)C(=O)N3CCCC[C@H]3C(=O)O2)OC)CC[C@H]1O
MTOR	DB01590	L04AA18,L01XE10	mechanistic target of rapamycin (serine/threonine kinase)		DB01590	approved; investigational	Everolimus		Certican	CO[C@@H]1C[C@H](C[C@H](C)C2CC(=O)[C@H](C)\C=C(C)\[C@@H](O)[C@@H](OC)C(=O)[C@@H](C)C[C@@H](C)\C=C\C=C\C=C(C)\[C@H](C[C@H]3CC[C@H](C)[C@](O)(O3)C(=O)C(=O)N3CCCC[C@@H]3C(=O)O2)OC)CC[C@H]1OCCO
MTOR	DB06287	L01XE09	mechanistic target of rapamycin (serine/threonine kinase)		DB06287	approved; investigational	Temsirolimus	CCI-779	Torisel	OCC(C)(CO)C(=O)O[C@@H]1CC[C@@H](C[C@@H](C)[C@@H]2CC(=O)[C@H](C)\C=C(C)\[C@@H](O)[C@@H](OC)C(=O)[C@H](C)C[C@H](C)\C=C\C=C\C=C(C)\[C@@H](OC)C[C@@H]3CC[C@@H](C)[C@@](O)(O3)C(=O)C(=O)N3CCCC[C@H]3C(=O)O2)C[C@H]1OC
FTH1	DB00563	L01BA01,L04AX03	ferritin, heavy polypeptide 1	PMID:15630450	DB00563	approved	Methotrexate	Amethopterin; Amethopterine; HDMTX; L-Amethopterin; Methopterin; Methotextrate; Methotrexat; Methotrexate Sodium; Methylaminopterin; Methylaminopterinum; MTX; N-Bismethylpteroylglutamic Acid	Abitrexate; Antifolan; Arbitrexate; Emtexate; Folex; Ledertrexate; Metatrexan; Methotrate; Mexate; Rheumatrex; Trexall	CN(CC1=CN=C2N=C(N)N=C(N)C2=N1)C1=CC=C(C=C1)C(=O)N[C@@H](CCC(O)=O)C(O)=O
FTH1	DB00893	N/A	ferritin, heavy polypeptide 1		DB00893	N/A
GALNT7	DB01033	L01BB02	UDP-N-acetyl-alpha-D-galactosamine:polypeptide N-acetylgalactosaminyltransferase 7 (GalNAc-T7)	PMID:12704389	DB01033	approved	Mercaptopurine	6 MP; 6-Mercaptopurine; Mercaptopurine Monohydrate; Mercapurin; MP	Ismipur; Leukerin; Leupurin; Mercaleukim; Mercaleukin; Mern; Puri-Nethol; Purimethol; Purinethol	S=C1N=CNC2=C1NC=N2
GALNT7	DB00563	L01BA01,L04AX03	UDP-N-acetyl-alpha-D-galactosamine:polypeptide N-acetylgalactosaminyltransferase 7 (GalNAc-T7)	PMID:12704389	DB00563	approved	Methotrexate	Amethopterin; Amethopterine; HDMTX; L-Amethopterin; Methopterin; Methotextrate; Methotrexat; Methotrexate Sodium; Methylaminopterin; Methylaminopterinum; MTX; N-Bismethylpteroylglutamic Acid	Abitrexate; Antifolan; Arbitrexate; Emtexate; Folex; Ledertrexate; Metatrexan; Methotrate; Mexate; Rheumatrex; Trexall	CN(CC1=CN=C2N=C(N)N=C(N)C2=N1)C1=CC=C(C=C1)C(=O)N[C@@H](CCC(O)=O)C(O)=O
GART	DB00642	L01BA04	phosphoribosylglycinamide formyltransferase, phosphoribosylglycinamide synthetase, phosphoribosylaminoimidazole synthetase		DB00642	approved; investigational	Pemetrexed	LY231514; Pemetrexed Disodium	Alimta	NC1=NC(=O)C2=C(NC=C2CCC2=CC=C(C=C2)C(=O)N[C@H](CCC(O)=O)C(O)=O)N1
GART	DB00563	L01BA01,L04AX03	phosphoribosylglycinamide formyltransferase, phosphoribosylglycinamide synthetase, phosphoribosylaminoimidazole synthetase	PMID:15630450	DB00563	approved	Methotrexate	Amethopterin; Amethopterine; HDMTX; L-Amethopterin; Methopterin; Methotextrate; Methotrexat; Methotrexate Sodium; Methylaminopterin; Methylaminopterinum; MTX; N-Bismethylpteroylglutamic Acid	Abitrexate; Antifolan; Arbitrexate; Emtexate; Folex; Ledertrexate; Metatrexan; Methotrate; Mexate; Rheumatrex; Trexall	CN(CC1=CN=C2N=C(N)N=C(N)C2=N1)C1=CC=C(C=C1)C(=O)N[C@@H](CCC(O)=O)C(O)=O
GART	DB02236	N/A	phosphoribosylglycinamide formyltransferase, phosphoribosylglycinamide synthetase, phosphoribosylaminoimidazole synthetase		DB02236	experimental	Glycinamide Ribonucleotide			NCC(=O)N[C@@H]1O[C@@H](COP([O-])([O-])=O)[C@H](O)[C@H]1O
GART	DB03546	N/A	phosphoribosylglycinamide formyltransferase, phosphoribosylglycinamide synthetase, phosphoribosylaminoimidazole synthetase		DB03546	experimental	10-CF3C(OH)2-DDACTHF	Hydrolyzed Form of 10-trifluoroacetyl-5,10-dideaza-acyclic-5,6,7,8-tetrahydrofolic acid		N[C@@H]1N[C@H](N)[C@@H](CCC[C@@H](C2=CC=C(C=C2)C(=O)N[C@H](CCC(O)=O)C(O)=O)C(O)(O)C(F)(F)F)C(=O)N1
GART	DB00145	N/A	phosphoribosylglycinamide formyltransferase, phosphoribosylglycinamide synthetase, phosphoribosylaminoimidazole synthetase	Pathway:PA164713835	DB00145	approved; nutraceutical	Glycine	2-Aminoacetic acid; Aminoacetic acid; Aminoethanoic acid; Gly	Aciport; Glicoamin; Glycocoll; Glycolixir; Glycosthene; Gyn-Hydralin; Padil	NCC(O)=O
GART	DB00130	N/A	phosphoribosylglycinamide formyltransferase, phosphoribosylglycinamide synthetase, phosphoribosylaminoimidazole synthetase	Pathway:PA164713835	DB00130	approved; nutraceutical; investigational	L-Glutamine	2-Aminoglutaramic acid; AES-14; Glutamine	Cebrogen; Earthlink Science Glutamine Chews Chocolate (Amerifit); Glavamin; Glutamine Express (Genetic Evolutionary Nutrition); Glutamine Fuel Mega (Twinlab); Glutamine Fuel Powder (Twinlab); L-Glutamine Power (Champion Nutrition); Saforis; Stimulina	N[C@@H](CCC(N)=O)C(O)=O
GATA4	DB00864	D11AX14,L04AA05	GATA binding protein 4	Pathway:PA164713469	DB00864	approved; investigational	Tacrolimus	FK-506; FK5; K506; Tacarolimus; tacrolimus hydrate	Fujimycin; LCP-Tacro; Prograf; Protopic	CO[C@@H]1C[C@@H](CC[C@H]1O)\C=C(/C)[C@H]1OC(=O)[C@@H]2CCCCN2C(=O)C(=O)[C@]2(O)O[C@@H]([C@H](C[C@H]2C)OC)[C@H](C[C@@H](C)C\C(C)=C\[C@@H](CC=C)C(=O)C[C@H](O)[C@H]1C)OC
GATA4	DB00091	N/A	GATA binding protein 4	Pathway:PA164713469	DB00091	N/A
GC	DB00136	A11CC04,D05AX03	group-specific component (vitamin D binding protein)	Pathway:PA164713930	DB00136	approved; nutraceutical	Calcitriol	1,25-(OH)<sub>2</sub>D3; 1,25-dihydroxycholecalciferol	Calcijex; Calcitriol Oral Solution; Decostriol; Rocaltrol	C[C@H](CCCC(C)(C)O)[C@H]1CC[C@H]2C(CCC[C@]12C)=CC=C1C[C@@H](O)C[C@H](O)C1=C
GLRB	DB00145	N/A	glycine receptor, beta		DB00145	approved; nutraceutical	Glycine	2-Aminoacetic acid; Aminoacetic acid; Aminoethanoic acid; Gly	Aciport; Glicoamin; Glycocoll; Glycolixir; Glycosthene; Gyn-Hydralin; Padil	NCC(O)=O
GLRB	DB00431	P03AB02,D08AE01	glycine receptor, beta		DB00431	approved	Lindane		Aalindan; Aficide; Agrocide; Agrocide III; Agrocide WP; Ameisenmittel merck; Ameisentod; Aparasin; Aphtiria; Aplidal; Arbitex; Atlas steward; BBH; Ben-Hex; Bentox 10; Benzene hexachloride; beta-BHC; beta-Hexachlorocyclohexane; beta-Lindane; Bexol; Celanex; Chloresene; Codechine; DBH; Detmol-Extrakt; Devoran; Dol Granule; Drilltox-Spezial Aglukon; Entomoxan; Esoderm; Fumite lindane; Gamacid; Gamen…	ClC1C(Cl)C(Cl)C(Cl)C(Cl)C1Cl
GLUD1	DB00142	N/A	glutamate dehydrogenase 1		DB00142	approved; nutraceutical	L-Glutamic Acid	(2S)-2-Aminopentanedioic acid; (S)-(+)-Glutamic acid; (S)-2-Aminopentanedioic acid; (S)-Glutamic acid; 1-Aminopropane-1,3-dicarboxylic acid; 2-Aminoglutaric acid; 2-Aminopentanedioic acid; a-Aminoglutaric acid; a-Glutamic acid; Glutamic acid; Glutaminic acid; L-(+)-Glutamic acid; L-a-Aminoglutaric acid; L-Glutamate; L-Glutaminic acid	Aciglut; Glusate; Glutacid; Glutamicol; Glutamidex; Glutaminol; Glutaton	N[C@@H](CCC(O)=O)C(O)=O
GLUD1	DB00157	N/A	glutamate dehydrogenase 1		DB00157	approved; nutraceutical	NADH	beta-DPNH; beta-NADH; Coenzyme I, reduced; Cozymase I, reduced; dihydrodiphosphopyridine nucleotide; dihydronicotinamide adenine dinucleotide; Diphosphopyridine nucleotide; diphosphopyridine nucleotide reduced; DPN; DPN+; DPNH; NAD-reduced; NAD+; NADH+H+; NADH2; Nicotinamide adenine dinucleotide; nicotinamide adenine dinucleotide reduced; Nicotinaminde-Adenine-Dinucleotide	Nadide	NC(=O)C1=CN(C=CC1)[C@@H]1O[C@H](CO[P@](O)(=O)O[P@](O)(=O)OC[C@H]2O[C@H]([C@H](O)[C@@H]2O)N2C=NC3=C(N)N=CN=C23)[C@@H](O)[C@H]1O
GLUD1	DB01907	N/A	glutamate dehydrogenase 1		DB01907	experimental	Nicotinamide-Adenine-Dinucleotide			NC(=O)C1=CC=C[N+](=C1)[C@H]1O[C@@H](CO[P@]([O-])(=O)O[P@@](O)(=O)OC[C@H]2O[C@H]([C@H](O)[C@@H]2O)N2C=NC3=C2N=CN=C3N)[C@H](O)[C@@H]1O
GLUD1	DB03431	N/A	glutamate dehydrogenase 1		DB03431	experimental	Adenosine-5'-Diphosphate			NC1=NC=NC2=C1N=CN2[C@@H]1O[C@@H](CO[P@](O)(=O)OP(O)(O)=O)[C@H](O)[C@H]1O
GLUD1	DB04137	N/A	glutamate dehydrogenase 1		DB04137	experimental	Guanosine-5'-Triphosphate			NC1=NC2=C(N=CN2[C@@H]2O[C@@H](CO[P@](O)(=O)O[P@@](O)(=O)OP(O)(O)=O)[C@H](O)[C@H]2O)C(=O)N1
GLUD1	DB00130	N/A	glutamate dehydrogenase 1	Pathway:PA164714185	DB00130	approved; nutraceutical; investigational	L-Glutamine	2-Aminoglutaramic acid; AES-14; Glutamine	Cebrogen; Earthlink Science Glutamine Chews Chocolate (Amerifit); Glavamin; Glutamine Express (Genetic Evolutionary Nutrition); Glutamine Fuel Mega (Twinlab); Glutamine Fuel Powder (Twinlab); L-Glutamine Power (Champion Nutrition); Saforis; Stimulina	N[C@@H](CCC(N)=O)C(O)=O
GLUD1	DB00756	D08AE01	glutamate dehydrogenase 1		DB00756	approved	Hexachlorophene		Acigena; Almederm; AT-7; Bilevon; Bivelon; Compound G-11; Cotofilm; Dermadex; Dial; Distodin; E-Z Scrub; Eleven; Exofene; Fascol; Fesia-Sin; Fomac; Fostril; G-Eleven; G-II; Gamophen; Gamophene; Germa-Medica; HCP; Hexa-Germ; Hexabalm; Hexachlorofen; Hexachlorophane; Hexachlorophen; Hexachlorophene, Pharma; Hexafen; Hexascrub; Hexazinone; Hexide; Hexophene; Hexosan; Isobac; Isobac 20; Nabac; Nabac …	OC1=C(CC2=C(O)C(Cl)=CC(Cl)=C2Cl)C(Cl)=C(Cl)C=C1Cl
GNAL	DB00125	B05XB01	guanine nucleotide binding protein (G protein), alpha activating activity polypeptide, olfactory type	Pathway:PA164728155	DB00125	approved; nutraceutical	L-Arginine	(S)-2-Amino-5-[(aminoiminomethyl)amino]pentanoic acid; 2-Amino-5-guanidinovaleric acid; Arginine; L-(+)-Arginine; L-a-Amino-d-guanidinovaleric acid; L-Arg	Argamine; Argivene; Detoxargin; Levargin; Minophagen A; R-Gene 10 (Pharmacia Corp.)	N[C@@H](CCCNC(N)=N)C(O)=O
GNAL	DB00435	R07AX01	guanine nucleotide binding protein (G protein), alpha activating activity polypeptide, olfactory type	Pathway:PA164728155	DB00435	approved	Nitric Oxide		Amidogen, oxo-; INOmax; Mononitrogen monoxide; Nitric oxide 10% by volume or more; Nitric oxide trimer; Nitrogen monooxide; Nitrogen monoxide; Nitrogen oxide; nitrogen protoxide; Nitrosyl radical; NMO; NO; RCRA waste number P076	[N]=O
GOLGA2	DB01033	L01BB02	golgin A2	PMID:12704389	DB01033	approved	Mercaptopurine	6 MP; 6-Mercaptopurine; Mercaptopurine Monohydrate; Mercapurin; MP	Ismipur; Leukerin; Leupurin; Mercaleukim; Mercaleukin; Mern; Puri-Nethol; Purimethol; Purinethol	S=C1N=CNC2=C1NC=N2
GOLGA2	DB00563	L01BA01,L04AX03	golgin A2	PMID:12704389	DB00563	approved	Methotrexate	Amethopterin; Amethopterine; HDMTX; L-Amethopterin; Methopterin; Methotextrate; Methotrexat; Methotrexate Sodium; Methylaminopterin; Methylaminopterinum; MTX; N-Bismethylpteroylglutamic Acid	Abitrexate; Antifolan; Arbitrexate; Emtexate; Folex; Ledertrexate; Metatrexan; Methotrate; Mexate; Rheumatrex; Trexall	CN(CC1=CN=C2N=C(N)N=C(N)C2=N1)C1=CC=C(C=C1)C(=O)N[C@@H](CCC(O)=O)C(O)=O
GRB2	DB00864	D11AX14,L04AA05	growth factor receptor-bound protein 2	Pathway:PA164713469,Pathway:PA164713544	DB00864	approved; investigational	Tacrolimus	FK-506; FK5; K506; Tacarolimus; tacrolimus hydrate	Fujimycin; LCP-Tacro; Prograf; Protopic	CO[C@@H]1C[C@@H](CC[C@H]1O)\C=C(/C)[C@H]1OC(=O)[C@@H]2CCCCN2C(=O)C(=O)[C@]2(O)O[C@@H]([C@H](C[C@H]2C)OC)[C@H](C[C@@H](C)C\C(C)=C\[C@@H](CC=C)C(=O)C[C@H](O)[C@H]1C)OC
GRB2	DB00608	P01BA01,P01BA02	growth factor receptor-bound protein 2	Pathway:PA164713482,Pathway:PA164713629,Pathway:PA164713487	DB00608	approved	Chloroquine	Chloraquine; Chlorochine; Chloroquina; Chloroquine Phosphate; Chloroquinium; Chlorquin; Clorochina; Hydroxychloroquine Sulfate	3377 RP opalate; Amokin; Aralen; Aralen HCl; Arechin; Arthrochin; Artrichin; Avlochlor; Avloclor; Bemaco; Bemaphate; Bemasulph; Benaquin; Bipiquin; Capquin; Chemochin; Chingamin; Chlorochin; Cidanchin; Cocartrit; Delagil; Dichinalex; Elestol; Gontochin; Heliopar; Imagon; Iroquine; Klorokin; Lapaquin; Malaquin; Malaren; Malarex; Mesylith; Neochin; Nivachine; Nivaquine; Nivaquine B; Pfizerquine; Pl…	CCN(CC)CCCC(C)NC1=C2C=CC(Cl)=CC2=NC=C1
GRB2	DB00619	L01XE01	growth factor receptor-bound protein 2	Pathway:PA164713504,Pathway:PA164728215	DB00619	approved	Imatinib	Imatinib Mesylate; Imatinib Methansulfonate; STI-571	Gleevec; Glivec	CN1CCN(CC2=CC=C(C=C2)C(=O)NC2=CC(NC3=NC=CC(=N3)C3=CN=CC=C3)=C(C)C=C2)CC1
GRB2	DB00171	N/A	growth factor receptor-bound protein 2	Pathway:PA164713519	DB00171	approved; nutraceutical	Adenosine triphosphate	5'-ATP; Adenosine 5'-triphosphate; Adenosine 5'-triphosphoric acid; Adenosine-5'-triphosphate; Adenosine, 5'-(tetrahydrogen triphosphate); Adenylpyrophosphoric acid; ATP; Triphosphoric acid adenosine ester	Adephos; Adetol; Adynol; Atipi; Atriphos; Cardenosine; Fosfobion; Glucobasin; Myotriphos; Phosphobion; Striadyne; Triadenyl; Triphosphaden	NC1=C2N=CN([C@@H]3O[C@H](CO[P@](O)(=O)O[P@](O)(=O)OP(O)(O)=O)[C@@H](O)[C@H]3O)C2=NC=N1
GRB2	DB00091	N/A	growth factor receptor-bound protein 2	Pathway:PA164713675,Pathway:PA164713469,Pathway:PA164713544	DB00091	N/A
GRB2	DB00155	N/A	growth factor receptor-bound protein 2	Pathway:PA164713652	DB00155	approved; nutraceutical	L-Citrulline	2-Amino-5-uredovaleric acid; Citrulline; delta-Ureidonorvaline; N5-(Aminocarbonyl)ornithine; N5-Carbamoyl-L-ornithine; N5-carbamoylornithine; N5-carbamylornithine; Sitrulline		N[C@@H](CCCNC(N)=O)C(O)=O
GRB2	DB00122	N02BA03,N07AX02,R03DA02,V03AB29,S01EB09	growth factor receptor-bound protein 2	Pathway:PA164728191	DB00122	approved; nutraceutical	Choline	(2-Hydroxyethyl)trimethylammonium; 2-Hydroxy-N,N,N-trimethylethanaminium; Bilineurine; Choline cation; Choline ion; Cholinum		C[N+](C)(C)CCO
GRB2	DB00125	B05XB01	growth factor receptor-bound protein 2	Pathway:PA164728191,Pathway:PA164728155,Pathway:PA164728105,Pathway:PA164713652	DB00125	approved; nutraceutical	L-Arginine	(S)-2-Amino-5-[(aminoiminomethyl)amino]pentanoic acid; 2-Amino-5-guanidinovaleric acid; Arginine; L-(+)-Arginine; L-a-Amino-d-guanidinovaleric acid; L-Arg	Argamine; Argivene; Detoxargin; Levargin; Minophagen A; R-Gene 10 (Pharmacia Corp.)	N[C@@H](CCCNC(N)=N)C(O)=O
GRB2	DB00435	R07AX01	growth factor receptor-bound protein 2	Pathway:PA164728191,Pathway:PA164728155,Pathway:PA164728105,Pathway:PA164713652	DB00435	approved	Nitric Oxide		Amidogen, oxo-; INOmax; Mononitrogen monoxide; Nitric oxide 10% by volume or more; Nitric oxide trimer; Nitrogen monooxide; Nitrogen monoxide; Nitrogen oxide; nitrogen protoxide; Nitrosyl radical; NMO; NO; RCRA waste number P076	[N]=O
GTF2E1	DB00269	G03CA06	general transcription factor IIE, polypeptide 1, alpha 56kDa	Pathway:PA164713471	DB00269	approved	Chlorotrianisene	Chloortrianisestrol; Chlorestrolo; Chlorotrianisenum [INN-Latin]; Chlorotrianisine; Chlorotrianizen; Chlortrianisen; Chlortrianisene; Chlortrianisenum; Chlortrianisestrol; Chlortrianisoestrolum; Chlortrianizen; Clorotrianiseno [INN-Spanish]; CTA	Anisene; Chlorotrisin; Clorestrolo; Clorotrisin; Hormonisene; Khlortrianizen; Merbentul; Metace; Rianil; Tace; Tace-Fn; Trianisestrol	COC1=CC=C(C=C1)C(Cl)=C(C1=CC=C(OC)C=C1)C1=CC=C(OC)C=C1
GTF2E1	DB00286	G03CA57	general transcription factor IIE, polypeptide 1, alpha 56kDa	Pathway:PA164713471	DB00286	approved	Conjugated Estrogens	Estrogens; Estrone Estrone Hydrogen Sulfate; Estrone Hydrogen Sulfate; Estrone Sodium Sulfate; Estrone Sulfate; Estrone Sulfate Sodium; Estrone Sulphate; Estrone-sulfate; Oestrone Sulphate; Sodium Estrone Sulfate	Conestoral; Evex; Hyhorin; Morestin; Par Estro; Premarin; Premarin tabs; Premarin Vaginal; Prempro; Prempro/Premphase	[Na+].C[C@]12CC[C@H]3[C@@H](CCC4=CC(OS([O-])(=O)=O)=CC=C34)[C@@H]1CCC2=O
GTF2E1	DB00255	G03CB02,G03CC05,L02AA01	general transcription factor IIE, polypeptide 1, alpha 56kDa	Pathway:PA164713471	DB00255	approved	Diethylstilbestrol	DEB; DES; Diethylstilbesterol; Diethylstilbestrol BP; Diethylstilboesterol; Dietilestilbestrol; Percutatrine oestrogenique iscovesco; Rcra waste number U089; trans-Diethylstilbesterol; trans-Diethylstilbestrol; trans-Diethylstilboesterol	Acnestrol; Agostilben; Antigestil; Bio-des; Bufon; Climaterine; Comestrol; Comestrol estrobene; Cyren; Cyren A; Dawe's destrol; Desma; Destrol; Di-Estryl; Diastyl; Dibestrol; DiBestrol 2 Premix; Dicorvin; Distilbene; Domestrol; Dyestrol; Estilben; Estilbin MCO; Estril; Estrobene; Estrogenine; Estromenin; Estrosyn; Follidiene; Fonatol; Grafestrol; Gynopharm; Hi-Bestrol; Idroestril; Iscovesco; Maka…	CCC(=C(CC)C1=CC=C(O)C=C1)C1=CC=C(O)C=C1
GTF2E1	DB00783	G03CA01,G03CA03,L02AA02,L02AA03	general transcription factor IIE, polypeptide 1, alpha 56kDa	Pathway:PA164713471	DB00783	approved; investigational	Estradiol	Beta-Estradiol; Cis-Estradiol; Cis-Oestradiol; D-Estradiol; D-Oestradiol; Dihydrofollicular Hormone; Dihydrofolliculin; Dihydroxyesterin; Dihydroxyestrin; Dihydroxyoestrin; Estradiol Cypionate; Estradiol Valerate; Estradiol-17beta	Aerodiol; Agofollin; Alora; Altrad; Amnestrogen; Aquadiol; Bardiol; Climaderm; Climara; Combipatch; Compudose; Compudose 200; Compudose 365; Corpagen; Delestrogen; Depo-Estradiol; Dermestril; Dihydromenformon; Dihydrotheelin; Dimenformon; Dimenformon Prolongatum; Diogyn; Diogynets; Divigel; Elestrin; Encore; Esclim; Estinyl; Estrace; Estraderm; Estraderm Tts; Estradurin; Estrasorb; Estreva; Estri…	C[C@]12CC[C@H]3[C@@H](CCC4=C3C=CC(O)=C4)[C@@H]1CC[C@@H]2O
GTF2E1	DB00655	G03CA07,G03CC04	general transcription factor IIE, polypeptide 1, alpha 56kDa	Pathway:PA164713471	DB00655	approved	Estrone		Aquacrine; Crinovaryl; Cristallovar; Crystogen; Destrone; Disynformon; Endofolliculina; Esterone; Estrin; Estrogenic Substance; Estrol; Estron; Estrona; Estrona [INN-Spanish]; Estrona [Spanish]; Estrone [Usan:Inn]; Estrone-A; Estronum [INN-Latin]; Estrovarin; Estrugenone; Estrusol; Femestrone Inj.; Femestrone Injection; Femidyn; Fermidyn; Folikrin; Folipex; Folisan; Follestrine; Follestrol; Folli…	C[C@]12CC[C@H]3[C@@H](CCC4=C3C=CC(O)=C4)[C@@H]1CCC2=O
GTF2E1	DB00977	G03CA01	general transcription factor IIE, polypeptide 1, alpha 56kDa	Pathway:PA164713471	DB00977	approved	Ethinyl Estradiol	17 alpha-Ethinylestradiol; 17 alpha-Ethynylestradiol; 17 alpha-Ethynyloestradiol; Aethinyloestradiolum; Aethinyoestradiol [German]; EE; EO; Ethinyl-Oestranol; Ethinylestradiolum [INN-Latin]; Ethinylestriol; Ethinyloestradiol; Ethynyl estradiol; Ethynylestradiol; Ethynyloestradiol; Etinilestradiol [INN-Spanish]	Amenoron; Amenorone; Anovlar; Cyclosa; Dicromil; Diognat-E; Diogyn E; Diogyn-E; Diprol; Dyloform; Ertonyl; Esteed; Estigyn; Eston-E; Estopherol; Estoral; Estorals; Ethidol; Ethinoral; Ethy 11; Eticyclin; Eticyclol; Eticylol; Etinestrol; Etinestryl; Etinoestryl; Etistradiol; Etivex; Follicoral; Ginestrene; Gynolett; Halodrin; Inestra; Kolpolyn; Linoral; Marvelon; Menolyn; Mercilon; Microfollin; Ne…	C[C@]12CC[C@H]3[C@@H](CCC4=C3C=CC(O)=C4)[C@@H]1CC[C@@]2(O)C#C
GTF2E1	DB00443	A07EA04,C05AA05,D07AC01,D07XC01,H02AB01,R01AD06,R03BA04,S01BA06,S01CB04,S02BA07,S03BA03	general transcription factor IIE, polypeptide 1, alpha 56kDa	Pathway:PA164713577	DB00443	approved	Betamethasone		Alphatrex; Bebate; Becort; Bedifos; Beta-Methasone; Beta-Methasone Alcohol; Beta-Val; Betacorlan; Betacortril; Betaderm; Betadexamethasone; Betafluorene; Betamamallet; Betametasona [INN-Spanish]; Betametasone [DCIT]; Betamethasone [Usan:Ban:Inn:Jan]; Betamethasone Alcohol; Betamethasone Base; Betamethasone Cream; Betamethasone Dipropionate; Betamethasone Sodium Phosphate; Betamethasone Valearate;…	C[C@H]1C[C@H]2[C@@H]3CCC4=CC(=O)C=C[C@]4(C)[C@@]3(F)[C@@H](O)C[C@]2(C)[C@@]1(O)C(=O)CO
GTF2E1	DB01222	A07EA06,D07AC09,R01AD05,R03BA02	general transcription factor IIE, polypeptide 1, alpha 56kDa	Pathway:PA164713577	DB01222	approved; investigational	Budesonide		Bidien; Budeson; Cortivent; Desowen; Entocort; Entocort EC; Micronyl; Preferid; Pulmicort; Pulmicort Nebuamp; Pulmicort Respules; Pulmicort Turbuhaler; Rhinocort; Rhinocort Aqua; Rhinocort Turbuhaler; Spirocort; Tridesilon	CCC[C@H]1O[C@@H]2C[C@H]3[C@@H]4CCC5=CC(=O)C=C[C@]5(C)[C@H]4[C@@H](O)C[C@]3(C)[C@@]2(O1)C(=O)CO
GTF2E1	DB01410	R03BA08	general transcription factor IIE, polypeptide 1, alpha 56kDa	Pathway:PA164713577	DB01410	approved; investigational	Ciclesonide		Alvesco	CC(C)C(=O)OCC(=O)[C@@]12OC(O[C@@H]1C[C@H]1[C@@H]3CCC4=CC(=O)C=C[C@]4(C)[C@H]3[C@@H](O)C[C@]21C)C1CCCCC1
GTF2E1	DB01234	A01AC02,C05AA09,D07AB19,D07XB05,D10AA03,H02AB02,R01AD03,S01BA01,S01CB01,S02BA06,S03BA01	general transcription factor IIE, polypeptide 1, alpha 56kDa	Pathway:PA164713577	DB01234	approved; investigational	Dexamethasone	Desametasone; Desametasone [DCIT]; Desamethasone; Dexametasona [INN-Spanish]; Dexamethasone Acetate; Dexamethasone Sodium Phosphate; Dexamethasonum [INN-Latin]; Dexamethazone; Fluormethylprednisolone	Adexone; Aeroseb-D; Aeroseb-Dex; Anaflogistico; Aphtasolon; Aphthasolone; Auxiron; Azium; Bisu Ds; Calonat; Corson; Corsone; Cortisumman; Decacort; Decacortin; Decaderm; Decadron; Decadron Tablets, Elixir; Decadron-La; Decagel; Decalix; Decasone; Decaspray; Dectancyl; Dekacort; Deltafluorene; Dergramin; Deronil; Desadrene; Desameton; Deseronil; Dex-Ide; Dexa; Dexa Mamallet; Dexa-Cortidelt; Dexa-C…	C[C@@H]1C[C@H]2[C@@H]3CCC4=CC(=O)C=C[C@]4(C)[C@@]3(F)[C@@H](O)C[C@]2(C)[C@@]1(O)C(=O)CO
GTF2E1	DB00180	R01AD04,R03BA03	general transcription factor IIE, polypeptide 1, alpha 56kDa	Pathway:PA164713577	DB00180	approved; investigational	Flunisolide	Flunisolide [anhydrous]	Aerobid; Bronalide; Lunis; Nasalide; Nasarel; Rhinalar; Synaclyn; Syntaris	CC1(C)O[C@@H]2C[C@H]3[C@@H]4C[C@H](F)C5=CC(=O)C=C[C@]5(C)[C@H]4[C@@H](O)C[C@]3(C)[C@@]2(O1)C(=O)CO
GTF2E1	DB00588	D07AC17,R01AD08,R03BA05	general transcription factor IIE, polypeptide 1, alpha 56kDa	Pathway:PA164713577	DB00588	approved; investigational	Fluticasone Propionate		Advair Diskus; Advair Diskus 100/50; Advair Diskus 250/50; Advair Diskus 500/50; Cutivate; Flixonase; Flixotide; Flonase; Flovent; Flovent Diskus 100; Flovent Diskus 250; Flovent Diskus 50; Flovent HFA; Flunase	CCC(=O)O[C@@]1([C@H](C)C[C@H]2[C@@H]3C[C@H](F)C4=CC(=O)C=C[C@]4(C)[C@@]3(F)[C@@H](O)C[C@]12C)C(=O)SCF
GTF2E1	DB00741	A01AC03,A07EA02,C05AA01,D07AA02,D07AB02,D07AB11,D07AC16,D07XA01,H02AB09,S01BA02,S01CB03,S02BA01	general transcription factor IIE, polypeptide 1, alpha 56kDa	Pathway:PA164713577	DB00741	approved	Hydrocortisone	11beta-Hydroxycortisone; 17alpha-Hydroxycorticosterone; Anti-inflammatory hormone; Dihydrocostisone; Hidrocortisona [INN-Spanish]; Hydrocorticosterone; Hydrocortisone Acetate; Hydrocortisone alcohol; Hydrocortisone Base; Hydrocortisone Butyrate; Hydrocortisone free alcohol; Hydrocortisone Sodium Phosphate; Hydrocortisone Valerate; Hydrocortisonum [INN-Latin]; Hydroxycortisone; Idrocortisone [DCIT]	Acticort; Aeroseb HC; Aeroseb-HC; Ala-cort; Ala-Scalp; Alacort; Algicirtis; Alphaderm; Amberin; Anflam; Anusol HC; Aquacort; Aquanil HC; Balneol-hc; Barseb HC; Basan-Corti; Beta-hc; CaldeCORT Spray; Cetacort; Clear aid; Cleiton; Cobadex; Colocort; Compound F; Cort-Dome; Cort-Quin; Cortaid; Cortanal; Cortef; Cortef Acetate; Cortenema; Cortesal; Corticreme; Cortifan; Cortifoam; Cortiment; Cortisol;…	C[C@]12C[C@H](O)[C@H]3[C@@H](CCC4=CC(=O)CC[C@]34C)[C@@H]1CC[C@]2(O)C(=O)CO
GTF2E1	DB00959	D07AA01,D07AC14,D10AA02,H02AB04	general transcription factor IIE, polypeptide 1, alpha 56kDa	Pathway:PA164713577	DB00959	approved	Methylprednisolone	6alpha-Methylprednisolone; Methyleneprednisolone; Methylprednisolon; Methylprednisolonum [INN-Latin]; Metilprednisolona [INN-Spanish]; Metilprednisolone [Dcit]	Artisone-Wyeth; Besonia; Dopomedrol; Esametone; Firmacort; Lemod; Medesone; Medixon; Medlone 21; Medrate; Medrol Adt Pak; Medrol Dosepak; Medrone; Mesopren; Metastab; Metilbetasone; Metrisone; Metrocort; Metysolon; Moderin; Nirypan; Noretona; Predni N Tablinen; Promacortine; Reactenol; Sieropresol; Solomet; Summicort; Suprametil; Urbason; Urbasone; Wyacort	C[C@H]1C[C@H]2[C@@H]3CC[C@](O)(C(=O)CO)[C@@]3(C)C[C@H](O)[C@@H]2[C@@]2(C)C=CC(=O)C=C12
GTF2E1	DB01384	H02AB05	general transcription factor IIE, polypeptide 1, alpha 56kDa	Pathway:PA164713577	DB01384	approved	Paramethasone		Haldrone	C[C@@H]1C[C@H]2[C@@H]3C[C@H](F)C4=CC(=O)C=C[C@]4(C)[C@H]3[C@@H](O)C[C@]2(C)[C@@]1(O)C(=O)CO
GTF2E1	DB00860	A07EA01,C05AA04,D07AA01,D07AA03,D07AC14,D07XA02,D10AA02,H02AB04,H02AB06,R01AD02,S01BA04,S01CB02,S02BA03,S03BA02,H02AB07	general transcription factor IIE, polypeptide 1, alpha 56kDa	Pathway:PA164713577	DB00860	approved	Prednisolone	Deltahydrocortisone; Methylprednisolone Acetate; PRDL; Predisolone Sodium Phosphate; Prednisolona [INN-Spanish]; Prednisolone Acetate; Prednisolone Sodium Phosphate; Prednisolone Tebutate; Prednisolonum [INN-Latin]	Ak-Pred; Ak-Tate; Alphadrol; Articulose-50; Co-Hydeltra; Codelcortone; Cordrol; Cortalone; Cotogesic; Cotolone; Decaprednil; Decortin H; Delcortol; Delta F; Delta-Cortef; Delta-Stab; Deltacortenol; Deltacortril; Deltacortril Enteric; Deltasolone; Deltisilone; Depo-Medrol; Derpo Pd; Dexa-Cortidelt Hostacortin H; Di-Adreson F; Dicortol; Donisolone; Dydeltrone; Eazolin D; Econopred; Econopred Plus; …	C[C@]12C[C@H](O)[C@H]3[C@@H](CCC4=CC(=O)C=C[C@]34C)[C@@H]1CC[C@]2(O)C(=O)CO
GTF2E1	DB00635	A07EA03,H02AB07,H02AB15	general transcription factor IIE, polypeptide 1, alpha 56kDa	Pathway:PA164713577	DB00635	approved	Prednisone	Dehydrocortisone; PRD; Prednisona [INN-Spanish]; Prednisonum [INN-Latin]	Adasone; Ancortone; Apo-prednisone; Betapar; Bicortone; Cartancyl; Colisone; Cortan; Cortancyl; Cortidelt; Cotone; Dacorten; Dacortin; Decortancyl; Decortin; Decortisyl; Dekortin; Delcortin; Dellacort; Dellacort A; Delta Cortelan; Delta E; Delta-cortelan; Delta-cortisone; Delta-cortone; Delta-dome; Deltacortene; Deltacortisone; Deltacortone; Deltasone; Deltison; Deltisona; Deltisone; Deltra; Di-A…	C[C@]12CC(=O)[C@H]3[C@@H](CCC4=CC(=O)C=C[C@]34C)[C@@H]1CC[C@]2(O)C(=O)CO
GTF2E1	DB00620	A01AC01,D07AB09,D07XB02,H02AB08,R01AD11,R03BA06,S01BA05,C05AA12	general transcription factor IIE, polypeptide 1, alpha 56kDa	Pathway:PA164713577	DB00620	approved	Triamcinolone	Fluoxiprednisolone; Fluoxyprednisolone; Tiamcinolonum [INN-Latin]; Triamcinalone; Triamcinolona [INN-Spanish]; Triamcinolone acetonide; Triamcinolone diacetate; Triamcinolone hexacetonide; Triamcinolonum [INN]	Adcortyl; Aristocort; Aristocort A; Aristocort Tablets; Aristogel; Aristospan; Azmacort; Celeste; Cinolone; Cinolone-T; Delphicort; Flutex; Fougera; Kenacort; Kenacort-A; Kenacort-Ag; Kenalog; Kenalog in Orabase; Kenalog-10; Kenalog-40; Kenalog-H; Ledercort; Nasacort; Nasacort Aq; Nasacort Hfa; Omcilon; Omicilon; Oracort; Oralone; Orion; Polcortolon; Rodinolone; Sk-Triamcinolone; Tri-Nasal; Triac…	C[C@]12C[C@H](O)[C@@]3(F)[C@@H](CCC4=CC(=O)C=C[C@]34C)[C@@H]1C[C@@H](O)[C@]2(O)C(=O)CO
GTF2E1	DB00394	A07EA07,D07AC15,R01AD01,R03BA01	general transcription factor IIE, polypeptide 1, alpha 56kDa	Pathway:PA164713577	DB00394	approved	Beclomethasone	Beclometasona [INN-Spanish]; Beclometasone; Beclometasonum [INN-Latin]	Aerobec; Aldecin; Anceron; Andion; Beclacin; Becloforte; Beclomet; Beclometasondipropionat Mikron; Beclorhinol; Becloval; Beclovent; Becodisks; Beconase; Beconase AQ; Beconasol; Becotide; Clenil-A; Entyderma; Inalone; Korbutone; Propaderm; QVAR; QVAR 80; Rino-Clenil; Sanasthmax; Sanasthmyl; Vancenase; Vancenase AQ; Vanceril; Vanceril Double Strength; Viarex; Viarox	C[C@H]1C[C@H]2[C@@H]3CCC4=CC(=O)C=C[C@]4(C)[C@@]3(Cl)[C@@H](O)C[C@]2(C)[C@@]1(O)C(=O)CO
GTF2E1	DB00764	D07AC13,D07XC03,R01AD09,R03BA07	general transcription factor IIE, polypeptide 1, alpha 56kDa	Pathway:PA164713577	DB00764	approved	Mometasone		Asmanex; Asmanex Twisthaler; Elocom; Elocon; Mometasone furoate; Nasonex	C[C@@H]1C[C@H]2C3CCC4=CC(=O)C=C[C@]4(C)[C@@]3(Cl)[C@@H](O)C[C@]2(C)[C@@]1(O)C(=O)CCl
GTF2E1	DB00890	G03CB01,G03CC02	general transcription factor IIE, polypeptide 1, alpha 56kDa	Pathway:PA164713471	DB00890	approved	Dienestrol	Dehydrostilbestrol; Dehydrostilboestrol; Dienesterol; Dienoestrol	Agaldog; Cycladiene; Dienoestrol BP; Dienol; Dinestrol; Dinovex; DV; Estragard; Estraguard; Estrodienol; Estroral; Follormon; Gynefollin; Hormofemin; Isodienestrol; Oestrasid; Oestrodiene; Oestrodienol; Oestroral; Oestrovis; para-Dien; Restrol; Retalon; Sexadien; Synestrol; Teserene; Willnestrol	CC=C(C(=CC)C1=CC=C(O)C=C1)C1=CC=C(O)C=C1
GTF2E1	DB00896	H02AB12,S01BA13	general transcription factor IIE, polypeptide 1, alpha 56kDa	Pathway:PA164713577	DB00896	approved	Rimexolone		Vexol	CCC(=O)[C@@]1(C)[C@H](C)CC2C3CCC4=CC(=O)C=C[C@]4(C)C3[C@@H](O)C[C@]12C
GTF2E1	DB01260	D07AC09,R03BA02,S01BA11,A07EA06,D07AB08,R01AD05	general transcription factor IIE, polypeptide 1, alpha 56kDa	Pathway:PA164713577	DB01260	approved; investigational	Desonide		Desilux; Desocort; Desowen; Tridesilon	CC1(C)O[C@@H]2C[C@H]3[C@@H]4CCC5=CC(=O)C=C[C@]5(C)[C@H]4[C@@H](O)C[C@]3(C)[C@@]2(O1)C(=O)CO
HDAC9	DB00313	N03AG01	histone deacetylase 9		DB00313	approved; investigational	Valproic Acid	Di-n-propylacetic acid; Di-n-propylessigsaure; Dipropylacetic acid; DPA; Kyselina 2-propylvalerova; Myproic Acid; n-Dipropylacetic acid; n-DPA; Propylvaleric acid; Sodium hydrogen divalproate; Valproate semisodique [French]; Valproate semisodium; Valproato semisodico [Spanish]; Valproatum seminatricum [Latin]	Alti-Valproic; Avugane; Baceca; Convulex; Delepsine; Depakene; Depakine; Deproic; Dom-Valproic; Epilex; Epilim; Epival; Ergenyl; Med Valproic; Mylproin; Novo-Valproic; Nu-Valproic; Penta-Valproic; PMS-Valproic Acid; Sprinkle; Valcote; Valparin; Valproic acid USP; Valproic acid USP24	CCCC(CCC)C(O)=O
HDAC9	DB00864	D11AX14,L04AA05	histone deacetylase 9	Pathway:PA164713469	DB00864	approved; investigational	Tacrolimus	FK-506; FK5; K506; Tacarolimus; tacrolimus hydrate	Fujimycin; LCP-Tacro; Prograf; Protopic	CO[C@@H]1C[C@@H](CC[C@H]1O)\C=C(/C)[C@H]1OC(=O)[C@@H]2CCCCN2C(=O)C(=O)[C@]2(O)O[C@@H]([C@H](C[C@H]2C)OC)[C@H](C[C@@H](C)C\C(C)=C\[C@@H](CC=C)C(=O)C[C@H](O)[C@H]1C)OC
HDAC9	DB00091	N/A	histone deacetylase 9	Pathway:PA164713469	DB00091	N/A
HGD	DB00120	N/A	homogentisate 1,2-dioxygenase	Pathway:PA164714544	DB00120	approved; nutraceutical	L-Phenylalanine	(S)-alpha-Amino-beta-phenylpropionic acid		N[C@@H](CC1=CC=CC=C1)C(O)=O
HGD	DB00135	N/A	homogentisate 1,2-dioxygenase	Pathway:PA164714544	DB00135	approved; nutraceutical	L-Tyrosine	2-Amino-3-(p-hydroxyphenyl)propionic acid; 3-(p-Hydroxyphenyl)alanine; Free-Form L-Tyrosine	Rxosine; Tyrosine; Tyrosine Power	N[C@@H](CC1=CC=C(O)C=C1)C(O)=O
HGD	DB00360	N/A	homogentisate 1,2-dioxygenase	Pathway:PA164714544	DB00360	approved; investigational	Tetrahydrobiopterin	5,6,7,8 Tetrahydrobiopterin; BH4; sapropterin	Dapropterin; Kuvan; Phenoptin; Sapropterin	CC(O)C(O)C1CNC2=C(N1)C(=O)N=C(N)N2
HGD	DB00143	V03AB32	homogentisate 1,2-dioxygenase	Pathway:PA164714544	DB00143	approved; nutraceutical	Glutathione	5-L-Glutamyl-L-cysteinylglycine; gamma-L-Glutamyl-L-cysteinyl-glycine; Gluthathione; GSH; N-(N-gamma-L-Glutamyl-L-cysteinyl)glycine	Copren; Isethion; Ledac; Neuthion; Tathion	N[C@@H](CCC(=O)N[C@@H](CS)C(=O)NCC(O)=O)C(O)=O
HSP90AB1	DB02424	N/A	heat shock protein 90kDa alpha (cytosolic), class B member 1		DB02424	experimental	Geldanamycin			CO[C@@H]1C[C@@H](C)CC2=C(OC)C(=O)C=C(NC(=O)\C(C)=C/C=C\[C@@H](OC)[C@H](OC(N)=O)\C(C)=C/[C@@H](C)[C@H]1O)C2=O
HSP90AB1	DB02754	N/A	heat shock protein 90kDa alpha (cytosolic), class B member 1		DB02754	experimental	9-Butyl-8-(3,4,5-Trimethoxybenzyl)-9h-Purin-6-Amine			CCCCN1C(CC2=CC(OC)=C(OC)C(OC)=C2)=NC2=C(N)N=CN=C12
HSP90AB1	DB03431	N/A	heat shock protein 90kDa alpha (cytosolic), class B member 1		DB03431	experimental	Adenosine-5'-Diphosphate			NC1=NC=NC2=C1N=CN2[C@@H]1O[C@@H](CO[P@](O)(=O)OP(O)(O)=O)[C@H](O)[C@H]1O
HSP90AB1	DB03758	N/A	heat shock protein 90kDa alpha (cytosolic), class B member 1		DB03758	experimental	Radicicol			C[C@@H]1C[C@H]2O[C@@H]2CCCCC(=O)C[C@H]2[C@H](Cl)C(=O)CC(=O)[C@H]2C(=O)O1
HSP90AB1	DB07594	N/A	heat shock protein 90kDa alpha (cytosolic), class B member 1		DB07594	experimental	4-[4-(2,3-DIHYDRO-1,4-BENZODIOXIN-6-YL)-3-METHYL-1H-PYRAZOL-5-YL]-6-ETHYLBENZENE-1,3-DIOL			CCC1=C(O)C=C(O)C(=C1)C1=C(C(C)=NN1)C1=CC=C2OCCOC2=C1
HSP90AB1	DB07877	N/A	heat shock protein 90kDa alpha (cytosolic), class B member 1		DB07877	experimental	8-(6-BROMO-BENZO[1,3]DIOXOL-5-YLSULFANYL)-9-(3-ISOPROPYLAMINO-PROPYL)-ADENINE			CC(C)NCCCN1C(SC2=C(Br)C=C3OCOC3=C2)=NC2=C1N=CN=C2N
HSP90AB1	DB08045	N/A	heat shock protein 90kDa alpha (cytosolic), class B member 1		DB08045	experimental	4-{4-[4-(3-AMINOPROPOXY)PHENYL]-1H-PYRAZOL-5-YL}-6-CHLOROBENZENE-1,3-DIOL			NCCCOC1=CC=C(C=C1)C1=C(NN=C1)C1=CC(Cl)=C(O)C=C1O
HSP90AB1	DB08153	N/A	heat shock protein 90kDa alpha (cytosolic), class B member 1		DB08153	experimental	(5E)-14-CHLORO-15,17-DIHYDROXY-4,7,8,9,10,11-HEXAHYDRO-2-BENZOXACYCLOPENTADECINE-1,12(3H,13H)-DIONE			OC1=CC(O)=C2C(CC(=O)CCCCC\C=C\CCOC2=O)=C1Cl
HSP90AB1	DB08292	N/A	heat shock protein 90kDa alpha (cytosolic), class B member 1		DB08292	experimental	(5Z)-12-CHLORO-13,15-DIHYDROXY-4,7,8,9-TETRAHYDRO-2-BENZOXACYCLOTRIDECINE-1,10(3H,11H)-DIONE			OC1=CC(O)=C2C(CC(=O)CCC\C=C/CCOC2=O)=C1Cl
HSP90AB1	DB08293	N/A	heat shock protein 90kDa alpha (cytosolic), class B member 1		DB08293	experimental	(5E)-12-CHLORO-13,15-DIHYDROXY-4,7,8,9-TETRAHYDRO-2-BENZOXACYCLOTRIDECINE-1,10(3H,11H)-DIONE			OC1=CC(O)=C2C(CC(=O)CCC\C=C\CCOC2=O)=C1Cl
HSP90AB1	DB08346	N/A	heat shock protein 90kDa alpha (cytosolic), class B member 1		DB08346	experimental	(5Z)-13-CHLORO-14,16-DIHYDROXY-3,4,7,8,9,10-HEXAHYDRO-1H-2-BENZOXACYCLOTETRADECINE-1,11(12H)-DIONE			OC1=CC(O)=C2C(CC(=O)CCCC\C=C\CCOC2=O)=C1Cl
HSP90AB1	DB08464	N/A	heat shock protein 90kDa alpha (cytosolic), class B member 1		DB08464	experimental	METHYL 3-CHLORO-2-{3-[(2,5-DIHYDROXY-4-METHOXYPHENYL)AMINO]-3-OXOPROPYL}-4,6-DIHYDROXYBENZOATE			COC(=O)C1=C(CCC(=O)NC2=C(O)C=C(OC)C(O)=C2)C(Cl)=C(O)C=C1O
HSP90AB1	DB08465	N/A	heat shock protein 90kDa alpha (cytosolic), class B member 1		DB08465	experimental	2-(3-AMINO-2,5,6-TRIMETHOXYPHENYL)ETHYL 5-CHLORO-2,4-DIHYDROXYBENZOATE			COC1=CC(N)=C(OC)C(CCOC(=O)C2=C(O)C=C(O)C(Cl)=C2)=C1OC
IGF2R	DB01277	N/A	insulin-like growth factor 2 receptor		DB01277	N/A
IGF2R	DB02900	N/A	insulin-like growth factor 2 receptor		DB02900	experimental	Alpha-D-Mannose-6-Phosphate			O[C@H]1O[C@@H](COP(O)(O)=O)[C@H](O)[C@@H](O)[C@@H]1O
IGF2R	DB02944	N/A	insulin-like growth factor 2 receptor		DB02944	experimental	Alpha-D-Mannose			OC[C@@H]1O[C@H](O)[C@@H](O)[C@H](O)[C@H]1O
IL18	DB00435	R07AX01	interleukin 18 (interferon-gamma-inducing factor)	Pathway:PA164728151	DB00435	approved	Nitric Oxide		Amidogen, oxo-; INOmax; Mononitrogen monoxide; Nitric oxide 10% by volume or more; Nitric oxide trimer; Nitrogen monooxide; Nitrogen monoxide; Nitrogen oxide; nitrogen protoxide; Nitrosyl radical; NMO; NO; RCRA waste number P076	[N]=O
ITGB1	DB00098	N/A	integrin, beta 1 (fibronectin receptor, beta polypeptide, antigen CD29 includes MDF2, MSK12)		DB00098	N/A
ITGB1	DB00122	N02BA03,N07AX02,R03DA02,V03AB29,S01EB09	integrin, beta 1 (fibronectin receptor, beta polypeptide, antigen CD29 includes MDF2, MSK12)	Pathway:PA164728191	DB00122	approved; nutraceutical	Choline	(2-Hydroxyethyl)trimethylammonium; 2-Hydroxy-N,N,N-trimethylethanaminium; Bilineurine; Choline cation; Choline ion; Cholinum		C[N+](C)(C)CCO
ITGB1	DB00125	B05XB01	integrin, beta 1 (fibronectin receptor, beta polypeptide, antigen CD29 includes MDF2, MSK12)	Pathway:PA164728191	DB00125	approved; nutraceutical	L-Arginine	(S)-2-Amino-5-[(aminoiminomethyl)amino]pentanoic acid; 2-Amino-5-guanidinovaleric acid; Arginine; L-(+)-Arginine; L-a-Amino-d-guanidinovaleric acid; L-Arg	Argamine; Argivene; Detoxargin; Levargin; Minophagen A; R-Gene 10 (Pharmacia Corp.)	N[C@@H](CCCNC(N)=N)C(O)=O
ITGB1	DB00435	R07AX01	integrin, beta 1 (fibronectin receptor, beta polypeptide, antigen CD29 includes MDF2, MSK12)	Pathway:PA164728191	DB00435	approved	Nitric Oxide		Amidogen, oxo-; INOmax; Mononitrogen monoxide; Nitric oxide 10% by volume or more; Nitric oxide trimer; Nitrogen monooxide; Nitrogen monoxide; Nitrogen oxide; nitrogen protoxide; Nitrosyl radical; NMO; NO; RCRA waste number P076	[N]=O
JAK1	DB00069	N/A	Janus kinase 1	PMID:17602083	DB00069	N/A
JAK1	DB01276	N/A	Janus kinase 1	PMID:17570252	DB01276	N/A
JUNB	DB00864	D11AX14,L04AA05	jun B proto-oncogene	Pathway:PA164728115	DB00864	approved; investigational	Tacrolimus	FK-506; FK5; K506; Tacarolimus; tacrolimus hydrate	Fujimycin; LCP-Tacro; Prograf; Protopic	CO[C@@H]1C[C@@H](CC[C@H]1O)\C=C(/C)[C@H]1OC(=O)[C@@H]2CCCCN2C(=O)C(=O)[C@]2(O)O[C@@H]([C@H](C[C@H]2C)OC)[C@H](C[C@@H](C)C\C(C)=C\[C@@H](CC=C)C(=O)C[C@H](O)[C@H]1C)OC
JUNB	DB00171	N/A	jun B proto-oncogene	Pathway:PA164713528	DB00171	approved; nutraceutical	Adenosine triphosphate	5'-ATP; Adenosine 5'-triphosphate; Adenosine 5'-triphosphoric acid; Adenosine-5'-triphosphate; Adenosine, 5'-(tetrahydrogen triphosphate); Adenylpyrophosphoric acid; ATP; Triphosphoric acid adenosine ester	Adephos; Adetol; Adynol; Atipi; Atriphos; Cardenosine; Fosfobion; Glucobasin; Myotriphos; Phosphobion; Striadyne; Triadenyl; Triphosphaden	NC1=C2N=CN([C@@H]3O[C@H](CO[P@](O)(=O)O[P@](O)(=O)OP(O)(O)=O)[C@@H](O)[C@H]3O)C2=NC=N1
KALRN	DB00122	N02BA03,N07AX02,R03DA02,V03AB29,S01EB09	kalirin, RhoGEF kinase	Pathway:PA164728123	DB00122	approved; nutraceutical	Choline	(2-Hydroxyethyl)trimethylammonium; 2-Hydroxy-N,N,N-trimethylethanaminium; Bilineurine; Choline cation; Choline ion; Cholinum		C[N+](C)(C)CCO
KYNU	DB00150	N06AX02	kynureninase	Pathway:PA164714272,Pathway:PA164713901	DB00150	approved; nutraceutical	L-Tryptophan	(-)-Tryptophan; (S)-a-Amino-1H-indole-3-propanoic acid; (S)-a-Amino-b-indolepropionic acid; (S)-a-Aminoindole-3-propionic acid; (S)-Tryptophan; 2-Amino-3-indolylpropanoic acid; 3-Indol-3-ylalanine; alpha-Amino-beta-(3-indolyl)-propionic acid; L-(-)-Tryptophan; l-a-Aminoindole-3-propionic acid; l-b-3-Indolylalanine; L-Tryptophane; Tryptophan; Tryptophane	Alti-Tryptophan; Lyphan	N[C@@H](CC1=CNC2=CC=CC=C12)C(O)=O
KYNU	DB00160	N/A	kynureninase		DB00160	approved; nutraceutical	L-Alanine	(2S)-2-Aminopropanoic acid; (S)-(+)-Alanine; (S)-2-Aminopropanoic acid; (S)-Alanine; 2-Aminopropanoic acid; 2-Aminopropionic acid; a-Alanine; a-Aminopropionic acid; ALA; Alanine; L-(+)-Alanine; L-2-Aminopropanoic acid; L-2-Aminopropionic acid; L-a-Alanine; L-a-Aminopropionic acid		C[C@H](N)C(O)=O
KYNU	DB07069	N/A	kynureninase		DB07069	experimental	3-Hydroxyhippuric acid			OC(=O)CNC(=O)C1=CC(O)=CC=C1
KYNU	DB02343	N/A	kynureninase		DB02343	experimental	3,6,9,12,15-Pentaoxaheptadecane			CCOCCOCCOCCOCCOCC
KYNU	DB00130	N/A	kynureninase	Pathway:PA164714272	DB00130	approved; nutraceutical; investigational	L-Glutamine	2-Aminoglutaramic acid; AES-14; Glutamine	Cebrogen; Earthlink Science Glutamine Chews Chocolate (Amerifit); Glavamin; Glutamine Express (Genetic Evolutionary Nutrition); Glutamine Fuel Mega (Twinlab); Glutamine Fuel Powder (Twinlab); L-Glutamine Power (Champion Nutrition); Saforis; Stimulina	N[C@@H](CCC(N)=O)C(O)=O
KYNU	DB00114	A11HA02,A11HA06	kynureninase		DB00114	nutraceutical	Pyridoxal Phosphate	Codecarboxylase; PLP; Pyridoxal 5-phosphate; Pyridoxal 5'-phosphate; Pyridoxal P; Pyridoxal-5P; Pyridoxal-P; Pyromijin; Vitamin B6	Biosechs; Hairoxal; Hiadelon; Himitan; Pidopidon; Vitazechs	CC1=NC=C(COP(O)(O)=O)C(C=O)=C1O
LIPC	DB00682	B01AA03	lipase, hepatic	PMID:19925424	DB00682	approved	Warfarin	Warfarin sodium	Athrombin; Athrombin-K; Athrombine-K; Brumolin; Co-Rax; Coumadin; Coumadin Tabs; Coumafen; Coumafene; Coumaphen; Coumaphene; Coumarins; Coumefene; D-Con; Dethmor; Dethnel; Dicusat E; Frass-Ratron; Jantoven; Kumader; Kumadu; Kumatox; Kypfarin; Latka 42; Mar-Frin; Marevan; Maveran; Panwarfin; Place-Pax; Prothromadin; RAX; Rosex; Sofarin; Solfarin; Sorexa Plus; Temus W; Tintorane; Tox-Hid; Vampirini…	CC(=O)CC(C1=CC=CC=C1)C1=C(O)OC2=CC=CC=C2C1=O
LIPC	DB01095	C10AA04	lipase, hepatic	PMID:19773416	DB01095	approved	Fluvastatin	Fluindostatin ; Fluvastatin sodium; Fluvastatina [INN-Spanish] ; Fluvastatine [INN-French] ; Fluvastatinum [INN-Latin]	Canef; Cranoc; Lescol; Lescol XL	CC(C)N1C(\C=C\[C@H](O)C[C@H](O)CC(O)=O)=C(C2=CC=C(F)C=C2)C2=CC=CC=C12
LIPC	DB00264	C07AB02,C07AB52	lipase, hepatic	PMID:19773416	DB00264	approved; investigational	Metoprolol	Metoprolol succinate; Metoprolol Tartrate	Beloc; Betaloc; Lopresor; Lopresoretic; Lopressor; Lopressor HCT; Metroprolol; Prelis; Selo-Zok; Seloken; Selopral; Toprol; Toprol XL; Toprol-XL	COCCC1=CC=C(OCC(O)CNC(C)C)C=C1
LIPC	DB00375	C10AC02	lipase, hepatic	PMID:11171785	DB00375	approved	Colestipol	Colestipolum [INN-Latin]	Cholestabyl; Colestid	ClCC1CO1.NCCNCCNCCNCCN
MAPT	DB01248	L01CD02	microtubule-associated protein tau	PMID:17925548	DB01248	approved; investigational	Docetaxel	Docetaxel anhydrous; Docetaxel, Trihydrate; TXL	Taxotere	CC(=O)O[C@@]12CO[C@@H]1C[C@H](O)[C@]1(C)[C@@H]2[C@H](OC(=O)C2=CC=CC=C2)[C@]2(O)C[C@H](OC(=O)[C@H](O)[C@@H](NC(=O)OC(C)(C)C)C3=CC=CC=C3)C(C)=C([C@@H](O)C1=O)C2(C)C
MAPT	DB01229	L01CD01	microtubule-associated protein tau	PMID:17925548	DB01229	approved	Paclitaxel	7-epi-Paclitaxel; 7-epi-Taxol; 7-Epipaclitaxel; 7-Epitaxol; ABI-007	Abraxane; Epitaxol; LipoPac; Onxol; Paxceed; Paxene; Taxol; Taxol A; Vascular Wrap; Xorane	CC(=O)O[C@@H]1C2=C(C)[C@H](C[C@@](O)([C@@H](OC(=O)C3=CC=CC=C3)[C@@H]3[C@@]4(CO[C@@H]4C[C@H](O)[C@@]3(C)C1=O)OC(C)=O)C2(C)C)OC(=O)[C@H](O)[C@@H](NC(=O)C1=CC=CC=C1)C1=CC=CC=C1
MAPT	DB01356	N05AN01,D11AX04	microtubule-associated protein tau	PMID:17082448	DB01356	approved	Lithium		Eskalith; LithoTab	[Li+]
MAPT	DB01001	R03CC02,R03AC02	microtubule-associated protein tau	PMID:19761364	DB01001	approved	Salbutamol	Albuterol; Albuterol Sulfate; Albuterol Sulphate; Levalbuterol; Salbutamol Sulfate; Salbutamol Sulphate	Accuneb; Aerolin; Airomir; Asmaven; Asmol; Asthalin; Asthavent; Broncovaleas; Buventol; Cetsim; Cobutolin; Ecovent; Loftan; ProAir; ProAir HFA; Proventil; Proventil HFA; Rotahaler; Salamol; Salbulin; Salbutard; Salbutine; Salbuvent; Solbutamol; Sultanol; Venetlin; Ventalin Inhaler; Ventolin; Ventolin HFA; Ventolin Inhaler; Ventolin Rotacaps; Volma; Volmax; Xopenex; Xopenex HFA	CC(C)(C)NCC(O)C1=CC(CO)=C(O)C=C1
MAPT	DB00958	L01XA02	microtubule-associated protein tau	PMID:17925548	DB00958	approved	Carboplatin	CBDCA; cis-Diammine(1,1-cyclobutanedicarboxylato)platinum(II)	Paraplatin; Paraplatin-AQ	N.N.O=C1O[Pt]OC(=O)C11CCC1
ME1	DB00157	N/A	malic enzyme 1, NADP(+)-dependent, cytosolic		DB00157	approved; nutraceutical	NADH	beta-DPNH; beta-NADH; Coenzyme I, reduced; Cozymase I, reduced; dihydrodiphosphopyridine nucleotide; dihydronicotinamide adenine dinucleotide; Diphosphopyridine nucleotide; diphosphopyridine nucleotide reduced; DPN; DPN+; DPNH; NAD-reduced; NAD+; NADH+H+; NADH2; Nicotinamide adenine dinucleotide; nicotinamide adenine dinucleotide reduced; Nicotinaminde-Adenine-Dinucleotide	Nadide	NC(=O)C1=CN(C=CC1)[C@@H]1O[C@H](CO[P@](O)(=O)O[P@](O)(=O)OC[C@H]2O[C@H]([C@H](O)[C@@H]2O)N2C=NC3=C(N)N=CN=C23)[C@@H](O)[C@H]1O
ME1	DB03461	N/A	malic enzyme 1, NADP(+)-dependent, cytosolic		DB03461	experimental	2'-Monophosphoadenosine 5'-Diphosphoribose			NC(=O)C1=CC=C[N+](=C1)[C@@H]1O[C@@H](CO[P@]([O-])(=O)O[P@@](O)(=O)OC[C@@H]2O[C@H]([C@H](OP(O)(O)=O)[C@H]2O)N2C=NC3=C2N=CN=C3N)[C@H](O)[C@H]1O
MICAL2	DB00184	N07BA01,A11HA01,C04AC01,C10AD02	microtubule associated monooxygenase, calponin and LIM domain containing 2	RSID:rs17477949	DB00184	approved	Nicotine	L-Nicotine; Nicotine Alkaloid	Black Leaf; Black Leaf 40; Campbell's Nico-Soap; Commit; Destruxol Orchid Spray; Emo-Nik; Flux Maag; Fumetobac; Habitrol; Mach-Nic; Niagara P.A. Dust; Nic-Sal; Nico-Dust; Nico-Fume; Nicocide; Nicoderm; Nicoderm Cq; Nicorette; Nicorette Plus; Nicotin; Nicotina; Nicotine Polacrilex; Nicotrol; Nicotrol Inhaler; Nicotrol Ns; Nikotin; Nikotyna; Ortho N-4 Dust; Ortho N-5 Dust; Prostep; Tendust	CN1CCCC1C1=CN=CC=C1
MLF1IP	DB01006	L02BG04	MLF1 interacting protein	PMID:20697427	DB01006	approved; investigational	Letrozole	Letrozol	Femara	N#CC1=CC=C(C=C1)C(N1C=NC=N1)C1=CC=C(C=C1)C#N
MYL12A	DB08378	N/A	myosin, light chain 12A, regulatory, non-sarcomeric		DB08378	experimental	4-[4-(2,5-DIOXO-PYRROLIDIN-1-YL)-PHENYLAMINO]-4-HYDROXY-BUTYRIC ACID			O[C@@H](CCC(O)=O)NC1=CC=C(C=C1)N1C(=O)CCC1=O
MTAP	DB00173	N/A	methylthioadenosine phosphorylase		DB00173	approved; nutraceutical	Adenine	1H-Purin-6-amine; 6-Aminopurine; Adenin; Adeninimine; Vitamin B4	Leuco-4; Pedatisectine B	NC1=C2NC=NC2=NC=N1
MTAP	DB02158	N/A	methylthioadenosine phosphorylase		DB02158	experimental	(1s)-1-(9-Deazaadenin-9-Yl)-1,4,5-Trideoxy-1,4-Imino-5-Methylthio-D-Ribitol			CSC[C@H]1N[C@H]([C@H](O)[C@@H]1O)C1=CNC2=C1N=CN[C@H]2N
MTAP	DB02281	N/A	methylthioadenosine phosphorylase		DB02281	experimental	Formycin			Nc1ncnc2c(nnc12)[C@@H]1O[C@@H](CO)[C@H](O)[C@H]1O
MTAP	DB02282	N/A	methylthioadenosine phosphorylase		DB02282	experimental	5'-Deoxy-5'-Methylthioadenosine			CSC[C@@H]1O[C@H]([C@H](O)[C@H]1O)N1C=NC2=C1N=CN=C2N
MTAP	DB02933	N/A	methylthioadenosine phosphorylase		DB02933	experimental	5'-Deoxy-5'-(Methylthio)-Tubercidin			CSC[C@H]1O[C@H]([C@H](O)[C@@H]1O)N1C=CC2=C(N)N=CN=C12
MTHFD1	DB00158	B03BB01	methylenetetrahydrofolate dehydrogenase (NADP+ dependent) 1, methenyltetrahydrofolate cyclohydrolase, formyltetrahydrofolate synthetase	PMID:12384833,PMID:19493349	DB00158	approved; nutraceutical	Folic Acid	Folate; PGA; Pteroyl-L-glutamic acid; Pteroyl-L-monoglutamic acid; Pteroylglutamic acid; Pteroylmonoglutamic acid; Vitamin B9; Vitamin Bc; Vitamin Be; Vitamin M	Acifolic; Apo-Folic; Cytofol; Dosfolat B activ; Folacid; Folacin; Folbal; Folcidin; Foldine; Folettes; Foliamin; Folicet; Folipac; Folsan; Folsaure; Folsav; Folvite; Folvron; Incafolic; Millafol	NC1=NC(=O)C2=NC(CNC3=CC=C(C=C3)C(=O)N[C@@H](CCC(O)=O)C(O)=O)=CN=C2N1
MTHFD1	DB00563	L01BA01,L04AX03	methylenetetrahydrofolate dehydrogenase (NADP+ dependent) 1, methenyltetrahydrofolate cyclohydrolase, formyltetrahydrofolate synthetase	PMID:20386493,PMID:15797993,PMID:15630450,PMID:19706844,PMID:14647408,PMID:18368069,PMID:18597647	DB00563	approved	Methotrexate	Amethopterin; Amethopterine; HDMTX; L-Amethopterin; Methopterin; Methotextrate; Methotrexat; Methotrexate Sodium; Methylaminopterin; Methylaminopterinum; MTX; N-Bismethylpteroylglutamic Acid	Abitrexate; Antifolan; Arbitrexate; Emtexate; Folex; Ledertrexate; Metatrexan; Methotrate; Mexate; Rheumatrex; Trexall	CN(CC1=CN=C2N=C(N)N=C(N)C2=N1)C1=CC=C(C=C1)C(=O)N[C@@H](CCC(O)=O)C(O)=O
MTHFD1	DB00116	N/A	methylenetetrahydrofolate dehydrogenase (NADP+ dependent) 1, methenyltetrahydrofolate cyclohydrolase, formyltetrahydrofolate synthetase		DB00116	approved; nutraceutical	Tetrahydrofolic acid	(6S)-tetrahydrofolate; 5,6,7,8-tetrahydrofolate; 5,6,7,8-tetrahydrofolic acid; FH4; folate-H4; H4PteGlu; N-(4-(((2-Amino-1,4,5,6,7,8-hexahydro-4-oxo-6-pteridinyl)methyl)amino)benzoyl)glutamic acid; tetra-H-folate; tetrahydrafolate; tetrahydrofolate; tetrahydropteroyl mono-L-glutamate; tetrahydropteroylglutamate; th-folate; THF		NC1=NC(=O)C2=C(NCC(CNC3=CC=C(C=C3)C(=O)N[C@@H](CCC(O)=O)C(O)=O)N2)N1
MTHFD1	DB00157	N/A	methylenetetrahydrofolate dehydrogenase (NADP+ dependent) 1, methenyltetrahydrofolate cyclohydrolase, formyltetrahydrofolate synthetase		DB00157	approved; nutraceutical	NADH	beta-DPNH; beta-NADH; Coenzyme I, reduced; Cozymase I, reduced; dihydrodiphosphopyridine nucleotide; dihydronicotinamide adenine dinucleotide; Diphosphopyridine nucleotide; diphosphopyridine nucleotide reduced; DPN; DPN+; DPNH; NAD-reduced; NAD+; NADH+H+; NADH2; Nicotinamide adenine dinucleotide; nicotinamide adenine dinucleotide reduced; Nicotinaminde-Adenine-Dinucleotide	Nadide	NC(=O)C1=CN(C=CC1)[C@@H]1O[C@H](CO[P@](O)(=O)O[P@](O)(=O)OC[C@H]2O[C@H]([C@H](O)[C@@H]2O)N2C=NC3=C(N)N=CN=C23)[C@@H](O)[C@H]1O
MTHFD1	DB02358	N/A	methylenetetrahydrofolate dehydrogenase (NADP+ dependent) 1, methenyltetrahydrofolate cyclohydrolase, formyltetrahydrofolate synthetase		DB02358	experimental	LY374571			NC1=NC(O)=C(N)C(NC(=O)NC2=CC=C(C=C2)C(=O)N[C@H](CCC(O)=O)C(O)=O)=N1
MTHFD1	DB03461	N/A	methylenetetrahydrofolate dehydrogenase (NADP+ dependent) 1, methenyltetrahydrofolate cyclohydrolase, formyltetrahydrofolate synthetase		DB03461	experimental	2'-Monophosphoadenosine 5'-Diphosphoribose			NC(=O)C1=CC=C[N+](=C1)[C@@H]1O[C@@H](CO[P@]([O-])(=O)O[P@@](O)(=O)OC[C@@H]2O[C@H]([C@H](OP(O)(O)=O)[C@H]2O)N2C=NC3=C2N=CN=C3N)[C@H](O)[C@H]1O
MTHFD1	DB04322	N/A	methylenetetrahydrofolate dehydrogenase (NADP+ dependent) 1, methenyltetrahydrofolate cyclohydrolase, formyltetrahydrofolate synthetase		DB04322	experimental	LY249543			NC1=NC(O)=C2C[C@@H](CCC3=CC=C(C=C3)C(=O)N[C@H](CCC(O)=O)C(O)=O)CNC2=N1
MTHFD1	DB00145	N/A	methylenetetrahydrofolate dehydrogenase (NADP+ dependent) 1, methenyltetrahydrofolate cyclohydrolase, formyltetrahydrofolate synthetase	Pathway:PA164714078	DB00145	approved; nutraceutical	Glycine	2-Aminoacetic acid; Aminoacetic acid; Aminoethanoic acid; Gly	Aciport; Glicoamin; Glycocoll; Glycolixir; Glycosthene; Gyn-Hydralin; Padil	NCC(O)=O
MTHFD1	DB00133	N/A	methylenetetrahydrofolate dehydrogenase (NADP+ dependent) 1, methenyltetrahydrofolate cyclohydrolase, formyltetrahydrofolate synthetase	Pathway:PA164714078	DB00133	approved; nutraceutical	L-Serine	(-)-Serine; (S)-2-Amino-3-hydroxypropanoic acid; (S)-a-Amino-b-hydroxypropionic acid; (S)-Serine; 2-Amino-3-hydroxypropionic acid; 3-Hydroxyalanine; b-Hydroxy-L-alanine; L-(-)-Serine; L-3-Hydroxy-2-aminopropionic acid; L-Ser; Serine		N[C@@H](CO)C(O)=O
MYC	DB00619	L01XE01	v-myc myelocytomatosis viral oncogene homolog (avian)	Pathway:PA164713504	DB00619	approved	Imatinib	Imatinib Mesylate; Imatinib Methansulfonate; STI-571	Gleevec; Glivec	CN1CCN(CC2=CC=C(C=C2)C(=O)NC2=CC(NC3=NC=CC(=N3)C3=CN=CC=C3)=C(C)C=C2)CC1
MYC	DB00675	L02BA01	v-myc myelocytomatosis viral oncogene homolog (avian)	Pathway:PA164713522	DB00675	approved	Tamoxifen	Tamoxifen Citrate; Tamoxifene [INN-French]; Tamoxifeno [INN-Spanish]; Tamoxifenum [INN-Latin]; Trans-Tamoxifen	Apo-Tamox; Citofen; Crisafeno; Diemon; Gen-Tamoxifen; Istubol; Kessar; Noltam; Nolvadex; Nolvadex-D; Nourytam; Novo-Tamoxifen; Oncomox; PMS-Tamoxifen; Retaxim; Tamizam; Tamofen; Tamone; Tamoxasta; Tamoxen; Valodex; Zemide	CC\C(=C(/C1=CC=CC=C1)C1=CC=C(OCCN(C)C)C=C1)C1=CC=CC=C1
MYC	DB00269	G03CA06	v-myc myelocytomatosis viral oncogene homolog (avian)	Pathway:PA164713549	DB00269	approved	Chlorotrianisene	Chloortrianisestrol; Chlorestrolo; Chlorotrianisenum [INN-Latin]; Chlorotrianisine; Chlorotrianizen; Chlortrianisen; Chlortrianisene; Chlortrianisenum; Chlortrianisestrol; Chlortrianisoestrolum; Chlortrianizen; Clorotrianiseno [INN-Spanish]; CTA	Anisene; Chlorotrisin; Clorestrolo; Clorotrisin; Hormonisene; Khlortrianizen; Merbentul; Metace; Rianil; Tace; Tace-Fn; Trianisestrol	COC1=CC=C(C=C1)C(Cl)=C(C1=CC=C(OC)C=C1)C1=CC=C(OC)C=C1
MYC	DB00286	G03CA57	v-myc myelocytomatosis viral oncogene homolog (avian)	Pathway:PA164713549	DB00286	approved	Conjugated Estrogens	Estrogens; Estrone Estrone Hydrogen Sulfate; Estrone Hydrogen Sulfate; Estrone Sodium Sulfate; Estrone Sulfate; Estrone Sulfate Sodium; Estrone Sulphate; Estrone-sulfate; Oestrone Sulphate; Sodium Estrone Sulfate	Conestoral; Evex; Hyhorin; Morestin; Par Estro; Premarin; Premarin tabs; Premarin Vaginal; Prempro; Prempro/Premphase	[Na+].C[C@]12CC[C@H]3[C@@H](CCC4=CC(OS([O-])(=O)=O)=CC=C34)[C@@H]1CCC2=O
MYC	DB00255	G03CB02,G03CC05,L02AA01	v-myc myelocytomatosis viral oncogene homolog (avian)	Pathway:PA164713549	DB00255	approved	Diethylstilbestrol	DEB; DES; Diethylstilbesterol; Diethylstilbestrol BP; Diethylstilboesterol; Dietilestilbestrol; Percutatrine oestrogenique iscovesco; Rcra waste number U089; trans-Diethylstilbesterol; trans-Diethylstilbestrol; trans-Diethylstilboesterol	Acnestrol; Agostilben; Antigestil; Bio-des; Bufon; Climaterine; Comestrol; Comestrol estrobene; Cyren; Cyren A; Dawe's destrol; Desma; Destrol; Di-Estryl; Diastyl; Dibestrol; DiBestrol 2 Premix; Dicorvin; Distilbene; Domestrol; Dyestrol; Estilben; Estilbin MCO; Estril; Estrobene; Estrogenine; Estromenin; Estrosyn; Follidiene; Fonatol; Grafestrol; Gynopharm; Hi-Bestrol; Idroestril; Iscovesco; Maka…	CCC(=C(CC)C1=CC=C(O)C=C1)C1=CC=C(O)C=C1
MYC	DB00783	G03CA01,G03CA03,L02AA02,L02AA03	v-myc myelocytomatosis viral oncogene homolog (avian)	Pathway:PA164713549	DB00783	approved; investigational	Estradiol	Beta-Estradiol; Cis-Estradiol; Cis-Oestradiol; D-Estradiol; D-Oestradiol; Dihydrofollicular Hormone; Dihydrofolliculin; Dihydroxyesterin; Dihydroxyestrin; Dihydroxyoestrin; Estradiol Cypionate; Estradiol Valerate; Estradiol-17beta	Aerodiol; Agofollin; Alora; Altrad; Amnestrogen; Aquadiol; Bardiol; Climaderm; Climara; Combipatch; Compudose; Compudose 200; Compudose 365; Corpagen; Delestrogen; Depo-Estradiol; Dermestril; Dihydromenformon; Dihydrotheelin; Dimenformon; Dimenformon Prolongatum; Diogyn; Diogynets; Divigel; Elestrin; Encore; Esclim; Estinyl; Estrace; Estraderm; Estraderm Tts; Estradurin; Estrasorb; Estreva; Estri…	C[C@]12CC[C@H]3[C@@H](CCC4=C3C=CC(O)=C4)[C@@H]1CC[C@@H]2O
MYC	DB00655	G03CA07,G03CC04	v-myc myelocytomatosis viral oncogene homolog (avian)	Pathway:PA164713549	DB00655	approved	Estrone		Aquacrine; Crinovaryl; Cristallovar; Crystogen; Destrone; Disynformon; Endofolliculina; Esterone; Estrin; Estrogenic Substance; Estrol; Estron; Estrona; Estrona [INN-Spanish]; Estrona [Spanish]; Estrone [Usan:Inn]; Estrone-A; Estronum [INN-Latin]; Estrovarin; Estrugenone; Estrusol; Femestrone Inj.; Femestrone Injection; Femidyn; Fermidyn; Folikrin; Folipex; Folisan; Follestrine; Follestrol; Folli…	C[C@]12CC[C@H]3[C@@H](CCC4=C3C=CC(O)=C4)[C@@H]1CCC2=O
MYC	DB00977	G03CA01	v-myc myelocytomatosis viral oncogene homolog (avian)	Pathway:PA164713549	DB00977	approved	Ethinyl Estradiol	17 alpha-Ethinylestradiol; 17 alpha-Ethynylestradiol; 17 alpha-Ethynyloestradiol; Aethinyloestradiolum; Aethinyoestradiol [German]; EE; EO; Ethinyl-Oestranol; Ethinylestradiolum [INN-Latin]; Ethinylestriol; Ethinyloestradiol; Ethynyl estradiol; Ethynylestradiol; Ethynyloestradiol; Etinilestradiol [INN-Spanish]	Amenoron; Amenorone; Anovlar; Cyclosa; Dicromil; Diognat-E; Diogyn E; Diogyn-E; Diprol; Dyloform; Ertonyl; Esteed; Estigyn; Eston-E; Estopherol; Estoral; Estorals; Ethidol; Ethinoral; Ethy 11; Eticyclin; Eticyclol; Eticylol; Etinestrol; Etinestryl; Etinoestryl; Etistradiol; Etivex; Follicoral; Ginestrene; Gynolett; Halodrin; Inestra; Kolpolyn; Linoral; Marvelon; Menolyn; Mercilon; Microfollin; Ne…	C[C@]12CC[C@H]3[C@@H](CCC4=C3C=CC(O)=C4)[C@@H]1CC[C@@]2(O)C#C
MYC	DB01115	C08CA05	v-myc myelocytomatosis viral oncogene homolog (avian)	Pathway:PA164713556	DB01115	approved	Nifedipine		Adalat; Adalat 10; Adalat 20; Adalat 5; Adalat CC; Adalat CR; Adalat Crono; Adalat Ft; Adalat Gits; Adalat Gits 30; Adalat LA; Adalat LP; Adalat Oros; Adalat PA; Adalat Retard; Adalate; Adapine; Adapress; Alat; Aldipin; Alfadal; Alonix; Alonix S; Alpha-Nifedipine Retard; Angipec; Anifed; Anpine; Apo-Nifed; Aprical; Bonacid; Calcibloc; Calcigard; Calcilat; Camont; Cardifen; Cardilat; Cardionorm; C…	COC(=O)C1=C(C)NC(C)=C(C1C1=CC=CC=C1[N+]([O-])=O)C(=O)OC
MYC	DB01276	N/A	v-myc myelocytomatosis viral oncogene homolog (avian)	PMID:18216022	DB01276	N/A
MYC	DB00143	V03AB32	v-myc myelocytomatosis viral oncogene homolog (avian)	Pathway:PA164728132	DB00143	approved; nutraceutical	Glutathione	5-L-Glutamyl-L-cysteinylglycine; gamma-L-Glutamyl-L-cysteinyl-glycine; Gluthathione; GSH; N-(N-gamma-L-Glutamyl-L-cysteinyl)glycine	Copren; Isethion; Ledac; Neuthion; Tathion	N[C@@H](CCC(=O)N[C@@H](CS)C(=O)NCC(O)=O)C(O)=O
MYC	DB00515	L01XA01	v-myc myelocytomatosis viral oncogene homolog (avian)	PMID:17701890	DB00515	approved	Cisplatin	CACP; Cis-DDP; Cis-Diaminedichloroplatinum; Cis-Diamminedichloroplatinum; CPDC; CPDD; DDP; DDPT; Diamminedichloroplatinum; Platinum Ammine Chloride; Platinum Ammonium Chloride; Platinum Diamine Dichloride; Trans-DDP; Trans-Diaminedichloroplatinum; Trans-Diamminedichloroplatinum; Trans-Dichlorodiammine Platinum; Trans-Platinumdiammine Dichloride	Abiplatin; Biocisplatinum; Briplatin; Carboquone; Cis Pt II; Cismaplat; Cisplatine; Cisplatyl; Citoplationo; Lederplatin; Neoplatin; Plastin; Platamine; Platiblastin; Platidiam; Platinex; Platinol; Platinol-AQ; Platinoxan; Randa	N[Pt](N)(Cl)Cl
MYC	DB00890	G03CB01,G03CC02	v-myc myelocytomatosis viral oncogene homolog (avian)	Pathway:PA164713549	DB00890	approved	Dienestrol	Dehydrostilbestrol; Dehydrostilboestrol; Dienesterol; Dienoestrol	Agaldog; Cycladiene; Dienoestrol BP; Dienol; Dinestrol; Dinovex; DV; Estragard; Estraguard; Estrodienol; Estroral; Follormon; Gynefollin; Hormofemin; Isodienestrol; Oestrasid; Oestrodiene; Oestrodienol; Oestroral; Oestrovis; para-Dien; Restrol; Retalon; Sexadien; Synestrol; Teserene; Willnestrol	CC=C(C(=CC)C1=CC=C(O)C=C1)C1=CC=C(O)C=C1
MYC	DB01008	L01AB01	v-myc myelocytomatosis viral oncogene homolog (avian)	PMID:19732952	DB01008	approved; investigational	Busulfan	Busulphan; Busulphane; Butanedioldimethanesulfonate; Buzulfan; Sulfabutin; Sulphabutin; Tetramethylene Dimethane Sulfonate; Tetramethylenester Kyseliny Methansulfonove	Busulfex; Citosulfan; Leucosulfan; Mablin; Mielevcin; Mielosan; Mielucin; Milecitan; Mileran; Misulban; Mitosan; Mitostan; Myeleukon; Myeloleukon; Myelosan; Mylecytan; Myleran; Myleran Tablets	CS(=O)(=O)OCCCCOS(C)(=O)=O
NADK	DB00150	N06AX02	NAD kinase	Pathway:PA164714272	DB00150	approved; nutraceutical	L-Tryptophan	(-)-Tryptophan; (S)-a-Amino-1H-indole-3-propanoic acid; (S)-a-Amino-b-indolepropionic acid; (S)-a-Aminoindole-3-propionic acid; (S)-Tryptophan; 2-Amino-3-indolylpropanoic acid; 3-Indol-3-ylalanine; alpha-Amino-beta-(3-indolyl)-propionic acid; L-(-)-Tryptophan; l-a-Aminoindole-3-propionic acid; l-b-3-Indolylalanine; L-Tryptophane; Tryptophan; Tryptophane	Alti-Tryptophan; Lyphan	N[C@@H](CC1=CNC2=CC=CC=C12)C(O)=O
NADK	DB00160	N/A	NAD kinase	Pathway:PA164714272	DB00160	approved; nutraceutical	L-Alanine	(2S)-2-Aminopropanoic acid; (S)-(+)-Alanine; (S)-2-Aminopropanoic acid; (S)-Alanine; 2-Aminopropanoic acid; 2-Aminopropionic acid; a-Alanine; a-Aminopropionic acid; ALA; Alanine; L-(+)-Alanine; L-2-Aminopropanoic acid; L-2-Aminopropionic acid; L-a-Alanine; L-a-Aminopropionic acid		C[C@H](N)C(O)=O
NADK	DB00130	N/A	NAD kinase	Pathway:PA164714272	DB00130	approved; nutraceutical; investigational	L-Glutamine	2-Aminoglutaramic acid; AES-14; Glutamine	Cebrogen; Earthlink Science Glutamine Chews Chocolate (Amerifit); Glavamin; Glutamine Express (Genetic Evolutionary Nutrition); Glutamine Fuel Mega (Twinlab); Glutamine Fuel Powder (Twinlab); L-Glutamine Power (Champion Nutrition); Saforis; Stimulina	N[C@@H](CCC(N)=O)C(O)=O
NQO1	DB00818	N01AX10	NAD(P)H dehydrogenase, quinone 1	PMID:19442086	DB00818	approved; investigational	Propofol	2,6-Diisopropylphenol; Diisopropylphenol	Diprivan; Disoprivan; Disoprofol; Rapinovet	CC(C)C1=CC=CC(C(C)C)=C1O
NQO1	DB00997	L01DB01	NAD(P)H dehydrogenase, quinone 1	Pathway:PA165292177	DB00997	approved; investigational	Doxorubicin	Doxorubicin HCl; Doxorubicin Hydrochloride; Doxorubicina [INN-Spanish]; Doxorubicine [INN-French]; Doxorubicinum [INN-Latin]	ADM; Adriablastin; Adriamycin; Adriamycin PFS; Adriamycin RDF; Adriamycin Semiquinone; Adriblastin; Adriblastina; Caelyx; DM2; Doxil; Doxo; Myocet; RDF Rubex; Resmycin; Rubex	COC1=CC=CC2=C1C(=O)C1=C(O)C3=C(C[C@](O)(C[C@@H]3O[C@H]3C[C@H](N)[C@H](O)[C@H](C)O3)C(=O)CO)C(O)=C1C2=O
NQO1	DB00773	L01CB01	NAD(P)H dehydrogenase, quinone 1	PMID:12439220,PMID:11840286	DB00773	approved	Etoposide	(-)-Etoposide; Etoposidum [INN-Latin]; trans-Etoposide	Eposin; Etopophos; Lastet; Toposar; Vepesid; Vepesid J; Zuyeyidal	COC1=CC(=CC(OC)=C1O)[C@H]1[C@@H]2[C@H](COC2=O)[C@H](O[C@@H]2O[C@@H]3CO[C@@H](C)O[C@H]3[C@H](O)[C@H]2O)C2=CC3=C(OCO3)C=C12
NQO1	DB00445	L01DB03	NAD(P)H dehydrogenase, quinone 1	RSID:rs1800566,PMID:18511948	DB00445	approved	Epirubicin		4'-Epiadriamycin; 4'-Epidoxorubicin; Ellence; Epi-Dx; Epiadriamycin; Epidoxorubicin; Epirubicina [INN-Spanish]; Epirubicina [Spanish]; Epirubicine [French]; Epirubicine [INN-French]; Epirubicinum [INN-Latin]; Epirubicinum [Latin]; IMI 28; Pharmorubicin Pfs; Pidorubicina [INN-Spanish]; Pidorubicine [INN-French]; Pidorubicinum [INN-Latin]; Ridorubicin	COC1=CC=CC2=C1C(=O)C1=C(O)C3=C(C[C@](O)(C[C@@H]3O[C@H]3C[C@H](N)[C@@H](O)[C@H](C)O3)C(=O)CO)C(O)=C1C2=O
NQO1	DB00170	N/A	NAD(P)H dehydrogenase, quinone 1		DB00170	approved; nutraceutical	Menadione	2-Methyl-1,4-Naphthalenedione; 2-Methyl-1,4-naphthoquinone; Kayquinone; Menaphthone; Thyloquinone; Vitamin K 3; Vitamin K3	Kappaxin; Kayklot; Klottone; Kolklot; Panosine; Synkavite; Synkayvite	CC1=CC(=O)C2=CC=CC=C2C1=O
NQO1	DB00266	N/A	NAD(P)H dehydrogenase, quinone 1		DB00266	approved	Dicumarol	BHC; Bis-Hydroxycoumarin; Bishydroxycoumarin; Dicoumarin; Dicoumarol	Acadyl; Acavyl; Antitrombosin; Baracoumin; Cuma; Cumid; Dicoumal; Dicuman; Dicumaol R; Dicumarine; Dicumol; Dikumarol; Dufalone; Kumoran; Melitoxin; Temparin; Trombosan	OC1=C(CC2=C(O)OC3=CC=CC=C3C2=O)C(=O)C2=CC=CC=C2O1
NQO1	DB01927	N/A	NAD(P)H dehydrogenase, quinone 1		DB01927	experimental	Duroquinone			CC1=C(C)C(=O)C(C)=C(C)C1=O
NQO1	DB02395	N/A	NAD(P)H dehydrogenase, quinone 1		DB02395	experimental	3-Hydroxymethyl-5-Aziridinyl-1methyl-2-[1h-Indole-4,7-Dione]-Propanol			CN1C(CCCO)=C(CO)C2=C1C(=O)C=C(N1CC1)C2=O
NQO1	DB02400	N/A	NAD(P)H dehydrogenase, quinone 1		DB02400	experimental	5-Methoxy-1,2-Dimethyl-3-(4-Nitrophenoxymethyl)Indole-4,7-Dione			COC1=CC(=O)C2=C(C(COC3=CC=C(C=C3)[N+]([O-])=O)=C(C)N2C)C1=O
NQO1	DB02633	N/A	NAD(P)H dehydrogenase, quinone 1		DB02633	experimental	Cibacron Blue			NC1=C(C=C(NC2=CC=C(NC3=NC(Cl)=NC(NC4=CC=CC=C4S(O)(=O)=O)=N3)C(=C2)S(O)(=O)=O)C2=C1C(=O)C1=CC=CC=C1C2=O)S(O)(=O)=O
NQO1	DB03147	N/A	NAD(P)H dehydrogenase, quinone 1		DB03147	experimental	Flavin-Adenine Dinucleotide			CC1=CC2=C(C=C1C)N(C[C@H](O)[C@H](O)[C@H](O)CO[P@](O)(=O)O[P@@](O)(=O)OC[C@H]1O[C@H]([C@H](O)[C@@H]1O)N1C=NC3=C1N=CN=C3N)C1=NC(=O)NC(=O)C1=N2
NQO1	DB03626	N/A	NAD(P)H dehydrogenase, quinone 1		DB03626	experimental	5-Methoxy-1,2-Dimethyl-3-(Phenoxymethyl)Indole-4,7-Dione			COC1=CC(=O)C2=C(C(COC3=CC=CC=C3)=C(C)N2C)C1=O
NQO1	DB04090	N/A	NAD(P)H dehydrogenase, quinone 1		DB04090	experimental	2,5-Diaziridin-1-Yl-3-(Hydroxymethyl)-6-Methylcyclohexa-2,5-Diene-1,4-Dione			CC1=C(N2CC2)C(=O)C(CO)=C(N2CC2)C1=O
NQO1	DB04392	N/A	NAD(P)H dehydrogenase, quinone 1		DB04392	experimental	Bishydroxy[2h-1-Benzopyran-2-One,1,2-Benzopyrone]			O=C1OC2=CC=CC=C2C(=O)[C@@H]1C[C@H]1C(=O)OC2=C(C=CC=C2)C1=O
NQO1	DB07385	N/A	NAD(P)H dehydrogenase, quinone 1		DB07385	experimental	3-(HYDROXYMETHYL)-1-METHYL-5-(2-METHYLAZIRIDIN-1-YL)-2-PHENYL-1H-INDOLE-4,7-DIONE			C[C@@H]1CN1C1=CC(=O)C2=C(C(CO)=C(N2C)C2=CC=CC=C2)C1=O
NQO1	DB03033	N/A	NAD(P)H dehydrogenase, quinone 1	RSID:rs1800566,PMID:9230185	DB03033	experimental	1-Methyloxy-4-Sulfone-Benzene			COC1=CC=C(C=C1)[S](=O)=O
NQO1	DB01022	N/A	NAD(P)H dehydrogenase, quinone 1	PMID:9825838	DB01022	approved	Phytonadione	2-Methyl-3-phythyl-1,4-naphthochinon; 2', 3'-trans-Vitamin K1; 3-Phytylmenadione; alpha-Phylloquinone; Antihemorrhagic vitamin; Phyllochinon; Phylloquinone; Phythyl-menadion (GERMAN); Phytomenadione; Phytylmenadione; Vitamin K; Vitamin K1	Aqua-Mephytin; AquaMEPHYTON; Combinal K1; K-Ject; Kativ N; Kephton; Kinadion; Konakion; Mephyton; Mono-Kay; Monodion; Synthex P	CC(C)CCC[C@@H](C)CCC[C@@H](C)CCC\C(C)=C\CC1=C(C)C(=O)C2=C(C=CC=C2)C1=O
NQO1	DB00305	L01DC03	NAD(P)H dehydrogenase, quinone 1	PMID:11773862	DB00305	approved	Mitomycin	7-Amino-9&alpha;-methoxymitosane; Mitamycin; MMC	Ametycin; Ametycine; Mit-C; Mito-C; Mitocin-C; Mitomycin (TN); Mitomycin C; Mitomycin-C; Mitomycinum; Mitomycinum C; Mitomycyna C [Polish]; Mitosol; Mitozytrex; Muamycin; Mutamycin; Mytomycin; Mytozytrex	CO[C@]12[C@H]3N[C@H]3CN1C1=C([C@H]2COC(N)=O)C(=O)C(N)=C(C)C1=O
NQO1	DB00515	L01XA01	NAD(P)H dehydrogenase, quinone 1	RSID:rs1800566	DB00515	approved	Cisplatin	CACP; Cis-DDP; Cis-Diaminedichloroplatinum; Cis-Diamminedichloroplatinum; CPDC; CPDD; DDP; DDPT; Diamminedichloroplatinum; Platinum Ammine Chloride; Platinum Ammonium Chloride; Platinum Diamine Dichloride; Trans-DDP; Trans-Diaminedichloroplatinum; Trans-Diamminedichloroplatinum; Trans-Dichlorodiammine Platinum; Trans-Platinumdiammine Dichloride	Abiplatin; Biocisplatinum; Briplatin; Carboquone; Cis Pt II; Cismaplat; Cisplatine; Cisplatyl; Citoplationo; Lederplatin; Neoplatin; Plastin; Platamine; Platiblastin; Platidiam; Platinex; Platinol; Platinol-AQ; Platinoxan; Randa	N[Pt](N)(Cl)Cl
OPCML	DB00184	N07BA01,A11HA01,C04AC01,C10AD02	opioid binding protein/cell adhesion molecule-like	RSID:rs4379857	DB00184	approved	Nicotine	L-Nicotine; Nicotine Alkaloid	Black Leaf; Black Leaf 40; Campbell's Nico-Soap; Commit; Destruxol Orchid Spray; Emo-Nik; Flux Maag; Fumetobac; Habitrol; Mach-Nic; Niagara P.A. Dust; Nic-Sal; Nico-Dust; Nico-Fume; Nicocide; Nicoderm; Nicoderm Cq; Nicorette; Nicorette Plus; Nicotin; Nicotina; Nicotine Polacrilex; Nicotrol; Nicotrol Inhaler; Nicotrol Ns; Nikotin; Nikotyna; Ortho N-4 Dust; Ortho N-5 Dust; Prostep; Tendust	CN1CCCC1C1=CN=CC=C1
PABPN1	DB00171	N/A	poly(A) binding protein, nuclear 1	Pathway:PA164713539	DB00171	approved; nutraceutical	Adenosine triphosphate	5'-ATP; Adenosine 5'-triphosphate; Adenosine 5'-triphosphoric acid; Adenosine-5'-triphosphate; Adenosine, 5'-(tetrahydrogen triphosphate); Adenylpyrophosphoric acid; ATP; Triphosphoric acid adenosine ester	Adephos; Adetol; Adynol; Atipi; Atriphos; Cardenosine; Fosfobion; Glucobasin; Myotriphos; Phosphobion; Striadyne; Triadenyl; Triphosphaden	NC1=C2N=CN([C@@H]3O[C@H](CO[P@](O)(=O)O[P@](O)(=O)OP(O)(O)=O)[C@@H](O)[C@H]3O)C2=NC=N1
PARD6B	DB00515	L01XA01	par-6 partitioning defective 6 homolog beta (C. elegans)	PMID:17701890	DB00515	approved	Cisplatin	CACP; Cis-DDP; Cis-Diaminedichloroplatinum; Cis-Diamminedichloroplatinum; CPDC; CPDD; DDP; DDPT; Diamminedichloroplatinum; Platinum Ammine Chloride; Platinum Ammonium Chloride; Platinum Diamine Dichloride; Trans-DDP; Trans-Diaminedichloroplatinum; Trans-Diamminedichloroplatinum; Trans-Dichlorodiammine Platinum; Trans-Platinumdiammine Dichloride	Abiplatin; Biocisplatinum; Briplatin; Carboquone; Cis Pt II; Cismaplat; Cisplatine; Cisplatyl; Citoplationo; Lederplatin; Neoplatin; Plastin; Platamine; Platiblastin; Platidiam; Platinex; Platinol; Platinol-AQ; Platinoxan; Randa	N[Pt](N)(Cl)Cl
PBRM1	DB00811	J05AB04	polybromo 1		DB00811	approved	Ribavirin	RBV; Ribavirin Triphosphate; Ribavirina [INN-Spanish]; Ribavirine [INN-French]; Ribavirinum [INN-Latin]	Copegus; Rebetol; Rebetron; Rebretron; Ribamide; Ribamidil; Ribamidyl; Ribasphere; RIBAV; Ribavirin Capsules; Ribavirin-TP; RTC; RTCA; RTP; Tribavirin; Varazid; Vilona; Viramid; Virazid; Virazole; Virazole 5'-triphosphate	NC(=O)C1=NN(C=N1)[C@@H]1O[C@H](CO)[C@@H](O)[C@H]1O
PDE4B	DB00201	N06BC01,N02BE01	phosphodiesterase 4B, cAMP-specific		DB00201	approved	Caffeine	Cafeina; Caffein; Caffeine Pure; Caffeine, Anhydrous; Caffeine, Monohydrate; Caffeine, Synthetic; CFF; Compound 65; Methyltheobromide; Methyltheobromine; Monomethyl Derivative of Theophylline; Theobromine ME; Theophylline ME	Alert-Pep; Anoquan; Cafamil; Cafcit; Cafecon; Caffedrine; Caffedrine Caplets; Caffine; Cafipel; Coffein; Coffeine; Darvon Compound; Darvon Compound-65; Dasin; Dexitac; Dexitac Stay Alert Stimulant; Dhc Plus; Diurex; Durvitan; Eldiatric C; Enerjets; Ercatab; Esgic; Esgic-Plus; Femcet; Fioricet; Fiorinal; Guaranine; Hycomine; Invagesic; Invagesic Forte; Keep Alert; Kofein; Koffein; Lanorinal; Matei…	CN1C=NC2=C1C(=O)N(C)C(=O)N2C
PDE4B	DB00277	R03DA04,R03DA05	phosphodiesterase 4B, cAMP-specific		DB00277	approved	Theophylline	Dimethylxanthine; Pseudotheophylline; Theophyline; Theophyllin; Theophylline aminoacetate; Theophylline Anhydrous	Accurbron; Acet-Theocin; Aerobin; Aerolate; Aerolate III; Aerolate SR; Afonilm; Afonilum; Aquaphyllin; Armophylline; Asbron; Asmalix; Asmax; Austyn; Bilordyl; Bronchoretard; Bronkodyl; Bronkodyl SR; Cetraphylline; Choledyl SA; Chronophyllin; Constant T; Diffumal; Diphyllin; Doraphyllin; Duraphyl; Duraphyllin; Dyspne-Inhal; Egifilin; Elan; Elixex; Elixicon; Elixomin; Elixophyllin; Elixophyllin SR;…	CN1C2=C(NC=N2)C(=O)N(C)C1=O
PDE4B	DB00651	R03DA01	phosphodiesterase 4B, cAMP-specific		DB00651	approved	Dyphylline	Dihydroxypropyl Theophylline; Dihydroxypropyl Theopylin; Diprofillin; Diprofilline; Diprophyllin; Diprophylline; Dipropylline; DT	Afi-Phyllin; Aristophyllin; Asthmolysin; Astrophyllin; Circain; Cor-Theophylline; Coronal; Coronarin; Corphyllin; Droxine; Dyflex; Glyfyllin; Glyphyllin; Glyphylline; Hidroxiteofillina; Hiphyllin; Hyphylline; Iphyllin; Liactemin; Neo-Vasophylline; Neophyl; Neophyllin; Neophylline; Neostenovasan; Neotilina; Neufil; Neutrafil; Neutrafillina; Neutraphyllin; Neutraphylline; Neutroxantina; Propyphylli…	CN1C2=C(N(CC(O)CO)C=N2)C(=O)N(C)C1=O
PDE4B	DB00806	C04AD03	phosphodiesterase 4B, cAMP-specific		DB00806	approved; investigational	Pentoxifylline	EHT0201	Azupentat; Dimethyloxohexylxanthine; Durapental; Oxpentifylline; Pentoxifyllin; Pentoxil; Pentoxiphyllium; Pentoxyfylline; PENTOXYPHYLINE; Pentoxyphylline; Rentylin; Torental; Trental; Vazofirin	CN1C=NC2=C1C(=O)N(CCCCC(C)=O)C(=O)N2C
PDE4B	DB00920	R06AX17,S01GX08	phosphodiesterase 4B, cAMP-specific		DB00920	approved	Ketotifen	Ketotifen Fumarate; Ketotifene [INN-French]; Ketotifene fumarate; Ketotifeno [INN-Spanish]; Ketotifenum [INN-Latin]	Ketotifen; Zaditor	CN1CCC(CC1)=C1C2=C(SC=C2)C(=O)CC2=CC=CC=C12
PDE4B	DB01088	B01AC11	phosphodiesterase 4B, cAMP-specific		DB01088	approved; investigational	Iloprost		Ventavis	CC#CCC(C)C(O)\C=C\C1C(O)CC2C\C(CC12)=C\CCCC(=O)OCC(=O)C1=CC=CC=C1
PDE4B	DB01113	A03AD01,G04BE02	phosphodiesterase 4B, cAMP-specific		DB01113	approved	Papaverine	Chlorhydrate de Papaverine; Papavarine Chlorhydrate; Papaverin; Papaverine Chlorohydrate; Papaverine Hcl; Papaverine Hydrochloride; Papaverine Monohydrochloride; Papaverinium Chloride	Alapav; Artegodan; Cardiospan; Cardoverina; Cepaverin; Cerebid; Cerespan; Delapav; Dilaves; Dispamil; Drapavel; Durapav; Dynovas; Forpavin; Genabid; Myobid; Optenyl; Pameion; Pamelon; Panergon; Pap H; Papacon; Papalease; Papanerin; Papanerin-Hcl; Papanerine; Papaversan; Papital T.R.; Paptial T.R.; Pavabid; Pavabid Hp; Pavacap; Pavacels; Pavacen; Pavacot; Pavadel; Pavagen; Pavakey; Pavarine; Pavas…	COC1=C(OC)C=C(CC2=NC=CC3=CC(OC)=C(OC)C=C23)C=C1
PDE4B	DB01151	N06AA01	phosphodiesterase 4B, cAMP-specific	PMID:17008408	DB01151	approved	Desipramine	Demethylimipramine; Desimipramine; Desimpramine; Desipramin; Desipramine Hcl; Desmethylimipramine; Dezipramine; Dimethylimipramine; DMI; Methylaminopropyliminodibenzyl; Monodemethylimipramine; Norimipramine; Norpramine	Norpramin; Pentofran; Pertofran; Pertrofane; Sertofran	CNCCCN1C2=CC=CC=C2CCC2=CC=CC=C12
PDE4B	DB00472	N06AB03	phosphodiesterase 4B, cAMP-specific	PMID:17008408	DB00472	approved	Fluoxetine	Fluoxetina [INN-Spanish]; Fluoxetina [Spanish]; Fluoxetine Hcl; Fluoxetine Hydrochloride; Fluoxetinum [INN-Latin]	Adofen; Animex-On; Deprex; Eufor; Fluctin; Fluoxeren; Fluval; Fontex; Foxetin; Portal; Prozac; Prozac Weekly; Pulvules; Reneuron; Sarafem	CNCCC(OC1=CC=C(C=C1)C(F)(F)F)C1=CC=CC=C1
PDE4B	DB00131	N/A	phosphodiesterase 4B, cAMP-specific		DB00131	approved; nutraceutical	Adenosine monophosphate	5'-Adenosine monophosphate; 5'-Adenylic acid; 5'-AMP; Adenosine 5'-(dihydrogen phosphate); Adenosine 5'-monophosphate; Adenosine 5'-phosphate; Adenosine 5'-phosphoric acid; Adenosine phosphate; Adenosine-5-monophosphoric acid; Adenosine-5'-Monophosphate; Adenosine-5'-monophosphoric acid; Adenylate; Adenylic acid; AMP; Phosphentaside	Adenovite; Cardiomone; Lycedan; My-B-Den; Phosaden; Phosphaden	NC1=C2N=CN([C@@H]3O[C@H](COP(O)(O)=O)[C@@H](O)[C@H]3O)C2=NC=N1
PDE4B	DB00824	N/A	phosphodiesterase 4B, cAMP-specific		DB00824	approved	Enprofylline	3-n-Propylxanthine; 3-Propylxanthine; Enprofilina [INN-Spanish]; Enprofyllinum [INN-Latin]	Nilyph; Oxeze	CCCN1C2=C(NC=N2)C(=O)NC1=O
PDE4B	DB01647	N/A	phosphodiesterase 4B, cAMP-specific		DB01647	experimental	(R)-Mesopram			CCCOC1=CC(=CC=C1OC)[C@]1(C)CNC(=O)O1
PDE4B	DB01791	N/A	phosphodiesterase 4B, cAMP-specific		DB01791	experimental	Piclamilast	RP 73-401		COC1=CC=C(C=C1OC1CCCC1)C(=O)NC1=C(Cl)C=NC=C1Cl
PDE4B	DB01954	N/A	phosphodiesterase 4B, cAMP-specific		DB01954	experimental	4-[3-(Cyclopentyloxy)-4-Methoxyphenyl]-2-Pyrrolidinone			COC1=C(OC2CCCC2)C=C(C=C1)[C@@H]1CNC(=O)C1
PDE4B	DB01959	N/A	phosphodiesterase 4B, cAMP-specific		DB01959	experimental	3,5-Dimethyl-1-(3-Nitrophenyl)-1h-Pyrazole-4-Carboxylic Acid Ethyl Ester			CCOC(=O)C1=C(C)N(N=C1C)C1=CC(=CC=C1)[N+]([O-])=O
PDE4B	DB02660	N/A	phosphodiesterase 4B, cAMP-specific		DB02660	experimental	Filaminast			COC1=CC=C(C=C1OC1CCCC1)C(\C)=N\OC(N)=O
PDE4B	DB03349	N/A	phosphodiesterase 4B, cAMP-specific		DB03349	experimental	8-Bromo-Adenosine-5'-Monophosphate			NC1=NC=NC2=C1N=C(Br)N2[C@@H]1O[C@@H](COP(O)(O)=O)[C@H](O)[C@H]1O
PDE4B	DB03606	N/A	phosphodiesterase 4B, cAMP-specific		DB03606	experimental	(S)-Rolipram			COC1=CC=C(C=C1OC1CCCC1)[C@@H]1CNC(=O)C1
PDE4B	DB03807	N/A	phosphodiesterase 4B, cAMP-specific		DB03807	experimental	1-(2-Chlorophenyl)-3,5-Dimethyl-1h-Pyrazole-4-Carboxylic Acid Ethyl Ester			CCOC(=O)C1=C(C)N(N=C1C)C1=C(Cl)C=CC=C1
PDE4B	DB03849	N/A	phosphodiesterase 4B, cAMP-specific		DB03849	experimental	Cis-4-Cyano-4-[3-(Cyclopentyloxy)-4-Methoxyphenyl]Cyclohexanecarboxylic Acid			COC1=CC=C(C=C1OC1CCCC1)[C@@]1(CC[C@@H](CC1)C(O)=O)C#N
PDE4B	DB04149	N/A	phosphodiesterase 4B, cAMP-specific		DB04149	experimental	(R)-Rolipram			COC1=CC=C(C=C1OC1CCCC1)[C@@H]1CNC(=O)C1
PDE4B	DB04530	N/A	phosphodiesterase 4B, cAMP-specific		DB04530	experimental	S,S-(2-Hydroxyethyl)Thiocysteine			N[C@@H](CSSCCO)C(O)=O
PDE4B	DB06909	N/A	phosphodiesterase 4B, cAMP-specific		DB06909	experimental	1-ethyl-N-(phenylmethyl)-4-(tetrahydro-2H-pyran-4-ylamino)-1H-pyrazolo[3,4-b]pyridine-5-carboxamide			CCN1N=CC2=C1N=CC(C(=O)NCC1=CC=CC=C1)=C2NC1CCOCC1
PDE4B	DB08299	N/A	phosphodiesterase 4B, cAMP-specific		DB08299	experimental	4-[8-(3-nitrophenyl)-1,7-naphthyridin-6-yl]benzoic acid			OC(=O)C1=CC=C(C=C1)C1=NC(C2=CC=CC(=C2)[N+]([O-])=O)=C2N=CC=CC2=C1
PDE4B	DB01412	C03BD01,R03DA07	phosphodiesterase 4B, cAMP-specific		DB01412	approved	Theobromine			CN1C=NC2=C1C(=O)NC(=O)N2C
PDE4B	DB01427	C01CE01	phosphodiesterase 4B, cAMP-specific		DB01427	approved	Amrinone	Amrinona [inn-spanish]; Amrinonum [inn-latin]; Inamrinone; Inamrinone lactate	Amcoral; Cartonic; Cordarex; Cordemcura; Inocor; Wincoram	NC1=CC(=CNC1=O)C1=CC=NC=C1
PDE4B	DB05266	R03DC04	phosphodiesterase 4B, cAMP-specific		DB05266	approved; investigational	Ibudilast	2-Isopropyl-3-isobutyrylpyrazolo(1,5-a)pyridine; 3-isobutyryl-2-isopropylpyrazolo(1,5-a)pyridine; 3-Isobutyryl-2-isopropylpyrazolo[1,5-a]pyridine; AV-411; Eyevinal; I0157_SIGMA; Ibudilast (jan/inn); Ibudilast [inn:jan]; Ibudilastum; Ibudilastum [latin]; Ke tas; Ketas; Ketas (TN); Lopac-I-0157; MN-166; Pyrazolo(1,5-a)pyridine, 3-isobutyryl-2-isopropyl-; Tocris-1694; UNII-M0TTH61XC5		CC(C)C(=O)C1=C2C=CC=CN2N=C1C(C)C
PDE9A	DB03597	N/A	phosphodiesterase 9A		DB03597	experimental	Gamma-Glutamyl[S-(2-Iodobenzyl)Cysteinyl]Glycine			N[C@@H](CCC(=O)N[C@H](CSCC1=CC=CC=C1I)C(=O)NCC(O)=O)C(O)=O
PDE9A	DB07954	N/A	phosphodiesterase 9A		DB07954	experimental	3-ISOBUTYL-1-METHYLXANTHINE			CC(C)CN1C2=C(N=CN2)C(=O)N(C)C1=O
PFAS	DB00142	N/A	phosphoribosylformylglycinamidine synthase		DB00142	approved; nutraceutical	L-Glutamic Acid	(2S)-2-Aminopentanedioic acid; (S)-(+)-Glutamic acid; (S)-2-Aminopentanedioic acid; (S)-Glutamic acid; 1-Aminopropane-1,3-dicarboxylic acid; 2-Aminoglutaric acid; 2-Aminopentanedioic acid; a-Aminoglutaric acid; a-Glutamic acid; Glutamic acid; Glutaminic acid; L-(+)-Glutamic acid; L-a-Aminoglutaric acid; L-Glutamate; L-Glutaminic acid	Aciglut; Glusate; Glutacid; Glutamicol; Glutamidex; Glutaminol; Glutaton	N[C@@H](CCC(O)=O)C(O)=O
PFAS	DB03431	N/A	phosphoribosylformylglycinamidine synthase		DB03431	experimental	Adenosine-5'-Diphosphate			NC1=NC=NC2=C1N=CN2[C@@H]1O[C@@H](CO[P@](O)(=O)OP(O)(O)=O)[C@H](O)[C@H]1O
PFAS	DB00145	N/A	phosphoribosylformylglycinamidine synthase	Pathway:PA164713835	DB00145	approved; nutraceutical	Glycine	2-Aminoacetic acid; Aminoacetic acid; Aminoethanoic acid; Gly	Aciport; Glicoamin; Glycocoll; Glycolixir; Glycosthene; Gyn-Hydralin; Padil	NCC(O)=O
PFAS	DB00130	N/A	phosphoribosylformylglycinamidine synthase	Pathway:PA164713835	DB00130	approved; nutraceutical; investigational	L-Glutamine	2-Aminoglutaramic acid; AES-14; Glutamine	Cebrogen; Earthlink Science Glutamine Chews Chocolate (Amerifit); Glavamin; Glutamine Express (Genetic Evolutionary Nutrition); Glutamine Fuel Mega (Twinlab); Glutamine Fuel Powder (Twinlab); L-Glutamine Power (Champion Nutrition); Saforis; Stimulina	N[C@@H](CCC(N)=O)C(O)=O
PHGDH	DB00157	N/A	phosphoglycerate dehydrogenase		DB00157	approved; nutraceutical	NADH	beta-DPNH; beta-NADH; Coenzyme I, reduced; Cozymase I, reduced; dihydrodiphosphopyridine nucleotide; dihydronicotinamide adenine dinucleotide; Diphosphopyridine nucleotide; diphosphopyridine nucleotide reduced; DPN; DPN+; DPNH; NAD-reduced; NAD+; NADH+H+; NADH2; Nicotinamide adenine dinucleotide; nicotinamide adenine dinucleotide reduced; Nicotinaminde-Adenine-Dinucleotide	Nadide	NC(=O)C1=CN(C=CC1)[C@@H]1O[C@H](CO[P@](O)(=O)O[P@](O)(=O)OC[C@H]2O[C@H]([C@H](O)[C@@H]2O)N2C=NC3=C(N)N=CN=C23)[C@@H](O)[C@H]1O
PHGDH	DB01907	N/A	phosphoglycerate dehydrogenase		DB01907	experimental	Nicotinamide-Adenine-Dinucleotide			NC(=O)C1=CC=C[N+](=C1)[C@H]1O[C@@H](CO[P@]([O-])(=O)O[P@@](O)(=O)OC[C@H]2O[C@H]([C@H](O)[C@@H]2O)N2C=NC3=C2N=CN=C3N)[C@H](O)[C@@H]1O
PHGDH	DB01694	N/A	phosphoglycerate dehydrogenase		DB01694	experimental	D-tartaric acid	(-)-Tartaric acid; (2S,3S)-Tartaric acid; (S,S)-Tartaric acid; (S,S)-Tartrate; D-Tartrate; D-threaric acid; Levotartaric Acid		O[C@@H]([C@@H](O)C(O)=O)C(O)=O
PKM	DB00119	N/A	pyruvate kinase, muscle		DB00119	approved; nutraceutical	Pyruvic acid	2-Oxopropanoate; 2-Oxopropanoic acid; 2-Oxopropionic acid; a-Ketopropionic acid; Acetylformic acid; BTS; Pyroracemic acid; Pyruvate		CC(=O)C(O)=O
PKM	DB01733	N/A	pyruvate kinase, muscle		DB01733	experimental	L-Phospholactate			C[C@@H](OP(O)(O)=O)C(O)=O
PKM	DB02726	N/A	pyruvate kinase, muscle		DB02726	experimental	2-Phosphoglycolic Acid			OC(=O)COP(O)(O)=O
PKM	DB07628	N/A	pyruvate kinase, muscle		DB07628	experimental	6-(2-fluorobenzyl)-2,4-dimethyl-4,6-dihydro-5H-thieno[2',3':4,5]pyrrolo[2,3-d]pyridazin-5-one			CN1C2=C(SC(C)=C2)C2=C1C(=O)N(CC1=CC=CC=C1F)N=C2
PKM	DB07692	N/A	pyruvate kinase, muscle		DB07692	experimental	1-[(2,6-difluorophenyl)sulfonyl]-4-(2,3-dihydro-1,4-benzodioxin-6-ylsulfonyl)piperazine			FC1=CC=CC(F)=C1S(=O)(=O)N1CCN(CC1)S(=O)(=O)C1=CC=C2OCCOC2=C1
PKM	DB07697	N/A	pyruvate kinase, muscle		DB07697	experimental	1-(2,3-dihydro-1,4-benzodioxin-6-ylsulfonyl)-4-[(4-methoxyphenyl)sulfonyl]piperazine			COC1=CC=C(C=C1)S(=O)(=O)N1CCN(CC1)S(=O)(=O)C1=CC=C2OCCOC2=C1
PPARG	DB00197	A10BG01	peroxisome proliferator-activated receptor gamma		DB00197	withdrawn	Troglitazone		Noscal; Prelay; Resulin; Rezulin; Romglizone; Romozin	CC1=C(C)C2=C(CCC(C)(COC3=CC=C(CC4SC(=O)NC4=O)C=C3)O2)C(C)=C1O
PPARG	DB00244	A07EC02	peroxisome proliferator-activated receptor gamma		DB00244	approved	Mesalazine	5-aminosalicylate; 5-aminosalicylic acid; 5-ASA; Mesalamine	Asacol; Asacolitin; Canasa; Claversal; Fisalamine; Lixacol; Mesasal; Pentasa; Rowasa; Salofalk	NC1=CC(C(O)=O)=C(O)C=C1
PPARG	DB00328	M01AB01,C01EB03	peroxisome proliferator-activated receptor gamma		DB00328	approved; investigational	Indomethacin	IMN; Indometacine; Indometacyna; Indomethacine; Indomethacinum; Indomethancin; Indomethazine; Indomethine; Indometicina	Amuno; Apo-Indomethacin; Argun; Arthrexin; Artracin; Artrinovo; Artrivia; Bonidin; Bonidon; Bonidon Gel; Catlep; Chibro-Amuno; Chrono-Indicid; Chrono-Indocid; Confortid; Dolcidium; Dolcidium Pl; Dolovin; Durametacin; Elmetacin; Flexin Continus; Hicin; Idomethine; Imbrilon; Inacid; Indacin; Indaflex; Indameth; Indmethacine; Indo-Lemmon; Indo-Phlogont; Indo-Rectolmin; Indo-Spray; Indo-Tablinen; Ind…	COC1=CC2=C(C=C1)N(C(=O)C1=CC=C(Cl)C=C1)C(C)=C2CC(O)=O
PPARG	DB00412	A10BG02	peroxisome proliferator-activated receptor gamma		DB00412	approved; investigational	Rosiglitazone	Rosigliazone maleate; Rosiglitazone maleate	Avandia; Rosiglizole	CN(CCOC1=CC=C(CC2SC(=O)NC2=O)C=C1)C1=CC=CC=N1
PPARG	DB00731	A10BX03	peroxisome proliferator-activated receptor gamma		DB00731	approved; investigational	Nateglinide	Nateglinide [INN]; SDZ-DJN 608	Fastic; Starlix; Starsis	CC(C)C1CC[C@@H](CC1)C(=O)N[C@H](CC1=CC=CC=C1)C(O)=O
PPARG	DB00795	A07EC01	peroxisome proliferator-activated receptor gamma		DB00795	approved	Sulfasalazine	Sulfasalazin; Sulphasalazine	Accucol; Alti-Sulfasalazine; Asulfidine; Azlufidine EN-Tabs; Azopyrin; Azopyrine; Azulfidine; Azulfidine EN-Tabs; Benzosulfa; Colo-Pleon; PMS-Sulfasalazine; Pms-Sulfasalazine E.C.; Reupirin; Rorasul; S.A.S. Enteric-500; Salazopiridazin; Salazopyridin; Salazopyrin; Salazopyrin EN-Tabs; Salazosulfapyridin; Salazosulfapyridine; Salicylazosulfapyridine; Salisulf; Sulcolon; W-T Sasp Oral	OC(=O)C1=CC(=CC=C1O)\N=N\C1=CC=C(C=C1)S(=O)(=O)NC1=NC=CC=C1
PPARG	DB00912	A10BX02	peroxisome proliferator-activated receptor gamma		DB00912	approved; investigational	Repaglinide	AG-EE 388 ZW; AG-EE 623 ZW; Repaglinida [INN-Spanish]; Repaglinidum [INN-Latin]	GlucoNorm; Prandin	CCOC1=C(C=CC(CC(=O)N[C@@H](CC(C)C)C2=CC=CC=C2N2CCCCC2)=C1)C(O)=O
PPARG	DB00966	C09CA07	peroxisome proliferator-activated receptor gamma		DB00966	approved; investigational	Telmisartan	BIBR 277; BIBR 277SE	Micardis; Micardis HCT; Pritor	CCCC1=NC2=C(C=C(C=C2C)C2=NC3=CC=CC=C3N2C)N1CC1=CC=C(C=C1)C1=CC=CC=C1C(O)=O
PPARG	DB01067	A10BB07	peroxisome proliferator-activated receptor gamma		DB01067	approved	Glipizide	Glipizida [INN-Spanish]; Glipizidum [INN-Latin]; Glydiazinamide	Aldiab; Digrin; Dipazide; Glibenese; Glibetin; Glican; Glide; Glidiab; Glipid; Glipizide Extended-Release Tablets; Gluco-Rite; Glucolip; Glucotrol; Glucotrol XL; Glucozide; Glupitel; Glupizide; Glyde; Melizide; Metaglip; Mindiab; Minidab; Minidiab; Minodiab; Napizide; Ozidia; Sucrazide	CC1=CN=C(C=N1)C(=O)NCCC1=CC=C(C=C1)S(=O)(=O)NC(=O)NC1CCCCC1
PPARG	DB01132	A10BG03	peroxisome proliferator-activated receptor gamma		DB01132	approved; investigational	Pioglitazone	Pioglitazona [INN-Spanish]; Pioglitazone [Ban:Inn]; pioglitazone HCl; Pioglitazone Hydrochloride; Pioglitazonum [INN-Latin]	Actos; Actost; Glustin	CCC1=CN=C(CCOC2=CC=C(CC3SC(=O)NC3=O)C=C2)C=C1
PPARG	DB01393	C10AB02	peroxisome proliferator-activated receptor gamma		DB01393	approved	Bezafibrate	Bezafibrat; Bezafibrato [inn-spanish]; Bezafibratum [inn-latin]	Befizal; Bezalip; Bezalip retard; Bezatol; Bezatol SR; Cedur	CC(C)(OC1=CC=C(CCNC(=O)C2=CC=C(Cl)C=C2)C=C1)C(O)=O
PPARG	DB00755	D10AD01,D10AD51,L01XX14,D10BA01,D10AD04,L01XX22	peroxisome proliferator-activated receptor gamma	Pathway:PA164728109	DB00755	approved; nutraceutical; investigational	Tretinoin	All Trans Retinoic Acid; All Trans-Retinoic Acid; ATRA; beta-Retinoic Acid; Retionic Acid	Aberel; Accutane; Airol; Aknefug; Aknoten; Amnesteem; Atra-IV; Claravis; Dermairol; Eudyna; Lsotretinoin; Retisol-A; Solage; Sotret; Stieva-A; Stieva-a Forte; Tri-Luma; Vitinoin	CC(C=CC1=C(C)CCCC1(C)C)=CC=CC(C)=CC(O)=O
PPARG	DB00945	A01AD05,B01AC06,N02BA01	peroxisome proliferator-activated receptor gamma	PMID:20224667	DB00945	approved	Acetylsalicylic acid	2-Acetoxybenzenecarboxylic acid; 2-Acetoxybenzoic acid; 2-Carboxyphenyl acetate; A.S.A.; Acetilsalicilico; Acetilum acidulatum; Acetosalic acid; Acetoxybenzoic acid; Acetylsalicylate; Acetylsalicylsaure (GERMAN); Acetysalicylic acid; Acide acetylsalicylique (FRENCH); Acido acetilsalicilico; Acido O-acetil-benzoico; Acidum acetylsalicylicum; ASA; Kyselina 2-acetoxybenzoova; Kyselina acetylsalicylo…	8-hour Bayer; A.S.A. Empirin; Acenterine; Acesal; Acetal; Aceticyl; Acetisal; Acetol; Acetonyl; Acetophen; Acetosal; Acetosalin; Acetylin; Acetylsal; Acimetten; Acisal; Acylpyrin; Adiro; Asagran; Asatard; Ascoden-30; Aspalon; Aspec; Aspergum; Aspirdrops; Aspirin; Aspirine; Aspro; Asteric; Bayer Extra Strength Aspirin For Migraine Pain; Benaspir; Bi-prin; Bialpirina; Bialpirinia; Bufferin; Caprin;…	CC(=O)OC1=CC=CC=C1C(O)=O
PPARG	DB00741	A01AC03,A07EA02,C05AA01,D07AA02,D07AB02,D07AB11,D07AC16,D07XA01,H02AB09,S01BA02,S01CB03,S02BA01	peroxisome proliferator-activated receptor gamma	Pathway:PA164713600	DB00741	approved	Hydrocortisone	11beta-Hydroxycortisone; 17alpha-Hydroxycorticosterone; Anti-inflammatory hormone; Dihydrocostisone; Hidrocortisona [INN-Spanish]; Hydrocorticosterone; Hydrocortisone Acetate; Hydrocortisone alcohol; Hydrocortisone Base; Hydrocortisone Butyrate; Hydrocortisone free alcohol; Hydrocortisone Sodium Phosphate; Hydrocortisone Valerate; Hydrocortisonum [INN-Latin]; Hydroxycortisone; Idrocortisone [DCIT]	Acticort; Aeroseb HC; Aeroseb-HC; Ala-cort; Ala-Scalp; Alacort; Algicirtis; Alphaderm; Amberin; Anflam; Anusol HC; Aquacort; Aquanil HC; Balneol-hc; Barseb HC; Basan-Corti; Beta-hc; CaldeCORT Spray; Cetacort; Clear aid; Cleiton; Cobadex; Colocort; Compound F; Cort-Dome; Cort-Quin; Cortaid; Cortanal; Cortef; Cortef Acetate; Cortenema; Cortesal; Corticreme; Cortifan; Cortifoam; Cortiment; Cortisol;…	C[C@]12C[C@H](O)[C@H]3[C@@H](CCC4=CC(=O)CC[C@]34C)[C@@H]1CC[C@]2(O)C(=O)CO
PPARG	DB00482	L01XX33,M01AH01	peroxisome proliferator-activated receptor gamma	PMID:16299255	DB00482	approved; investigational	Celecoxib	Celocoxib	Celebra; Celebrex	CC1=CC=C(C=C1)C1=CC(=NN1C1=CC=C(C=C1)S(N)(=O)=O)C(F)(F)F
PPARG	DB01252	N/A	peroxisome proliferator-activated receptor gamma		DB01252	approved; investigational	Mitiglinide	KAD-1229; Mitiglinide calcium hydrate	Glufast	OC(=O)C(CC(=O)N1CC2CCCCC2C1)CC1=CC=CC=C1
PPARG	DB04270	N/A	peroxisome proliferator-activated receptor gamma		DB04270	experimental	(S)-3-(4-(2-Carbazol-9-Yl-Ethoxy)-Phenyl)-2-Ethoxy-Propionic Acid			CCO[C@@H](CC1=CC=C(OCCN2C3=C(C=CC=C3)C3=C2C=CC=C3)C=C1)C(O)=O
PPARG	DB04689	N/A	peroxisome proliferator-activated receptor gamma		DB04689	experimental	2-{5-[3-(6-BENZOYL-1-PROPYLNAPHTHALEN-2-YLOXY)PROPOXY]INDOL-1-YL}ETHANOIC ACID			CCCC1=C(OCCCOC2=CC3=C(C=C2)N(CC(O)=O)C=C3)C=CC2=C1C=CC(=C2)C(=O)C1=CC=CC=C1
PPARG	DB06908	N/A	peroxisome proliferator-activated receptor gamma		DB06908	experimental	(2S)-3-(1-{[2-(2-CHLOROPHENYL)-5-METHYL-1,3-OXAZOL-4-YL]METHYL}-1H-INDOL-5-YL)-2-ETHOXYPROPANOIC ACID			CCO[C@@H](CC1=CC2=C(C=C1)N(CC1=C(C)OC(=N1)C1=C(Cl)C=CC=C1)C=C2)C(O)=O
PPARG	DB06926	N/A	peroxisome proliferator-activated receptor gamma		DB06926	experimental	(9Z,11E,13S)-13-hydroxyoctadeca-9,11-dienoic acid			CCCCC[C@H](O)\C=C\C=C/CCCCCCCC(O)=O
PPARG	DB07053	N/A	peroxisome proliferator-activated receptor gamma		DB07053	experimental	2-{5-[3-(7-PROPYL-3-TRIFLUOROMETHYLBENZO[D]ISOXAZOL-6-YLOXY)PROPOXY]INDOL-1-YL}ETHANOIC ACID			CCCC1=C2ON=C(C2=CC=C1OCCCOC1=CC2=C(C=C1)N(CC(O)=O)C=C2)C(F)(F)F
PPARG	DB07111	N/A	peroxisome proliferator-activated receptor gamma		DB07111	experimental	(4S,5E,7Z,10Z,13Z,16Z,19Z)-4-hydroxydocosa-5,7,10,13,16,19-hexaenoic acid			CC\C=C/C\C=C/C\C=C/C\C=C/C\C=C/C=C/[C@@H](O)CCC(O)=O
PPARG	DB07172	N/A	peroxisome proliferator-activated receptor gamma		DB07172	experimental	(5R,6E,8Z,11Z,14Z,17Z)-5-hydroxyicosa-6,8,11,14,17-pentaenoic acid			CC\C=C/C\C=C/C\C=C/C\C=C/C=C/[C@H](O)CCCC(O)=O
PPARG	DB07208	N/A	peroxisome proliferator-activated receptor gamma		DB07208	experimental	(8E,10S,12Z)-10-hydroxy-6-oxooctadeca-8,12-dienoic acid			CCCCC\C=C/C[C@H](O)\C=C\CC(=O)CCCCC(O)=O
PPARG	DB07209	N/A	peroxisome proliferator-activated receptor gamma		DB07209	experimental	(8R,9Z,12Z)-8-hydroxy-6-oxooctadeca-9,12-dienoic acid			CCCCC\C=C/C\C=C/[C@H](O)CC(=O)CCCCC(O)=O
PPARG	DB07302	N/A	peroxisome proliferator-activated receptor gamma		DB07302	experimental	(9S,10E,12Z)-9-hydroxyoctadeca-10,12-dienoic acid			CCCCC\C=C/C=C/[C@@H](O)CCCCCCCC(O)=O
PPARG	DB07509	N/A	peroxisome proliferator-activated receptor gamma		DB07509	experimental	difluoro(5-{2-[(5-octyl-1H-pyrrol-2-yl-kappaN)methylidene]-2H-pyrrol-5-yl-kappaN}pentanoato)boron			CCCCCCCCC1=CC=C2C=C3C=CC(CCCCC(O)=O)=[N+]3[B-](F)(F)N12
PPARG	DB07675	N/A	peroxisome proliferator-activated receptor gamma		DB07675	experimental	(2S)-2-ETHOXY-3-{4-[2-(10H-PHENOXAZIN-10-YL)ETHOXY]PHENYL}PROPANOIC ACID			CCO[C@@H](CC1=CC=C(OCCN2C3=C(OC4=C2C=CC=C4)C=CC=C3)C=C1)C(O)=O
PPARG	DB07723	N/A	peroxisome proliferator-activated receptor gamma		DB07723	experimental	3-(5-methoxy-1H-indol-3-yl)propanoic acid			COC1=CC=C2NC=C(CCC(O)=O)C2=C1
PPARG	DB07724	N/A	peroxisome proliferator-activated receptor gamma		DB07724	experimental	3-{5-methoxy-1-[(4-methoxyphenyl)sulfonyl]-1H-indol-3-yl}propanoic acid			COC1=CC=C(C=C1)S(=O)(=O)N1C=C(CCC(O)=O)C2=CC(OC)=CC=C12
PPARG	DB07842	N/A	peroxisome proliferator-activated receptor gamma		DB07842	experimental	(2S)-2-(4-ethylphenoxy)-3-phenylpropanoic acid			CCC1=CC=C(O[C@@H](CC2=CC=CC=C2)C(O)=O)C=C1
PPARG	DB07863	N/A	peroxisome proliferator-activated receptor gamma		DB07863	experimental	2-chloro-5-nitro-N-phenylbenzamide			[O-][N+](=O)C1=CC=C(Cl)C(=C1)C(=O)NC1=CC=CC=C1
PPARG	DB08121	N/A	peroxisome proliferator-activated receptor gamma		DB08121	experimental	(2S)-2-(biphenyl-4-yloxy)-3-phenylpropanoic acid			OC(=O)[C@H](CC1=CC=CC=C1)OC1=CC=C(C=C1)C1=CC=CC=C1
PPARG	DB08302	N/A	peroxisome proliferator-activated receptor gamma		DB08302	experimental	3-[5-(2-nitropent-1-en-1-yl)furan-2-yl]benzoic acid			CCC\C(=C\C1=CC=C(O1)C1=CC(=CC=C1)C(O)=O)[N+]([O-])=O
PPARG	DB08402	N/A	peroxisome proliferator-activated receptor gamma		DB08402	experimental	2-[(2,4-DICHLOROBENZOYL)AMINO]-5-(PYRIMIDIN-2-YLOXY)BENZOIC ACID			OC(=O)C1=C(NC(=O)C2=C(Cl)C=C(Cl)C=C2)C=CC(OC2=NC=CC=N2)=C1
PPARG	DB08435	N/A	peroxisome proliferator-activated receptor gamma		DB08435	experimental	(5E,14E)-11-oxoprosta-5,9,12,14-tetraen-1-oic acid			CCCCC\C=C\C=C1\[C@@H](C\C=C\CCCC(O)=O)C=CC1=O
PPARG	DB08483	N/A	peroxisome proliferator-activated receptor gamma		DB08483	experimental	(2S)-2-methoxy-3-{4-[2-(5-methyl-2-phenyl-1,3-oxazol-4-yl)ethoxy]-1-benzothiophen-7-yl}propanoic acid			CO[C@@H](CC1=CC=C(OCCC2=C(C)OC(=N2)C2=CC=CC=C2)C2=C1SC=C2)C(O)=O
PPARG	DB08560	N/A	peroxisome proliferator-activated receptor gamma		DB08560	experimental	3-FLUORO-N-[1-(4-FLUOROPHENYL)-3-(2-THIENYL)-1H-PYRAZOL-5-YL]BENZENESULFONAMIDE			FC1=CC=C(C=C1)N1N=C(C=C1NS(=O)(=O)C1=CC=CC(F)=C1)C1=CC=CS1
PPARG	DB08760	N/A	peroxisome proliferator-activated receptor gamma		DB08760	experimental	(2S)-2-(4-chlorophenoxy)-3-phenylpropanoic acid			OC(=O)[C@H](CC1=CC=CC=C1)OC1=CC=C(Cl)C=C1
PPARG	DB00047	N/A	peroxisome proliferator-activated receptor gamma	PMID:9806549	DB00047	N/A
PPARG	DB00159	C10AX06	peroxisome proliferator-activated receptor gamma		DB00159	approved; nutraceutical	Icosapent	Eicosapentaenoic acid; EPA; Icosapentaenoic acid; Timnodonic acid		CC\C=C/C\C=C/C\C=C/C\C=C/C\C=C/CCCC(O)=O
PPARG	DB01014	A07EC04	peroxisome proliferator-activated receptor gamma		DB01014	approved; investigational	Balsalazide	Balsalazida [Spanish]; Balsalazide disodium; Balsalazido [Spanish]; Balsalazidum [Latin]	Carbadox; Colazal	OC(=O)CCNC(=O)C1=CC=C(N\N=C2\C=CC(=O)C(=C2)C(O)=O)C=C1
PPIA	DB00091	N/A	peptidylprolyl isomerase A (cyclophilin A)		DB00091	N/A
PPIA	DB00172	N/A	peptidylprolyl isomerase A (cyclophilin A)		DB00172	approved; nutraceutical	L-Proline	(-)-2-Pyrrolidinecarboxylic acid; (-)-Proline; (S)-2-Carboxypyrrolidine; (S)-2-Pyrrolidinecarboxylic acid; (S)-Proline; 2-Pyrrolidinecarboxylic acid		OC(=O)[C@@H]1CCCN1
PPIA	DB01742	N/A	peptidylprolyl isomerase A (cyclophilin A)		DB01742	experimental	(3r)-1-Acetyl-3-Methylpiperidine			C[C@@H]1CCCN(C1)C(C)=O
PPIA	DB02419	N/A	peptidylprolyl isomerase A (cyclophilin A)		DB02419	experimental	Ethyl Oxo(Piperidin-1-Yl)Acetate			CCOC(=O)C(=O)N1CCCCC1
PPIA	DB03393	N/A	peptidylprolyl isomerase A (cyclophilin A)		DB03393	experimental	(3s,6s,9r,10r,11s,12s,13e,15e,18s,21s)-18-{(1e,3e,7s,8s)-9-[(2s,3r,4s,5s,6r,9s,11s)-9-Ethyl-4-Hydroxy-3,5,11-Trimethyl-8-Oxo-1-Oxa-7-Azaspiro[5.5]Undec-2-Yl]-8-Hydroxy-1,7-Dimethylnona-1,3-Dienyl}-10,12-Dihydroxy-3-(3-Hydroxybenzyl)-6-Isopropyl-11-Methyl-			CC[C@@H]1C[C@H](C)[C@]2(O[C@@H](C[C@H](O)[C@@H](C)CC\C=C\C=C(/C)[C@@H]3C\C=C/C=C\[C@@H](O)[C@H](C)[C@@H](O)[C@@H](CCC(C)=O)C(=O)N[C@H](C(C)C)C(=O)N[C@H](CC4=CC=CC(O)=C4)C(=O)N4CCC[C@H](N4)C(=O)O3)[C@H](C)[C@@H](O)[C@@H]2C)NC1=O
PPIA	DB08168	N/A	peptidylprolyl isomerase A (cyclophilin A)		DB08168	experimental	7-AMINO-4-METHYL-CHROMEN-2-ONE			CC1=CC(=O)OC2=C1C=CC(N)=C2
PPP1R9A	DB00051	N/A	protein phosphatase 1, regulatory subunit 9A	RSID:rs854547,RSID:rs854548	DB00051	N/A
PPP1R9A	DB00005	N/A	protein phosphatase 1, regulatory subunit 9A	RSID:rs854547,RSID:rs854548	DB00005	N/A
PPP1R9A	DB00065	N/A	protein phosphatase 1, regulatory subunit 9A	RSID:rs854547,RSID:rs854548	DB00065	N/A
PSMA3	DB07475	N/A	proteasome (prosome, macropain) subunit, alpha type, 3		DB07475	experimental	N-[(1R)-1-(DIHYDROXYBORYL)-3-METHYLBUTYL]-N-(PYRAZIN-2-YLCARBONYL)-L-PHENYLALANINAMIDE			CC(C)C[C@H](NC(=O)[C@H](CC1=CC=CC=C1)NC(=O)C1=CN=CC=N1)B(O)O
PSMA3	DB08515	N/A	proteasome (prosome, macropain) subunit, alpha type, 3		DB08515	experimental	(3AR,6R,6AS)-6-((S)-((S)-CYCLOHEX-2-ENYL)(HYDROXY)METHYL)-6A-METHYL-4-OXO-HEXAHYDRO-2H-FURO[3,2-C]PYRROLE-6-CARBALDEHYDE			C[C@]12OCC[C@H]1C(=O)N[C@]2(C=O)[C@@H](O)[C@H]1CCCC=C1
PSMA3	DB00171	N/A	proteasome (prosome, macropain) subunit, alpha type, 3	Pathway:PA164713634	DB00171	approved; nutraceutical	Adenosine triphosphate	5'-ATP; Adenosine 5'-triphosphate; Adenosine 5'-triphosphoric acid; Adenosine-5'-triphosphate; Adenosine, 5'-(tetrahydrogen triphosphate); Adenylpyrophosphoric acid; ATP; Triphosphoric acid adenosine ester	Adephos; Adetol; Adynol; Atipi; Atriphos; Cardenosine; Fosfobion; Glucobasin; Myotriphos; Phosphobion; Striadyne; Triadenyl; Triphosphaden	NC1=C2N=CN([C@@H]3O[C@H](CO[P@](O)(=O)O[P@](O)(=O)OP(O)(O)=O)[C@@H](O)[C@H]3O)C2=NC=N1
PSMA4	DB07475	N/A	proteasome (prosome, macropain) subunit, alpha type, 4		DB07475	experimental	N-[(1R)-1-(DIHYDROXYBORYL)-3-METHYLBUTYL]-N-(PYRAZIN-2-YLCARBONYL)-L-PHENYLALANINAMIDE			CC(C)C[C@H](NC(=O)[C@H](CC1=CC=CC=C1)NC(=O)C1=CN=CC=N1)B(O)O
PSMA4	DB08515	N/A	proteasome (prosome, macropain) subunit, alpha type, 4		DB08515	experimental	(3AR,6R,6AS)-6-((S)-((S)-CYCLOHEX-2-ENYL)(HYDROXY)METHYL)-6A-METHYL-4-OXO-HEXAHYDRO-2H-FURO[3,2-C]PYRROLE-6-CARBALDEHYDE			C[C@]12OCC[C@H]1C(=O)N[C@]2(C=O)[C@@H](O)[C@H]1CCCC=C1
PSMA4	DB00171	N/A	proteasome (prosome, macropain) subunit, alpha type, 4	Pathway:PA164713634	DB00171	approved; nutraceutical	Adenosine triphosphate	5'-ATP; Adenosine 5'-triphosphate; Adenosine 5'-triphosphoric acid; Adenosine-5'-triphosphate; Adenosine, 5'-(tetrahydrogen triphosphate); Adenylpyrophosphoric acid; ATP; Triphosphoric acid adenosine ester	Adephos; Adetol; Adynol; Atipi; Atriphos; Cardenosine; Fosfobion; Glucobasin; Myotriphos; Phosphobion; Striadyne; Triadenyl; Triphosphaden	NC1=C2N=CN([C@@H]3O[C@H](CO[P@](O)(=O)O[P@](O)(=O)OP(O)(O)=O)[C@@H](O)[C@H]3O)C2=NC=N1
PSMA7	DB07475	N/A	proteasome (prosome, macropain) subunit, alpha type, 7		DB07475	experimental	N-[(1R)-1-(DIHYDROXYBORYL)-3-METHYLBUTYL]-N-(PYRAZIN-2-YLCARBONYL)-L-PHENYLALANINAMIDE			CC(C)C[C@H](NC(=O)[C@H](CC1=CC=CC=C1)NC(=O)C1=CN=CC=N1)B(O)O
PSMA7	DB07558	N/A	proteasome (prosome, macropain) subunit, alpha type, 7		DB07558	experimental	2-ACETYLAMINO-4-METHYL-PENTANOIC ACID [1-(1-FORMYL-PENTYLCARBAMOYL)-3-METHYL-BUTYL]-AMIDE			CCCC[C@H](NC(=O)[C@H](CC(C)C)NC(=O)[C@H](CC(C)C)NC(C)=O)C=O
PSMA7	DB08515	N/A	proteasome (prosome, macropain) subunit, alpha type, 7		DB08515	experimental	(3AR,6R,6AS)-6-((S)-((S)-CYCLOHEX-2-ENYL)(HYDROXY)METHYL)-6A-METHYL-4-OXO-HEXAHYDRO-2H-FURO[3,2-C]PYRROLE-6-CARBALDEHYDE			C[C@]12OCC[C@H]1C(=O)N[C@]2(C=O)[C@@H](O)[C@H]1CCCC=C1
PSMA7	DB00171	N/A	proteasome (prosome, macropain) subunit, alpha type, 7	Pathway:PA164713634	DB00171	approved; nutraceutical	Adenosine triphosphate	5'-ATP; Adenosine 5'-triphosphate; Adenosine 5'-triphosphoric acid; Adenosine-5'-triphosphate; Adenosine, 5'-(tetrahydrogen triphosphate); Adenylpyrophosphoric acid; ATP; Triphosphoric acid adenosine ester	Adephos; Adetol; Adynol; Atipi; Atriphos; Cardenosine; Fosfobion; Glucobasin; Myotriphos; Phosphobion; Striadyne; Triadenyl; Triphosphaden	NC1=C2N=CN([C@@H]3O[C@H](CO[P@](O)(=O)O[P@](O)(=O)OP(O)(O)=O)[C@@H](O)[C@H]3O)C2=NC=N1
PTS	DB00563	L01BA01,L04AX03	6-pyruvoyltetrahydropterin synthase	PMID:15630450	DB00563	approved	Methotrexate	Amethopterin; Amethopterine; HDMTX; L-Amethopterin; Methopterin; Methotextrate; Methotrexat; Methotrexate Sodium; Methylaminopterin; Methylaminopterinum; MTX; N-Bismethylpteroylglutamic Acid	Abitrexate; Antifolan; Arbitrexate; Emtexate; Folex; Ledertrexate; Metatrexan; Methotrate; Mexate; Rheumatrex; Trexall	CN(CC1=CN=C2N=C(N)N=C(N)C2=N1)C1=CC=C(C=C1)C(=O)N[C@@H](CCC(O)=O)C(O)=O
RAB5C	DB01033	L01BB02	RAB5C, member RAS oncogene family	PMID:12704389	DB01033	approved	Mercaptopurine	6 MP; 6-Mercaptopurine; Mercaptopurine Monohydrate; Mercapurin; MP	Ismipur; Leukerin; Leupurin; Mercaleukim; Mercaleukin; Mern; Puri-Nethol; Purimethol; Purinethol	S=C1N=CNC2=C1NC=N2
RAB5C	DB00563	L01BA01,L04AX03	RAB5C, member RAS oncogene family	PMID:12704389	DB00563	approved	Methotrexate	Amethopterin; Amethopterine; HDMTX; L-Amethopterin; Methopterin; Methotextrate; Methotrexat; Methotrexate Sodium; Methylaminopterin; Methylaminopterinum; MTX; N-Bismethylpteroylglutamic Acid	Abitrexate; Antifolan; Arbitrexate; Emtexate; Folex; Ledertrexate; Metatrexan; Methotrate; Mexate; Rheumatrex; Trexall	CN(CC1=CN=C2N=C(N)N=C(N)C2=N1)C1=CC=C(C=C1)C(=O)N[C@@H](CCC(O)=O)C(O)=O
RAB9A	DB03793	N/A	RAB9A, member RAS oncogene family		DB03793	experimental	Benzoic Acid			OC(=O)C1=CC=CC=C1
RAB9A	DB04315	N/A	RAB9A, member RAS oncogene family		DB04315	experimental	Guanosine-5'-Diphosphate			NC1=NC2=C(N=CN2[C@@H]2O[C@@H](CO[P@](O)(=O)OP(O)(O)=O)[C@H](O)[C@H]2O)C(=O)N1
RAF1	DB00398	L01XE05	v-raf-1 murine leukemia viral oncogene homolog 1		DB00398	approved; investigational	Sorafenib	Sorafenib tosylate	Nexavar	CNC(=O)C1=NC=CC(OC2=CC=C(NC(=O)NC3=CC(=C(Cl)C=C3)C(F)(F)F)C=C2)=C1
RAF1	DB00864	D11AX14,L04AA05	v-raf-1 murine leukemia viral oncogene homolog 1	Pathway:PA164713544	DB00864	approved; investigational	Tacrolimus	FK-506; FK5; K506; Tacarolimus; tacrolimus hydrate	Fujimycin; LCP-Tacro; Prograf; Protopic	CO[C@@H]1C[C@@H](CC[C@H]1O)\C=C(/C)[C@H]1OC(=O)[C@@H]2CCCCN2C(=O)C(=O)[C@]2(O)O[C@@H]([C@H](C[C@H]2C)OC)[C@H](C[C@@H](C)C\C(C)=C\[C@@H](CC=C)C(=O)C[C@H](O)[C@H]1C)OC
RAF1	DB00945	A01AD05,B01AC06,N02BA01	v-raf-1 murine leukemia viral oncogene homolog 1	Pathway:PA164713493	DB00945	approved	Acetylsalicylic acid	2-Acetoxybenzenecarboxylic acid; 2-Acetoxybenzoic acid; 2-Carboxyphenyl acetate; A.S.A.; Acetilsalicilico; Acetilum acidulatum; Acetosalic acid; Acetoxybenzoic acid; Acetylsalicylate; Acetylsalicylsaure (GERMAN); Acetysalicylic acid; Acide acetylsalicylique (FRENCH); Acido acetilsalicilico; Acido O-acetil-benzoico; Acidum acetylsalicylicum; ASA; Kyselina 2-acetoxybenzoova; Kyselina acetylsalicylo…	8-hour Bayer; A.S.A. Empirin; Acenterine; Acesal; Acetal; Aceticyl; Acetisal; Acetol; Acetonyl; Acetophen; Acetosal; Acetosalin; Acetylin; Acetylsal; Acimetten; Acisal; Acylpyrin; Adiro; Asagran; Asatard; Ascoden-30; Aspalon; Aspec; Aspergum; Aspirdrops; Aspirin; Aspirine; Aspro; Asteric; Bayer Extra Strength Aspirin For Migraine Pain; Benaspir; Bi-prin; Bialpirina; Bialpirinia; Bufferin; Caprin;…	CC(=O)OC1=CC=CC=C1C(O)=O
RAF1	DB01115	C08CA05	v-raf-1 murine leukemia viral oncogene homolog 1	Pathway:PA164713556	DB01115	approved	Nifedipine		Adalat; Adalat 10; Adalat 20; Adalat 5; Adalat CC; Adalat CR; Adalat Crono; Adalat Ft; Adalat Gits; Adalat Gits 30; Adalat LA; Adalat LP; Adalat Oros; Adalat PA; Adalat Retard; Adalate; Adapine; Adapress; Alat; Aldipin; Alfadal; Alonix; Alonix S; Alpha-Nifedipine Retard; Angipec; Anifed; Anpine; Apo-Nifed; Aprical; Bonacid; Calcibloc; Calcigard; Calcilat; Camont; Cardifen; Cardilat; Cardionorm; C…	COC(=O)C1=C(C)NC(C)=C(C1C1=CC=CC=C1[N+]([O-])=O)C(=O)OC
RAF1	DB00608	P01BA01,P01BA02	v-raf-1 murine leukemia viral oncogene homolog 1	Pathway:PA164713629,Pathway:PA164713487	DB00608	approved	Chloroquine	Chloraquine; Chlorochine; Chloroquina; Chloroquine Phosphate; Chloroquinium; Chlorquin; Clorochina; Hydroxychloroquine Sulfate	3377 RP opalate; Amokin; Aralen; Aralen HCl; Arechin; Arthrochin; Artrichin; Avlochlor; Avloclor; Bemaco; Bemaphate; Bemasulph; Benaquin; Bipiquin; Capquin; Chemochin; Chingamin; Chlorochin; Cidanchin; Cocartrit; Delagil; Dichinalex; Elestol; Gontochin; Heliopar; Imagon; Iroquine; Klorokin; Lapaquin; Malaquin; Malaren; Malarex; Mesylith; Neochin; Nivachine; Nivaquine; Nivaquine B; Pfizerquine; Pl…	CCN(CC)CCCC(C)NC1=C2C=CC(Cl)=CC2=NC=C1
RAF1	DB00619	L01XE01	v-raf-1 murine leukemia viral oncogene homolog 1	Pathway:PA164713504,Pathway:PA164728215	DB00619	approved	Imatinib	Imatinib Mesylate; Imatinib Methansulfonate; STI-571	Gleevec; Glivec	CN1CCN(CC2=CC=C(C=C2)C(=O)NC2=CC(NC3=NC=CC(=N3)C3=CN=CC=C3)=C(C)C=C2)CC1
RAF1	DB00171	N/A	v-raf-1 murine leukemia viral oncogene homolog 1	Pathway:PA164713533	DB00171	approved; nutraceutical	Adenosine triphosphate	5'-ATP; Adenosine 5'-triphosphate; Adenosine 5'-triphosphoric acid; Adenosine-5'-triphosphate; Adenosine, 5'-(tetrahydrogen triphosphate); Adenylpyrophosphoric acid; ATP; Triphosphoric acid adenosine ester	Adephos; Adetol; Adynol; Atipi; Atriphos; Cardenosine; Fosfobion; Glucobasin; Myotriphos; Phosphobion; Striadyne; Triadenyl; Triphosphaden	NC1=C2N=CN([C@@H]3O[C@H](CO[P@](O)(=O)O[P@](O)(=O)OP(O)(O)=O)[C@@H](O)[C@H]3O)C2=NC=N1
RAF1	DB00091	N/A	v-raf-1 murine leukemia viral oncogene homolog 1	Pathway:PA164713675,Pathway:PA164713544	DB00091	N/A
RAF1	DB00143	V03AB32	v-raf-1 murine leukemia viral oncogene homolog 1	Pathway:PA164728132	DB00143	approved; nutraceutical	Glutathione	5-L-Glutamyl-L-cysteinylglycine; gamma-L-Glutamyl-L-cysteinyl-glycine; Gluthathione; GSH; N-(N-gamma-L-Glutamyl-L-cysteinyl)glycine	Copren; Isethion; Ledac; Neuthion; Tathion	N[C@@H](CCC(=O)N[C@@H](CS)C(=O)NCC(O)=O)C(O)=O
RAP2A	DB04137	N/A	RAP2A, member of RAS oncogene family		DB04137	experimental	Guanosine-5'-Triphosphate			NC1=NC2=C(N=CN2[C@@H]2O[C@@H](CO[P@](O)(=O)O[P@@](O)(=O)OP(O)(O)=O)[C@H](O)[C@H]2O)C(=O)N1
RAP2A	DB04315	N/A	RAP2A, member of RAS oncogene family		DB04315	experimental	Guanosine-5'-Diphosphate			NC1=NC2=C(N=CN2[C@@H]2O[C@@H](CO[P@](O)(=O)OP(O)(O)=O)[C@H](O)[C@H]2O)C(=O)N1
RBMX	DB01033	L01BB02	RNA binding motif protein, X-linked	PMID:12704389	DB01033	approved	Mercaptopurine	6 MP; 6-Mercaptopurine; Mercaptopurine Monohydrate; Mercapurin; MP	Ismipur; Leukerin; Leupurin; Mercaleukim; Mercaleukin; Mern; Puri-Nethol; Purimethol; Purinethol	S=C1N=CNC2=C1NC=N2
RBMX	DB00563	L01BA01,L04AX03	RNA binding motif protein, X-linked	PMID:12704389	DB00563	approved	Methotrexate	Amethopterin; Amethopterine; HDMTX; L-Amethopterin; Methopterin; Methotextrate; Methotrexat; Methotrexate Sodium; Methylaminopterin; Methylaminopterinum; MTX; N-Bismethylpteroylglutamic Acid	Abitrexate; Antifolan; Arbitrexate; Emtexate; Folex; Ledertrexate; Metatrexan; Methotrate; Mexate; Rheumatrex; Trexall	CN(CC1=CN=C2N=C(N)N=C(N)C2=N1)C1=CC=C(C=C1)C(=O)N[C@@H](CCC(O)=O)C(O)=O
RCAN1	DB00877	L04AA10	regulator of calcineurin 1	PMID:20351753	DB00877	approved; investigational	Sirolimus	Antibiotic AY 22989; rapamycin	Rapamune; Rapamycin	CO[C@@H]1C[C@H](C[C@@H](C)[C@@H]2CC(=O)[C@@H](C)\C=C(C)\[C@@H](O)[C@@H](OC)C(=O)[C@@H](C)C[C@H](C)\C=C\C=C\C=C(C)\[C@@H](C[C@@H]3CC[C@@H](C)[C@@](O)(O3)C(=O)C(=O)N3CCCC[C@H]3C(=O)O2)OC)CC[C@H]1O
RCAN1	DB00864	D11AX14,L04AA05	regulator of calcineurin 1	PMID:20351753	DB00864	approved; investigational	Tacrolimus	FK-506; FK5; K506; Tacarolimus; tacrolimus hydrate	Fujimycin; LCP-Tacro; Prograf; Protopic	CO[C@@H]1C[C@@H](CC[C@H]1O)\C=C(/C)[C@H]1OC(=O)[C@@H]2CCCCN2C(=O)C(=O)[C@]2(O)O[C@@H]([C@H](C[C@H]2C)OC)[C@H](C[C@@H](C)C\C(C)=C\[C@@H](CC=C)C(=O)C[C@H](O)[C@H]1C)OC
RCAN1	DB00091	N/A	regulator of calcineurin 1	PMID:20351753	DB00091	N/A
RCC1	DB01033	L01BB02	regulator of chromosome condensation 1	PMID:12704389	DB01033	approved	Mercaptopurine	6 MP; 6-Mercaptopurine; Mercaptopurine Monohydrate; Mercapurin; MP	Ismipur; Leukerin; Leupurin; Mercaleukim; Mercaleukin; Mern; Puri-Nethol; Purimethol; Purinethol	S=C1N=CNC2=C1NC=N2
RCC1	DB00563	L01BA01,L04AX03	regulator of chromosome condensation 1	PMID:12704389	DB00563	approved	Methotrexate	Amethopterin; Amethopterine; HDMTX; L-Amethopterin; Methopterin; Methotextrate; Methotrexat; Methotrexate Sodium; Methylaminopterin; Methylaminopterinum; MTX; N-Bismethylpteroylglutamic Acid	Abitrexate; Antifolan; Arbitrexate; Emtexate; Folex; Ledertrexate; Metatrexan; Methotrate; Mexate; Rheumatrex; Trexall	CN(CC1=CN=C2N=C(N)N=C(N)C2=N1)C1=CC=C(C=C1)C(=O)N[C@@H](CCC(O)=O)C(O)=O
RDX	DB01033	L01BB02	radixin	PMID:12704389	DB01033	approved	Mercaptopurine	6 MP; 6-Mercaptopurine; Mercaptopurine Monohydrate; Mercapurin; MP	Ismipur; Leukerin; Leupurin; Mercaleukim; Mercaleukin; Mern; Puri-Nethol; Purimethol; Purinethol	S=C1N=CNC2=C1NC=N2
RDX	DB00563	L01BA01,L04AX03	radixin	PMID:12704389	DB00563	approved	Methotrexate	Amethopterin; Amethopterine; HDMTX; L-Amethopterin; Methopterin; Methotextrate; Methotrexat; Methotrexate Sodium; Methylaminopterin; Methylaminopterinum; MTX; N-Bismethylpteroylglutamic Acid	Abitrexate; Antifolan; Arbitrexate; Emtexate; Folex; Ledertrexate; Metatrexan; Methotrate; Mexate; Rheumatrex; Trexall	CN(CC1=CN=C2N=C(N)N=C(N)C2=N1)C1=CC=C(C=C1)C(=O)N[C@@H](CCC(O)=O)C(O)=O
RHOA	DB04315	N/A	ras homolog family member A		DB04315	experimental	Guanosine-5'-Diphosphate			NC1=NC2=C(N=CN2[C@@H]2O[C@@H](CO[P@](O)(=O)OP(O)(O)=O)[C@H](O)[C@H]2O)C(=O)N1
RHOA	DB00122	N02BA03,N07AX02,R03DA02,V03AB29,S01EB09	ras homolog family member A	Pathway:PA164728123	DB00122	approved; nutraceutical	Choline	(2-Hydroxyethyl)trimethylammonium; 2-Hydroxy-N,N,N-trimethylethanaminium; Bilineurine; Choline cation; Choline ion; Cholinum		C[N+](C)(C)CCO
RHOA	DB00125	B05XB01	ras homolog family member A	Pathway:PA164728155,Pathway:PA164728105,Pathway:PA164728194	DB00125	approved; nutraceutical	L-Arginine	(S)-2-Amino-5-[(aminoiminomethyl)amino]pentanoic acid; 2-Amino-5-guanidinovaleric acid; Arginine; L-(+)-Arginine; L-a-Amino-d-guanidinovaleric acid; L-Arg	Argamine; Argivene; Detoxargin; Levargin; Minophagen A; R-Gene 10 (Pharmacia Corp.)	N[C@@H](CCCNC(N)=N)C(O)=O
RHOA	DB00435	R07AX01	ras homolog family member A	Pathway:PA164728155,Pathway:PA164728105,Pathway:PA164728194	DB00435	approved	Nitric Oxide		Amidogen, oxo-; INOmax; Mononitrogen monoxide; Nitric oxide 10% by volume or more; Nitric oxide trimer; Nitrogen monooxide; Nitrogen monoxide; Nitrogen oxide; nitrogen protoxide; Nitrosyl radical; NMO; NO; RCRA waste number P076	[N]=O
RIN2	DB01064	C01CA02,D08AX05	Ras and Rab interactor 2	PMID:9363896	DB01064	approved	Isoproterenol	Epinephrine Isopropyl Homolog; IPA; Isoprenalin; Isoprenaline; Isopropydrin; Isopropyladrenaline; Isopropylarterenol; Isopropylnoradrenaline; Isopropylnorepinephrine; Isoproterenol Chloride; Isoproterenol HCl; L-Isopropylnoradrenaline; L-Isoproterenol; N-Isopropylnoradrenaline; N-Isopropylnorepinephrine	Aerolone; Aleudrin; Aleudrine; Aludrin; Aludrine; Asiprenol; Asmalar; Assiprenol; Bellasthman; Bronkephrine; Euspiran; Isadrine; Isonorene; Isonorin; Isorenin; Isuprel; Isuprel Mistometer; Isupren; Medihaler-Iso; Neo-Epinine; Neodrenal; Norisodrine; Norisodrine Aerotrol; Novodrin; Proternol; Respifral; Saventrine; Vapo-Iso	CC(C)NCC(O)C1=CC(O)=C(O)C=C1
RPL3	DB02494	N/A	ribosomal protein L3		DB02494	experimental	Alpha-Hydroxy-Beta-Phenyl-Propionic Acid			O[C@@H](CC1=CC=CC=C1)C(O)=O
RPL3	DB07374	N/A	ribosomal protein L3		DB07374	experimental	ANISOMYCIN			COC1=CC=C(C[C@H]2NC[C@H](O)[C@H]2OC(C)=O)C=C1
RPL3	DB08437	N/A	ribosomal protein L3		DB08437	experimental	PUROMYCIN			COC1=CC=C(C[C@H](N)C(=O)N[C@@H]2[C@@H](CO)O[C@H]([C@@H]2O)N2C=NC3=C(N=CN=C23)N(C)C)C=C1
RPL37	DB02494	N/A	ribosomal protein L37		DB02494	experimental	Alpha-Hydroxy-Beta-Phenyl-Propionic Acid			O[C@@H](CC1=CC=CC=C1)C(O)=O
RPL37	DB04602	N/A	ribosomal protein L37		DB04602	experimental	PUROMYCIN AMINONUCLEOSIDE-5'-MONOPHOSPHATE			CN(C)C1=NC=NC2=C1N=CN2[C@@H]1O[C@H](COP(O)(O)=O)[C@@H](N)[C@H]1O
RPL37	DB04805	N/A	ribosomal protein L37		DB04805	experimental	Virginiamycin factor S1	Virginiamycin factor S; Virginiamycin S1		CC[C@@H]1NC(=O)[C@@H](NC(=O)C2=C(O)C=CC=N2)[C@@H](C)OC(=O)[C@@H](NC(=O)[C@@H]2CC(=O)CCN2C(=O)[C@@H](CC2=CC=CC=C2)N(C)C(=O)[C@H]2CCCN2C1=O)C1=CC=CC=C1
RPL37	DB07374	N/A	ribosomal protein L37		DB07374	experimental	ANISOMYCIN			COC1=CC=C(C[C@H]2NC[C@H](O)[C@H]2OC(C)=O)C=C1
RPL37	DB08437	N/A	ribosomal protein L37		DB08437	experimental	PUROMYCIN			COC1=CC=C(C[C@H](N)C(=O)N[C@@H]2[C@@H](CO)O[C@H]([C@@H]2O)N2C=NC3=C(N=CN=C23)N(C)C)C=C1
RSL24D1	DB02494	N/A	ribosomal L24 domain containing 1		DB02494	experimental	Alpha-Hydroxy-Beta-Phenyl-Propionic Acid			O[C@@H](CC1=CC=CC=C1)C(O)=O
RSL24D1	DB07374	N/A	ribosomal L24 domain containing 1		DB07374	experimental	ANISOMYCIN			COC1=CC=C(C[C@H]2NC[C@H](O)[C@H]2OC(C)=O)C=C1
RSL24D1	DB08437	N/A	ribosomal L24 domain containing 1		DB08437	experimental	PUROMYCIN			COC1=CC=C(C[C@H](N)C(=O)N[C@@H]2[C@@H](CO)O[C@H]([C@@H]2O)N2C=NC3=C(N=CN=C23)N(C)C)C=C1
SCN11A	DB00907	N01BC01,R02AD03,S01HA01,S02DA02	sodium channel, voltage-gated, type XI, alpha subunit		DB00907	illicit; approved	Cocaine	Badrock; Bazooka; Benzoylethylecgonine; Benzoylmethylecgonine; Bernice; Bernies; Beta-Cocain; Blast; Blizzard; Blow; Bouncing Powder; Bump; Burese; C" Carrie; Cabello; Candy; Carrie; Caviar; Cecil; Charlie; Chicken Scratch; Cholly; COC; Coca; Cocain; Cocaina; Cocaine Free Base; Cocaine-M; Cocktail; Coke; Cola; Corine; D-pseudococaine; Dama Blanca; Delcaine; Depsococaine; Dextrocaine; Dust; Eritro…	Cocaine	COC(=O)[C@@H]1C2CCC(C[C@@H]1OC(=O)C1=CC=CC=C1)N2C
SCN11A	DB00909	N03AX15	sodium channel, voltage-gated, type XI, alpha subunit		DB00909	approved; investigational	Zonisamide	Zonisamida [Spanish]; Zonisamidum [Latin]	Exceglan; Excegram; Excegran; Zonegran	NS(=O)(=O)CC1=NOC2=CC=CC=C12
SLC1A3	DB00142	N/A	solute carrier family 1 (glial high affinity glutamate transporter), member 3		DB00142	approved; nutraceutical	L-Glutamic Acid	(2S)-2-Aminopentanedioic acid; (S)-(+)-Glutamic acid; (S)-2-Aminopentanedioic acid; (S)-Glutamic acid; 1-Aminopropane-1,3-dicarboxylic acid; 2-Aminoglutaric acid; 2-Aminopentanedioic acid; a-Aminoglutaric acid; a-Glutamic acid; Glutamic acid; Glutaminic acid; L-(+)-Glutamic acid; L-a-Aminoglutaric acid; L-Glutamate; L-Glutaminic acid	Aciglut; Glusate; Glutacid; Glutamicol; Glutamidex; Glutaminol; Glutaton	N[C@@H](CCC(O)=O)C(O)=O
SLC3A2	DB00150	N06AX02	solute carrier family 3 (activators of dibasic and neutral amino acid transport), member 2	Pathway:PA164713878	DB00150	approved; nutraceutical	L-Tryptophan	(-)-Tryptophan; (S)-a-Amino-1H-indole-3-propanoic acid; (S)-a-Amino-b-indolepropionic acid; (S)-a-Aminoindole-3-propionic acid; (S)-Tryptophan; 2-Amino-3-indolylpropanoic acid; 3-Indol-3-ylalanine; alpha-Amino-beta-(3-indolyl)-propionic acid; L-(-)-Tryptophan; l-a-Aminoindole-3-propionic acid; l-b-3-Indolylalanine; L-Tryptophane; Tryptophan; Tryptophane	Alti-Tryptophan; Lyphan	N[C@@H](CC1=CNC2=CC=CC=C12)C(O)=O
SLC3A2	DB00160	N/A	solute carrier family 3 (activators of dibasic and neutral amino acid transport), member 2	Pathway:PA164856976	DB00160	approved; nutraceutical	L-Alanine	(2S)-2-Aminopropanoic acid; (S)-(+)-Alanine; (S)-2-Aminopropanoic acid; (S)-Alanine; 2-Aminopropanoic acid; 2-Aminopropionic acid; a-Alanine; a-Aminopropionic acid; ALA; Alanine; L-(+)-Alanine; L-2-Aminopropanoic acid; L-2-Aminopropionic acid; L-a-Alanine; L-a-Aminopropionic acid		C[C@H](N)C(O)=O
SLC3A2	DB00149	N/A	solute carrier family 3 (activators of dibasic and neutral amino acid transport), member 2	Pathway:PA164856976	DB00149	approved; nutraceutical	L-Leucine	(2S)-2-Amino-4-methylpentanoic acid; (S)-(+)-Leucine; (S)-2-Amino-4-methylpentanoic acid; (S)-2-Amino-4-methylvaleric acid; (S)-Leucine; 1-Leucine; 2-Amino-4-methylpentanoic acid; 2-Amino-4-methylvaleric acid; alpha-Amino-gamma-methylvaleric acid; alpha-Aminoisocaproic acid; L-(-)-2-Amino-4-methylpentanoic acid; L-(+)-Leucine; L-a-Aminoisocaproic acid; Leu; Leucin; Leucine		CC(C)CC(N)C(O)=O
SLC3A2	DB00123	N/A	solute carrier family 3 (activators of dibasic and neutral amino acid transport), member 2	Pathway:PA164856976	DB00123	approved; nutraceutical	L-Lysine	2,6-diaminohexanoic acid; L-lys; LYS; lysine; lysine acid	Enisyl	NCCCC[C@H](N)C(O)=O
SLC3A2	DB00133	N/A	solute carrier family 3 (activators of dibasic and neutral amino acid transport), member 2	Pathway:PA164856976	DB00133	approved; nutraceutical	L-Serine	(-)-Serine; (S)-2-Amino-3-hydroxypropanoic acid; (S)-a-Amino-b-hydroxypropionic acid; (S)-Serine; 2-Amino-3-hydroxypropionic acid; 3-Hydroxyalanine; b-Hydroxy-L-alanine; L-(-)-Serine; L-3-Hydroxy-2-aminopropionic acid; L-Ser; Serine		N[C@@H](CO)C(O)=O
SLC3A2	DB00135	N/A	solute carrier family 3 (activators of dibasic and neutral amino acid transport), member 2	Pathway:PA164856976	DB00135	approved; nutraceutical	L-Tyrosine	2-Amino-3-(p-hydroxyphenyl)propionic acid; 3-(p-Hydroxyphenyl)alanine; Free-Form L-Tyrosine	Rxosine; Tyrosine; Tyrosine Power	N[C@@H](CC1=CC=C(O)C=C1)C(O)=O
SLC3A2	DB00161	N/A	solute carrier family 3 (activators of dibasic and neutral amino acid transport), member 2	Pathway:PA164856976	DB00161	approved; nutraceutical	L-Valine	(2S)-2-Amino-3-methylbutanoic acid; (S)-2-Amino-3-methylbutanoic acid; (S)-2-Amino-3-methylbutyric acid; (S)-a-Amino-b-methylbutyric acid; (S)-Valine; 2-Amino-3-methylbutanoic acid; 2-Amino-3-methylbutyric acid; L-(+)-a-Aminoisovaleric acid; L-a-Amino-b-methylbutyric acid; Valine		CC(C)[C@H](N)C(O)=O
SLC3A2	DB00145	N/A	solute carrier family 3 (activators of dibasic and neutral amino acid transport), member 2	Pathway:PA164856976,Pathway:PA164713878	DB00145	approved; nutraceutical	Glycine	2-Aminoacetic acid; Aminoacetic acid; Aminoethanoic acid; Gly	Aciport; Glicoamin; Glycocoll; Glycolixir; Glycosthene; Gyn-Hydralin; Padil	NCC(O)=O
SLC3A2	DB00151	N/A	solute carrier family 3 (activators of dibasic and neutral amino acid transport), member 2	Pathway:PA164856976,Pathway:PA164713878	DB00151	approved; nutraceutical	L-Cysteine	(R)-2-Amino-3-mercaptopropanoic acid; (R)-Cysteine; 2-Amino-3-mercaptopropionic acid; 3-mercapto-L-Alanine; b-Mercaptoalanine; carbocysteine; Cys; Cystein; Half-cystine; L-(+)-Cysteine; L-2-Amino-3-mercaptopropionic acid; L-Cys; Thioserine		N[C@@H](CS)C(O)=O
SLC3A2	DB00172	N/A	solute carrier family 3 (activators of dibasic and neutral amino acid transport), member 2	Pathway:PA164856976,Pathway:PA164713878	DB00172	approved; nutraceutical	L-Proline	(-)-2-Pyrrolidinecarboxylic acid; (-)-Proline; (S)-2-Carboxypyrrolidine; (S)-2-Pyrrolidinecarboxylic acid; (S)-Proline; 2-Pyrrolidinecarboxylic acid		OC(=O)[C@@H]1CCCN1
SLC3A2	DB00125	B05XB01	solute carrier family 3 (activators of dibasic and neutral amino acid transport), member 2	Pathway:PA164856976	DB00125	approved; nutraceutical	L-Arginine	(S)-2-Amino-5-[(aminoiminomethyl)amino]pentanoic acid; 2-Amino-5-guanidinovaleric acid; Arginine; L-(+)-Arginine; L-a-Amino-d-guanidinovaleric acid; L-Arg	Argamine; Argivene; Detoxargin; Levargin; Minophagen A; R-Gene 10 (Pharmacia Corp.)	N[C@@H](CCCNC(N)=N)C(O)=O
SLC5A7	DB00122	N02BA03,N07AX02,R03DA02,V03AB29,S01EB09	solute carrier family 5 (choline transporter), member 7	Pathway:PA164856928	DB00122	approved; nutraceutical	Choline	(2-Hydroxyethyl)trimethylammonium; 2-Hydroxy-N,N,N-trimethylethanaminium; Bilineurine; Choline cation; Choline ion; Cholinum		C[N+](C)(C)CCO
SLCO1A2	DB00286	G03CA57	solute carrier organic anion transporter family, member 1A2	RSID:rs72559749,RSID:rs11568563,RSID:rs11568564	DB00286	approved	Conjugated Estrogens	Estrogens; Estrone Estrone Hydrogen Sulfate; Estrone Hydrogen Sulfate; Estrone Sodium Sulfate; Estrone Sulfate; Estrone Sulfate Sodium; Estrone Sulphate; Estrone-sulfate; Oestrone Sulphate; Sodium Estrone Sulfate	Conestoral; Evex; Hyhorin; Morestin; Par Estro; Premarin; Premarin tabs; Premarin Vaginal; Prempro; Prempro/Premphase	[Na+].C[C@]12CC[C@H]3[C@@H](CCC4=CC(OS([O-])(=O)=O)=CC=C34)[C@@H]1CCC2=O
SLCO1A2	DB00563	L01BA01,L04AX03	solute carrier organic anion transporter family, member 1A2	RSID:rs72559749,RSID:rs11568563,RSID:rs11568564	DB00563	approved	Methotrexate	Amethopterin; Amethopterine; HDMTX; L-Amethopterin; Methopterin; Methotextrate; Methotrexat; Methotrexate Sodium; Methylaminopterin; Methylaminopterinum; MTX; N-Bismethylpteroylglutamic Acid	Abitrexate; Antifolan; Arbitrexate; Emtexate; Folex; Ledertrexate; Metatrexan; Methotrate; Mexate; Rheumatrex; Trexall	CN(CC1=CN=C2N=C(N)N=C(N)C2=N1)C1=CC=C(C=C1)C(=O)N[C@@H](CCC(O)=O)C(O)=O
SLCO1A2	DB00537	J01MA02,S01AX13,S03AA07,S02AA15	solute carrier organic anion transporter family, member 1A2	PMID:18668430	DB00537	approved; investigational	Ciprofloxacin	Ciprofloxacin dihydrochloride; Ciprofloxacin HCl; Ciprofloxacin hydrochloride; Ciprofloxacin monohydrochloride; Ciprofloxacina	Bacquinor; Baycip; Bernoflox; Ciflox; Cifloxin; Ciloxan; Ciprinol; Cipro; Cipro I.V.; Cipro XL; Cipro XR; Ciprobay; Ciprocinol; Ciprodar; Cipromycin; Ciproquinol; Ciproxan; Ciproxin; Flociprin; Floxin; Ocuflox; Proquin XR; Septicide; Velomonit	OC(=O)C1=CN(C2CC2)C2=CC(N3CCNCC3)=C(F)C=C2C1=O
SLCO1A2	DB00467	J01MA04,J01MA19	solute carrier organic anion transporter family, member 1A2	PMID:18668430	DB00467	approved	Enoxacin		Penetrex	CCN1C=C(C(O)=O)C(=O)C2=CC(F)=C(N=C12)N1CCNCC1
SLCO1A2	DB01044	J01MA16,S01AX21	solute carrier organic anion transporter family, member 1A2	PMID:18668430	DB01044	approved; investigational	Gatifloxacin		Tequin; Zymar	COC1=C2N(C=C(C(O)=O)C(=O)C2=CC(F)=C1N1CCNC(C)C1)C1CC1
SLCO1A2	DB01137	J01MA12,S01AX19	solute carrier organic anion transporter family, member 1A2	PMID:17274666,PMID:18668430	DB01137	approved; investigational	Levofloxacin	L-Ofloxacin	Cravit; Cravit Ophthalmic; Elequine; Floxel; Iquix; Leroxacin; Lesacin; Levaquin; Levokacin; Levox; Levoxacin; Mosardal; Nofaxin; Quixin; Reskuin; Tavanic; Volequin	C[C@H]1COC2=C3N1C=C(C(O)=O)C(=O)C3=CC(F)=C2N1CCN(C)CC1
SLCO1A2	DB00279	H03AA02	solute carrier organic anion transporter family, member 1A2	PMID:18668430	DB00279	approved	Liothyronine	L-Liothyronine; Liothyronin; Liothyronine Sodium; T3 liothyronine; Triiodothyronine	Cytomel; Tertroxin; Tresitope; Triostat	N[C@@H](CC1=CC(I)=C(OC2=CC(I)=C(O)C=C2)C(I)=C1)C(O)=O
SLCO1A2	DB00978	J01MA07,S01AX17	solute carrier organic anion transporter family, member 1A2	PMID:18668430	DB00978	approved	Lomefloxacin	LFLX; lomefloxacin hydrochloride; Lomefloxacine [French]; Lomefloxacino [Spanish]; Lomefloxacinum [Latin]	Bareon; Maxaquin	CCN1C=C(C(O)=O)C(=O)C2=CC(F)=C(N3CCNC(C)C3)C(F)=C12
SLCO1A2	DB01059	J01MA06,S01AX12	solute carrier organic anion transporter family, member 1A2	PMID:18668430	DB01059	approved	Norfloxacin		Chibroxin; Noroxin	CCN1C=C(C(O)=O)C(=O)C2=CC(F)=C(C=C12)N1CCNCC1
SLCO1A2	DB00728	M03AC09	solute carrier organic anion transporter family, member 1A2	PMID:18668430	DB00728	approved	Rocuronium	Rocuronium bromide	Esmeron; Zemuron	CC(=O)O[C@H]1[C@H](C[C@H]2[C@@H]3CC[C@H]4C[C@H](O)[C@H](C[C@]4(C)[C@H]3CC[C@]12C)N1CCOCC1)[N+]1(CC=C)CCCC1
SLCO1A2	DB01098	C10AA07	solute carrier organic anion transporter family, member 1A2	PMID:18668430,PMID:19890253	DB01098	approved	Rosuvastatin	Rosuvastatin calcium ; ZD-4522	Astende; Cirantan; Cresadex; Crestor; Provisacor ; Razel; Rosedex; Rosimol; Rosumed; Rosustatin; Rosuvas; Rosuvast; Rosvel; Rovartal; Simestat; Sinlip; Visacor; Vivacor	CC(C)C1=NC(=NC(C2=CC=C(F)C=C2)=C1\C=C\[C@H](O)C[C@@H](O)CC(O)=O)N(C)S(=O)(=O)C
SLCO1A2	DB01232	J05AE01	solute carrier organic anion transporter family, member 1A2	PMID:18668430	DB01232	approved; investigational	Saquinavir	Saquinavir Mesylate; SQV	Fortovase; Invirase; ROC	CC(C)(C)NC(=O)[C@@H]1CC2CCCCC2CN1C[C@@H](O)[C@H](CC1=CC=CC=C1)NC(=O)[C@H](CC(N)=O)NC(=O)C1=NC2=CC=CC=C2C=C1
SLCO1A2	DB00619	L01XE01	solute carrier organic anion transporter family, member 1A2	PMID:21508937,PMID:21633340,PMID:19290786	DB00619	approved	Imatinib	Imatinib Mesylate; Imatinib Methansulfonate; STI-571	Gleevec; Glivec	CN1CCN(CC2=CC=C(C=C2)C(=O)NC2=CC(NC3=NC=CC(=N3)C3=CN=CC=C3)=C(C)C=C2)CC1
SLCO1A2	DB00175	C10AA03	solute carrier organic anion transporter family, member 1A2	PMID:19290786	DB00175	approved	Pravastatin	Pravastatin Sodium; Pravastatina [Spanish]; Pravastatine [French]; Pravastatinum [Latin]	Elisor; Lipostat; Mevalotin; Mevinolin; Oliprevin; Pravachol; Pravaselect; Selectin; Selipran; Vasten	CC[C@H](C)C(=O)O[C@H]1C[C@H](O)C=C2C=C[C@H](C)[C@H](CC[C@@H](O)C[C@@H](O)CC(O)=O)[C@@H]12
SLCO1A2	DB00199	D10AF02,J01FA01,S01AA17	solute carrier organic anion transporter family, member 1A2	PMID:18509328	DB00199	approved	Erythromycin	EM; Erythrocin; Erythrocin Stearate; Erythromycin estolate; Erythromycin ethylsuccinate; Erythromycin glucoheptonate; Erythromycin lactobionate; Erythromycin oxime; Erythromycin Stearate	Abboticin; Abomacetin; Ak-mycin; Akne-Mycin; Aknin; Benzamycin; Benzamycin Pak; Bristamycin; Dotycin; Dumotrycin; E-Base; E-Glades; E-Mycin; E-Solve 2; Emgel; EMU; Eritrocina; Ermycin; Ery-Sol; Ery-Tab; Eryc; Eryc 125; Eryc Sprinkles; Erycen; Erycette; Erycin; Erycinum; Eryderm; Erygel; Erymax; Erypar; Erythra-Derm; Erythro; Erythro-Statin; Erythrogran; Erythroguent; Erythromast 36; Erythromid; E…	CC[C@H]1OC(=O)[C@H](C)[C@@H](O[C@H]2C[C@@](C)(OC)[C@@H](O)[C@H](C)O2)[C@H](C)[C@@H](O[C@@H]2O[C@H](C)C[C@@H]([C@H]2O)N(C)C)[C@](C)(O)C[C@@H](C)C(=O)[C@H](C)[C@@H](O)[C@]1(C)O
SLCO1A2	DB00950	R06AX26	solute carrier organic anion transporter family, member 1A2	PMID:21787191,PMID:17215845,PMID:19290786,PMID:18668430,PMID:17301733	DB00950	approved	Fexofenadine	Carboxyterfenadine; Fexofenadine hydrochloride; Fexofendine; Terfenadine acid metabolite; Terfenadine carboxylate; Terfenadine-COOH	Allegra; Allegra-D 12 Hour; Allegra-D 24 Hour	CC(C)(C(O)=O)C1=CC=C(C=C1)C(O)CCCN1CCC(CC1)C(O)(C1=CC=CC=C1)C1=CC=CC=C1
SLCO1A2	DB00564	N03AF01	solute carrier organic anion transporter family, member 1A2	PMID:17112801	DB00564	approved; investigational	Carbamazepine	Carbamezepine	Apo-Carbamazepine; Atretol; Biston; Calepsin; Carbamazepen; Carbatrol; Carbazepine; Carbelan; Epitol; Equetro; Finlepsin; Karbamazepin; Lexin; Neurotol; Novo-Carbamaz; Nu-Carbamazepine; Sirtal; Stazepin; Stazepine; Taro-Carbamazepine; Taro-Carbamazepine Cr; Tegretal; Tegretol; Tegretol Chewtabs; Tegretol Cr; Tegretol-Xr; Telesmin; Teril; Timonil	NC(=O)N1C2=CC=CC=C2C=CC2=CC=CC=C12
SLCO1A2	DB01092	N/A	solute carrier organic anion transporter family, member 1A2	PMID:19290786,PMID:18668430	DB01092	approved	Ouabain	G-Strophanthin; Ouabagenin L-Rhamnoside; Ouabain Octahydrate; Ouabain, Octahydrate; Ouabaine; Strophanthin G; Strophanthin-G	Acocantherin; Astrobain; G-Strophicor; Gratibain; Gratus Strophanthin; Kombetin; Purostrophan; Rectobaina; Solufantina; Strodival; Strophalen; Strophoperm; Strophosan; Uabaina; Uabanin	C[C@@H]1O[C@@H](O[C@H]2C[C@@H](O)[C@]3(CO)[C@H]4[C@H](O)C[C@]5(C)[C@H](CC[C@]5(O)[C@@H]4CC[C@]3(O)C2)C2=CC(=O)OC2)[C@H](O)[C@H](O)[C@H]1O
SLCO1A2	DB00145	N/A	solute carrier organic anion transporter family, member 1A2	Pathway:PA164713948	DB00145	approved; nutraceutical	Glycine	2-Aminoacetic acid; Aminoacetic acid; Aminoethanoic acid; Gly	Aciport; Glicoamin; Glycocoll; Glycolixir; Glycosthene; Gyn-Hydralin; Padil	NCC(O)=O
SLCO1A2	DB01601	N/A	solute carrier organic anion transporter family, member 1A2	PMID:20051929	DB01601	approved	Lopinavir	ABT-378; LPV	Aluviran; Koletra	CC(C)[C@H](N1CCCNC1=O)C(=O)N[C@H](C[C@H](O)[C@H](CC1=CC=CC=C1)NC(=O)COC1=C(C)C=CC=C1C)CC1=CC=CC=C1
SLCO1A2	DB04703	N/A	solute carrier organic anion transporter family, member 1A2	PMID:17301733	DB04703	N/A
SLCO2B1	DB01049	C04AE01	solute carrier organic anion transporter family, member 2B1		DB01049	approved	Ergoloid mesylate		Alkergot; Circanol; Co-Dergocrine Mesylate; Deapril-ST; Dihydroergotoxin Mesilat; Dihydroergotoxin Mesylate; Dihydroergotoxin Methanesulfonate; Dihydroergotoxine Mesilate; Dihydroergotoxine Mesylate; Dihydroergotoxine Methanesulfonate; Dihydroergotoxine Methanesulphonate; Ergoloid Mesylates [Usan]; Gerimal; Hydergin; Hydergine; Hydergine LC; Hydrogenated Ergot Alkaloids; Ischelium; Redergin; Trig…	CCC(C)(C)C1N2C(=O)C(NC(=O)C3CC4C(CC5=CNC6=CC=CC4=C56)N(C)C3)(OC2(O)C2CCCN2C1=O)C(C)C
SLCO2B1	DB01258	C09XA02	solute carrier organic anion transporter family, member 2B1	PMID:20664534,PMID:21787191	DB01258	approved; investigational	Aliskiren	Rasilez; SPP 100	Rasilez; Tekturna	COCCCOC1=C(OC)C=CC(C[C@@H](C[C@H](N)[C@@H](O)C[C@@H](C(C)C)C(=O)NCC(C)(C)C(N)=O)C(C)C)=C1
SLCO2B1	DB00655	G03CA07,G03CC04	solute carrier organic anion transporter family, member 2B1	PMID:18668430	DB00655	approved	Estrone		Aquacrine; Crinovaryl; Cristallovar; Crystogen; Destrone; Disynformon; Endofolliculina; Esterone; Estrin; Estrogenic Substance; Estrol; Estron; Estrona; Estrona [INN-Spanish]; Estrona [Spanish]; Estrone [Usan:Inn]; Estrone-A; Estronum [INN-Latin]; Estrovarin; Estrugenone; Estrusol; Femestrone Inj.; Femestrone Injection; Femidyn; Fermidyn; Folikrin; Folipex; Folisan; Follestrine; Follestrol; Folli…	C[C@]12CC[C@H]3[C@@H](CCC4=C3C=CC(O)=C4)[C@@H]1CCC2=O
SLCO2B1	DB01095	C10AA04	solute carrier organic anion transporter family, member 2B1	PMID:19890253,PMID:18668430	DB01095	approved	Fluvastatin	Fluindostatin ; Fluvastatin sodium; Fluvastatina [INN-Spanish] ; Fluvastatine [INN-French] ; Fluvastatinum [INN-Latin]	Canef; Cranoc; Lescol; Lescol XL	CC(C)N1C(\C=C\[C@H](O)C[C@H](O)CC(O)=O)=C(C2=CC=C(F)C=C2)C2=CC=CC=C12
SLCO2B1	DB00175	C10AA03	solute carrier organic anion transporter family, member 2B1	PMID:19890253,PMID:18668430	DB00175	approved	Pravastatin	Pravastatin Sodium; Pravastatina [Spanish]; Pravastatine [French]; Pravastatinum [Latin]	Elisor; Lipostat; Mevalotin; Mevinolin; Oliprevin; Pravachol; Pravaselect; Selectin; Selipran; Vasten	CC[C@H](C)C(=O)O[C@H]1C[C@H](O)C=C2C=C[C@H](C)[C@H](CC[C@@H](O)C[C@@H](O)CC(O)=O)[C@@H]12
SLCO2B1	DB01098	C10AA07	solute carrier organic anion transporter family, member 2B1	PMID:19890253,PMID:18668430	DB01098	approved	Rosuvastatin	Rosuvastatin calcium ; ZD-4522	Astende; Cirantan; Cresadex; Crestor; Provisacor ; Razel; Rosedex; Rosimol; Rosumed; Rosustatin; Rosuvas; Rosuvast; Rosvel; Rovartal; Simestat; Sinlip; Visacor; Vivacor	CC(C)C1=NC(=NC(C2=CC=C(F)C=C2)=C1\C=C\[C@H](O)C[C@@H](O)CC(O)=O)N(C)S(=O)(=O)C
SLCO2B1	DB00471	R03DC03	solute carrier organic anion transporter family, member 2B1	RSID:rs12422149,RSID:rs2306168	DB00471	approved	Montelukast		Montair; Singulair; Singular	OC(=O)CC1(CC1)CS[C@H](CCC1=CC=CC=C1C(O)(C)C)C1=CC=CC(\C=C\C2=NC3=C(C=CC(Cl)=C3)C=C2)=C1
SLCO2B1	DB01076	C10AA05	solute carrier organic anion transporter family, member 2B1	PMID:19890253,PMID:18668430,PMID:17178262	DB01076	approved	Atorvastatin	Atorvastatin calcium	Atogal; Atorpic; Cardyl; Faboxim; Hipolixan; Lipitor; Lipotropic; Lipovastatinklonal; Liprimar; Lowden; Normalip; Sincol; Sortis; Sotis; Torvacard; Torvast; Totalip; Tozalip; Tulip; Vastina; Xanator; Xarator; Xavator; Zurinel	CC(C)C1=C(C(=O)NC2=CC=CC=C2)C(=C(N1CC[C@@H](O)C[C@@H](O)CC(O)=O)C1=CC=C(F)C=C1)C1=CC=CC=C1
SLCO2B1	DB00439	C10AA06	solute carrier organic anion transporter family, member 2B1	PMID:17178262	DB00439	withdrawn	Cerivastatin	Cerivastatin sodium; Cerivastatin, sodium salt	Baycol; Lipobay; Rivastatin	COCC1=C(C2=CC=C(F)C=C2)C(\C=C\[C@@H](O)C[C@@H](O)CC(O)=O)=C(C(C)C)N=C1C(C)C
SLCO2B1	DB01241	C10AB04	solute carrier organic anion transporter family, member 2B1	PMID:21787191,PMID:17178262	DB01241	approved	Gemfibrozil		Apo-Gemfibrozil; Bolutol; Cholespid; Decrelip; Fibratol; Fibrocit; Gemfibril; Gemfibromax; Gemlipid; Gen-Fibro; Genlip; Gevilon; Hipolixan; Jezil; Lipozid; Lipur; Lopid; Novo-Gemfibrozil; Nu-Gemfibrozil	CC1=CC(OCCCC(C)(C)C(O)=O)=C(C)C=C1
SLCO2B1	DB01016	A10BB01	solute carrier organic anion transporter family, member 2B1	PMID:15640378,PMID:18668430,PMID:17178262	DB01016	approved	Glyburide	Apo-Glibenclamide; Glibenclamida [INN-Spanish]; Glibenclamide; Glibenclamidum [INN-Latin]	Abbenclamide; Adiab; Azuglucon; Bastiverit; Benclamin; Betanase; Betanese 5; Calabren; Cytagon; Daonil; Debtan; Dia-basan; Diabeta; Diabiphage; Dibelet; Duraglucon; Euclamin; Euglucan; Euglucon; Euglucon 5; Euglykon; GBN 5; Gen-Glybe; Gewaglucon; Gilemal; Glamide; Glibadone; Gliban; Gliben; Gliben-Puren N; Glibenbeta; Glibenclamid AL; Glibenclamid Basics; Glibenclamid Fabra; Glibenclamid Generico…	COC1=C(C=C(Cl)C=C1)C(=O)NCCC1=CC=C(C=C1)S(=O)(=O)NC(=O)NC1CCCCC1
SLCO2B1	DB00641	C10AA01	solute carrier organic anion transporter family, member 2B1	PMID:17178262	DB00641	approved	Simvastatin	Simvastatin [Usan:Ban:Inn]; Simvastatina [Spanish]; Simvastatine [French]; Simvastatinum [Latin]	Cholestat; Coledis; Colemin; Corolin; Denan; Labistatin; Lipex; Lodales; Medipo; Nivelipol; Pantok; Rendapid; Simovil; Sinvacor; Sivastin; Synvinolin; Vasotenal; Zocor; Zocord	CCC(C)(C)C(=O)O[C@H]1C[C@@H](C)C=C2C=C[C@H](C)[C@H](CCC3C[C@@H](O)CC(=O)O3)[C@@H]12
SLCO2B1	DB00559	C02KX01	solute carrier organic anion transporter family, member 2B1	PMID:17251982,PMID:18668430	DB00559	approved; investigational	Bosentan	Bosentan hydrate	Tracleer	COC1=CC=CC=C1OC1=C(NS(=O)(=O)C2=CC=C(C=C2)C(C)(C)C)N=C(N=C1OCCO)C1=NC=CC=N1
SLCO2B1	DB01045	J04AB02	solute carrier organic anion transporter family, member 2B1	PMID:17251982	DB01045	approved	Rifampin	RFP	Archidyn; L-5103 Lepetit; R/AMP; RAMP; Rfamipicin; Rifa; Rifadin; Rifadin IV; Rifadine; Rifagen; Rifaldazin; Rifaldazine; Rifaldin; Rifampicin; Rifampicin SV; Rifamycin; Rifamycin Amp; Rifaprodin; Rifoldin; Rifoldine; Riforal; Rimactan; Rimactane; Rimactin; Rimazid; Rofact; Tubocin	CO[C@H]1\C=C\O[C@@]2(C)OC3=C(C)C(O)=C4C(O)=C(NC(=O)\C(C)=C/C=C/[C@H](C)[C@H](O)[C@@H](C)[C@H](O)[C@H](C)[C@H](OC(C)=O)[C@@H]1C)C(\C=N\N1CCN(C)CC1)=C(O)C4=C3C2=O
SLCO2B1	DB00950	R06AX26	solute carrier organic anion transporter family, member 2B1	PMID:21787191,PMID:17215845,PMID:18668430	DB00950	approved	Fexofenadine	Carboxyterfenadine; Fexofenadine hydrochloride; Fexofendine; Terfenadine acid metabolite; Terfenadine carboxylate; Terfenadine-COOH	Allegra; Allegra-D 12 Hour; Allegra-D 24 Hour	CC(C)(C(O)=O)C1=CC=C(C=C1)C(O)CCCN1CCC(CC1)C(O)(C1=CC=CC=C1)C1=CC=CC=C1
SLCO2B1	DB00973	C10AX09	solute carrier organic anion transporter family, member 2B1	PMID:18551036	DB00973	approved	Ezetimibe		Ezedoc; Ezetrol; Zetia	O[C@@H](CC[C@@H]1[C@H](N(C1=O)C1=CC=C(F)C=C1)C1=CC=C(O)C=C1)C1=CC=C(F)C=C1
SLCO2B1	DB01053	J01CE01,S01AA14,J01CE02,J01CE10	solute carrier organic anion transporter family, member 2B1	PMID:18668430	DB01053	approved	Penicillin G		Abbocillin; Ayercillin; Benzopenicillin; Benzylpenicillin; Benzylpenicillin G; Benzylpenicillinic Acid; Bicillin; Bicillin L-A; Cillora; Cilloral; Cilopen; Compocillin G; Cosmopen; Crysticillin 300 A.S.; Dropcillin; Free Benzylpenicillin; Free Penicillin G; Free Penicillin Ii; Galofak; Gelacillin; Liquacillin; Megacillin; Pencillin G; Penicillin; Penicillin G Potassium; Penicillin G Potassium in …	CC1(C)S[C@@H]2[C@H](NC(=O)CC3=CC=CC=C3)C(=O)N2[C@H]1C(O)=O
SRC	DB01254	L01XE06	v-src sarcoma (Schmidt-Ruppin A-2) viral oncogene homolog (avian)		DB01254	approved; investigational	Dasatinib	BMS-354825	Sprycel	CC1=NC(NC2=NC=C(S2)C(=O)NC2=C(C)C=CC=C2Cl)=CC(=N1)N1CCN(CCO)CC1
SRC	DB00269	G03CA06	v-src sarcoma (Schmidt-Ruppin A-2) viral oncogene homolog (avian)	Pathway:PA164713508	DB00269	approved	Chlorotrianisene	Chloortrianisestrol; Chlorestrolo; Chlorotrianisenum [INN-Latin]; Chlorotrianisine; Chlorotrianizen; Chlortrianisen; Chlortrianisene; Chlortrianisenum; Chlortrianisestrol; Chlortrianisoestrolum; Chlortrianizen; Clorotrianiseno [INN-Spanish]; CTA	Anisene; Chlorotrisin; Clorestrolo; Clorotrisin; Hormonisene; Khlortrianizen; Merbentul; Metace; Rianil; Tace; Tace-Fn; Trianisestrol	COC1=CC=C(C=C1)C(Cl)=C(C1=CC=C(OC)C=C1)C1=CC=C(OC)C=C1
SRC	DB00286	G03CA57	v-src sarcoma (Schmidt-Ruppin A-2) viral oncogene homolog (avian)	Pathway:PA164713508	DB00286	approved	Conjugated Estrogens	Estrogens; Estrone Estrone Hydrogen Sulfate; Estrone Hydrogen Sulfate; Estrone Sodium Sulfate; Estrone Sulfate; Estrone Sulfate Sodium; Estrone Sulphate; Estrone-sulfate; Oestrone Sulphate; Sodium Estrone Sulfate	Conestoral; Evex; Hyhorin; Morestin; Par Estro; Premarin; Premarin tabs; Premarin Vaginal; Prempro; Prempro/Premphase	[Na+].C[C@]12CC[C@H]3[C@@H](CCC4=CC(OS([O-])(=O)=O)=CC=C34)[C@@H]1CCC2=O
SRC	DB00255	G03CB02,G03CC05,L02AA01	v-src sarcoma (Schmidt-Ruppin A-2) viral oncogene homolog (avian)	Pathway:PA164713508	DB00255	approved	Diethylstilbestrol	DEB; DES; Diethylstilbesterol; Diethylstilbestrol BP; Diethylstilboesterol; Dietilestilbestrol; Percutatrine oestrogenique iscovesco; Rcra waste number U089; trans-Diethylstilbesterol; trans-Diethylstilbestrol; trans-Diethylstilboesterol	Acnestrol; Agostilben; Antigestil; Bio-des; Bufon; Climaterine; Comestrol; Comestrol estrobene; Cyren; Cyren A; Dawe's destrol; Desma; Destrol; Di-Estryl; Diastyl; Dibestrol; DiBestrol 2 Premix; Dicorvin; Distilbene; Domestrol; Dyestrol; Estilben; Estilbin MCO; Estril; Estrobene; Estrogenine; Estromenin; Estrosyn; Follidiene; Fonatol; Grafestrol; Gynopharm; Hi-Bestrol; Idroestril; Iscovesco; Maka…	CCC(=C(CC)C1=CC=C(O)C=C1)C1=CC=C(O)C=C1
SRC	DB00783	G03CA01,G03CA03,L02AA02,L02AA03	v-src sarcoma (Schmidt-Ruppin A-2) viral oncogene homolog (avian)	Pathway:PA164713508	DB00783	approved; investigational	Estradiol	Beta-Estradiol; Cis-Estradiol; Cis-Oestradiol; D-Estradiol; D-Oestradiol; Dihydrofollicular Hormone; Dihydrofolliculin; Dihydroxyesterin; Dihydroxyestrin; Dihydroxyoestrin; Estradiol Cypionate; Estradiol Valerate; Estradiol-17beta	Aerodiol; Agofollin; Alora; Altrad; Amnestrogen; Aquadiol; Bardiol; Climaderm; Climara; Combipatch; Compudose; Compudose 200; Compudose 365; Corpagen; Delestrogen; Depo-Estradiol; Dermestril; Dihydromenformon; Dihydrotheelin; Dimenformon; Dimenformon Prolongatum; Diogyn; Diogynets; Divigel; Elestrin; Encore; Esclim; Estinyl; Estrace; Estraderm; Estraderm Tts; Estradurin; Estrasorb; Estreva; Estri…	C[C@]12CC[C@H]3[C@@H](CCC4=C3C=CC(O)=C4)[C@@H]1CC[C@@H]2O
SRC	DB00655	G03CA07,G03CC04	v-src sarcoma (Schmidt-Ruppin A-2) viral oncogene homolog (avian)	Pathway:PA164713508	DB00655	approved	Estrone		Aquacrine; Crinovaryl; Cristallovar; Crystogen; Destrone; Disynformon; Endofolliculina; Esterone; Estrin; Estrogenic Substance; Estrol; Estron; Estrona; Estrona [INN-Spanish]; Estrona [Spanish]; Estrone [Usan:Inn]; Estrone-A; Estronum [INN-Latin]; Estrovarin; Estrugenone; Estrusol; Femestrone Inj.; Femestrone Injection; Femidyn; Fermidyn; Folikrin; Folipex; Folisan; Follestrine; Follestrol; Folli…	C[C@]12CC[C@H]3[C@@H](CCC4=C3C=CC(O)=C4)[C@@H]1CCC2=O
SRC	DB00977	G03CA01	v-src sarcoma (Schmidt-Ruppin A-2) viral oncogene homolog (avian)	Pathway:PA164713508	DB00977	approved	Ethinyl Estradiol	17 alpha-Ethinylestradiol; 17 alpha-Ethynylestradiol; 17 alpha-Ethynyloestradiol; Aethinyloestradiolum; Aethinyoestradiol [German]; EE; EO; Ethinyl-Oestranol; Ethinylestradiolum [INN-Latin]; Ethinylestriol; Ethinyloestradiol; Ethynyl estradiol; Ethynylestradiol; Ethynyloestradiol; Etinilestradiol [INN-Spanish]	Amenoron; Amenorone; Anovlar; Cyclosa; Dicromil; Diognat-E; Diogyn E; Diogyn-E; Diprol; Dyloform; Ertonyl; Esteed; Estigyn; Eston-E; Estopherol; Estoral; Estorals; Ethidol; Ethinoral; Ethy 11; Eticyclin; Eticyclol; Eticylol; Etinestrol; Etinestryl; Etinoestryl; Etistradiol; Etivex; Follicoral; Ginestrene; Gynolett; Halodrin; Inestra; Kolpolyn; Linoral; Marvelon; Menolyn; Mercilon; Microfollin; Ne…	C[C@]12CC[C@H]3[C@@H](CCC4=C3C=CC(O)=C4)[C@@H]1CC[C@@]2(O)C#C
SRC	DB01394	M04AC01	v-src sarcoma (Schmidt-Ruppin A-2) viral oncogene homolog (avian)	Pathway:PA164728095	DB01394	approved	Colchicine	Colchicin; Colchicina; Colchicinum	Col-probenecid; Colbenemid; Condylon; Proben-C	COC1=C(OC)C(OC)=C2C(CC[C@H](NC(C)=O)C3=CC(=O)C(OC)=CC=C23)=C1
SRC	DB00988	C01CA04	v-src sarcoma (Schmidt-Ruppin A-2) viral oncogene homolog (avian)	Pathway:PA164728095	DB00988	approved	Dopamine	DA; Deoxyepinephrine; Dopamin; Dopamine HCl; Dophamine; Hydroxytyramin; Hydroxytyramine; Oxytyramine	Intropin; Revimine	NCCC1=CC(O)=C(O)C=C1
SRC	DB00864	D11AX14,L04AA05	v-src sarcoma (Schmidt-Ruppin A-2) viral oncogene homolog (avian)	Pathway:PA164728095	DB00864	approved; investigational	Tacrolimus	FK-506; FK5; K506; Tacarolimus; tacrolimus hydrate	Fujimycin; LCP-Tacro; Prograf; Protopic	CO[C@@H]1C[C@@H](CC[C@H]1O)\C=C(/C)[C@H]1OC(=O)[C@@H]2CCCCN2C(=O)C(=O)[C@]2(O)O[C@@H]([C@H](C[C@H]2C)OC)[C@H](C[C@@H](C)C\C(C)=C\[C@@H](CC=C)C(=O)C[C@H](O)[C@H]1C)OC
SRC	DB00396	G03AC06,G03DA02,G03DA03,G03DA04,L02AB02	v-src sarcoma (Schmidt-Ruppin A-2) viral oncogene homolog (avian)	Pathway:PA164713554	DB00396	approved	Progesterone	Corpus Luteum Hormone; Progesterona [INN-Spanish]; Progesteronum; Progesteronum [INN-Latin]	Agolutin; Amen; Bio-Luton; Colprosterone; Corlutin; Corlutina; Corluvite; Corporin; Crinone; Curretab; Cyclogest; Cyclogesterin; Cycrin; Delalutin; Flavolutan; Fologenon; Gesterol; Gesterol 100; Gesterol 50; Gestiron; Gestone; Gestormone; Gestron; Glanducorpin; Gynlutin; Gynoluton; Gynolutone; Hormoflaveine; Hormoluton; Lingusorbs; Lipo-Lutin; Lucorteum; Lucorteum Sol; Luteal Hormone; Luteinique;…	CC(=O)[C@H]1CC[C@H]2[C@@H]3CCC4=CC(=O)CC[C@]4(C)[C@H]3CC[C@]12C
SRC	DB00608	P01BA01,P01BA02	v-src sarcoma (Schmidt-Ruppin A-2) viral oncogene homolog (avian)	Pathway:PA164713482,Pathway:PA164713629,Pathway:PA164713487	DB00608	approved	Chloroquine	Chloraquine; Chlorochine; Chloroquina; Chloroquine Phosphate; Chloroquinium; Chlorquin; Clorochina; Hydroxychloroquine Sulfate	3377 RP opalate; Amokin; Aralen; Aralen HCl; Arechin; Arthrochin; Artrichin; Avlochlor; Avloclor; Bemaco; Bemaphate; Bemasulph; Benaquin; Bipiquin; Capquin; Chemochin; Chingamin; Chlorochin; Cidanchin; Cocartrit; Delagil; Dichinalex; Elestol; Gontochin; Heliopar; Imagon; Iroquine; Klorokin; Lapaquin; Malaquin; Malaren; Malarex; Mesylith; Neochin; Nivachine; Nivaquine; Nivaquine B; Pfizerquine; Pl…	CCN(CC)CCCC(C)NC1=C2C=CC(Cl)=CC2=NC=C1
SRC	DB01064	C01CA02,D08AX05	v-src sarcoma (Schmidt-Ruppin A-2) viral oncogene homolog (avian)	PMID:9363896,PMID:14990578	DB01064	approved	Isoproterenol	Epinephrine Isopropyl Homolog; IPA; Isoprenalin; Isoprenaline; Isopropydrin; Isopropyladrenaline; Isopropylarterenol; Isopropylnoradrenaline; Isopropylnorepinephrine; Isoproterenol Chloride; Isoproterenol HCl; L-Isopropylnoradrenaline; L-Isoproterenol; N-Isopropylnoradrenaline; N-Isopropylnorepinephrine	Aerolone; Aleudrin; Aleudrine; Aludrin; Aludrine; Asiprenol; Asmalar; Assiprenol; Bellasthman; Bronkephrine; Euspiran; Isadrine; Isonorene; Isonorin; Isorenin; Isuprel; Isuprel Mistometer; Isupren; Medihaler-Iso; Neo-Epinine; Neodrenal; Norisodrine; Norisodrine Aerotrol; Novodrin; Proternol; Respifral; Saventrine; Vapo-Iso	CC(C)NCC(O)C1=CC(O)=C(O)C=C1
SRC	DB01678	N/A	v-src sarcoma (Schmidt-Ruppin A-2) viral oncogene homolog (avian)		DB01678	experimental	RU84687	N-acetyl-N-[1-(1,1'-biphenyl-4-ylmethyl)-2-oxoazepan-3-yl]-3-formyl-O-phosphonotyrosinamide		CC(=O)N[C@@H](CC1=CC=C(OP(O)(O)=O)C(C=O)=C1)C(=O)N[C@@H]1CCCCN(CC2=CC=C(C=C2)C2=CC=CC=C2)C1=O
SRC	DB01866	N/A	v-src sarcoma (Schmidt-Ruppin A-2) viral oncogene homolog (avian)		DB01866	experimental	RU79256			OC(=O)[C@@H](C1=CC=CC=C1)S(O)(=O)=O
SRC	DB01893	N/A	v-src sarcoma (Schmidt-Ruppin A-2) viral oncogene homolog (avian)		DB01893	experimental	N6-Benzyl Adenosine-5'-Diphosphate			O[C@H]1[C@H](CO[P@](O)(=O)OP(O)(O)=O)O[C@H]([C@@H]1O)N1C=NC2=C1N=CN=C2NCC1=CC=CC=C1
SRC	DB01908	N/A	v-src sarcoma (Schmidt-Ruppin A-2) viral oncogene homolog (avian)		DB01908	experimental	RU85493			CC(=O)N[C@@H](CC1=CC=C(OCC(O)=O)C(=C1)P(O)(O)=O)C(=O)N[C@@H]1CCCCN(CC2=CC=C(C=C2)C2=CC=CC=C2)C1=O
SRC	DB01947	N/A	v-src sarcoma (Schmidt-Ruppin A-2) viral oncogene homolog (avian)		DB01947	experimental	RU78262			OP(O)(=O)OC1=C(C=O)C=CC=C1
SRC	DB01962	N/A	v-src sarcoma (Schmidt-Ruppin A-2) viral oncogene homolog (avian)		DB01962	experimental	Phosphonotyrosine			N[C@@H](CC1=CC=C(OP(O)(O)=O)C=C1)C(O)=O
SRC	DB02175	N/A	v-src sarcoma (Schmidt-Ruppin A-2) viral oncogene homolog (avian)		DB02175	experimental	Malonic acid	1,3-Propanedioic acid; Carboxyacetic acid; Dicarboxylate; Dicarboxylic acid; Dicarboxylic Acid C3; Dicarboxymethane; Malonate; Metahnedicarboxylic Acid; Methanedicarboxylic acid; Propanedioic acid; Propanediolic Acid		OC(=O)CC(O)=O
SRC	DB02336	N/A	v-src sarcoma (Schmidt-Ruppin A-2) viral oncogene homolog (avian)		DB02336	experimental	RU83876			CC(=O)N[C@@H](CC1=CC=C(C(=C1)P(O)(O)=O)P(O)(O)=O)C(=O)N[C@@H]1CCCCN(CC2=CC=C(C=C2)C2=CC=CC=C2)C1=O
SRC	DB02432	N/A	v-src sarcoma (Schmidt-Ruppin A-2) viral oncogene homolog (avian)		DB02432	experimental	RU90395			COC(=O)C1=CC(C[C@@H](NC(C)=O)C(=O)N[C@@H]2CCCCN(CC3=CC=C(C=C3)C3=CC=CC=C3)C2=O)=CC=C1C(F)(C(O)=O)C(O)=O
SRC	DB02762	N/A	v-src sarcoma (Schmidt-Ruppin A-2) viral oncogene homolog (avian)		DB02762	experimental	RU79072			OP(O)(=O)OC1=CC=CC2=CC=C(N=C12)C#N
SRC	DB02908	N/A	v-src sarcoma (Schmidt-Ruppin A-2) viral oncogene homolog (avian)		DB02908	experimental	RU78783			OP(O)(=O)C(C1=CC=CC=C1)P(O)(O)=O
SRC	DB03023	N/A	v-src sarcoma (Schmidt-Ruppin A-2) viral oncogene homolog (avian)		DB03023	experimental	1-Tert-Butyl-3-(4-Chloro-Phenyl)-1h-Pyrazolo[3,4-D]Pyrimidin-4-Ylamine			CC(C)(C)N1[NH+]=C(C2=C1N=CN=C2N)C1=CC=C(Cl)C=C1
SRC	DB03078	N/A	v-src sarcoma (Schmidt-Ruppin A-2) viral oncogene homolog (avian)		DB03078	experimental	PASBN			O[P@@](=O)(OCC1=CC=CC=C1)OC1=C(C=O)C=CC=C1
SRC	DB03104	N/A	v-src sarcoma (Schmidt-Ruppin A-2) viral oncogene homolog (avian)		DB03104	experimental	RU82129			CC(=O)N\C(=C/C1=CC=C(CC(O)=O)C(C=O)=C1)C(=O)N[C@@H]1CCCCN(CC2=CC=C(C=C2)C2=CC=CC=C2)C1=O
SRC	DB03114	N/A	v-src sarcoma (Schmidt-Ruppin A-2) viral oncogene homolog (avian)		DB03114	experimental	PAS219			O[P@@](=O)(OCC1CCCCC1)OC1=C(C=O)C=CC=C1
SRC	DB03217	N/A	v-src sarcoma (Schmidt-Ruppin A-2) viral oncogene homolog (avian)		DB03217	experimental	DPI59			O[C@H](C1=CC=CC2=CC=CC=C12)P(O)(O)=O
SRC	DB03268	N/A	v-src sarcoma (Schmidt-Ruppin A-2) viral oncogene homolog (avian)		DB03268	experimental	RU82197			CC(=O)N[C@@H](CC1=CC=C(C(O)=O)C(C=O)=C1)C(=O)N[C@@H]1CCCCN(CC2=CC=C(C=C2)C2=CC=CC=C2)C1=O
SRC	DB03298	N/A	v-src sarcoma (Schmidt-Ruppin A-2) viral oncogene homolog (avian)		DB03298	experimental	Phenylphosphate			OP(O)(=O)OC1=CC=CC=C1
SRC	DB03306	N/A	v-src sarcoma (Schmidt-Ruppin A-2) viral oncogene homolog (avian)		DB03306	experimental	RU78300			COC1=CC=CC(C=O)=C1OP(O)(O)=O
SRC	DB03525	N/A	v-src sarcoma (Schmidt-Ruppin A-2) viral oncogene homolog (avian)		DB03525	experimental	RU79073			OP(O)(=O)OC1=C2NCCCC2=CC=C1
SRC	DB03591	N/A	v-src sarcoma (Schmidt-Ruppin A-2) viral oncogene homolog (avian)		DB03591	experimental	RU82209			CC(=O)N[C@@H](CC1=CC=C(C=C1)C(F)(F)P(O)(O)=O)C(=O)N[C@@H]1CCCCN(CC2=CC=C(C=C2)C2=CC=CC=C2)C1=O
SRC	DB03628	N/A	v-src sarcoma (Schmidt-Ruppin A-2) viral oncogene homolog (avian)		DB03628	experimental	ISO24			CCC1=CC=C(NC(=O)P(O)(O)=O)C=C1
SRC	DB03712	N/A	v-src sarcoma (Schmidt-Ruppin A-2) viral oncogene homolog (avian)		DB03712	experimental	RU85053			CC(=O)N[C@@H](CC1=CC=C(CC(O)=O)C(=C1)C(O)=O)C(=O)N[C@@H]1CCCCN(CC2=CC=C(C=C2)C2=CC=CC=C2)C1=O
SRC	DB03828	N/A	v-src sarcoma (Schmidt-Ruppin A-2) viral oncogene homolog (avian)		DB03828	experimental	RU78299			CC1=CC(C=O)=C(OP(O)(O)=O)C(C=O)=C1
SRC	DB03902	N/A	v-src sarcoma (Schmidt-Ruppin A-2) viral oncogene homolog (avian)		DB03902	experimental	Oxalic Acid			OC(=O)C(O)=O
SRC	DB04080	N/A	v-src sarcoma (Schmidt-Ruppin A-2) viral oncogene homolog (avian)		DB04080	experimental	RU78191			OC(=O)C(C(O)=O)C1=CC=CC=C1
SRC	DB04272	N/A	v-src sarcoma (Schmidt-Ruppin A-2) viral oncogene homolog (avian)		DB04272	experimental	Citric Acid			OC(=O)CC(O)(CC(O)=O)C(O)=O
SRC	DB04495	N/A	v-src sarcoma (Schmidt-Ruppin A-2) viral oncogene homolog (avian)		DB04495	experimental	RU81843			CC(=O)N[C@@H](CC1=CC=C(OP(O)(O)=O)C=C1)C(=O)N[C@@H]1CCCCN(CC2=CC=C(C=C2)C2=CC=CC=C2)C1=O
SRC	DB04739	N/A	v-src sarcoma (Schmidt-Ruppin A-2) viral oncogene homolog (avian)		DB04739	experimental	4-[(4-METHYL-1-PIPERAZINYL)METHYL]-N-[3-[[4-(3-PYRIDINYL)-2-PYRIMIDINYL]AMINO]PHENYL]-BENZAMIDE			CN1CCN(CC2=CC=C(C=C2)C(=O)NC2=CC=CC(NC3=NC=CC(=N3)C3=CN=CC=C3)=C2)CC1
SRC	DB04751	N/A	v-src sarcoma (Schmidt-Ruppin A-2) viral oncogene homolog (avian)		DB04751	experimental	Purvalanol A	6-((3-chloro)anilino)-2-(isopropyl-2-hydroxyethylamino)-9-isopropylpurine; Purv		CC(C)[C@H](CO)NC1=NC(NC2=CC=CC(Cl)=C2)=C2N=CN(C(C)C)C2=N1
SRC	DB06882	N/A	v-src sarcoma (Schmidt-Ruppin A-2) viral oncogene homolog (avian)		DB06882	experimental	1-[1-(3-aminophenyl)-3-tert-butyl-1H-pyrazol-5-yl]-3-naphthalen-1-ylurea			CC(C)(C)C1=NN(C(NC(=O)NC2=C3C=CC=CC3=CC=C2)=C1)C1=CC=CC(N)=C1
SRC	DB06883	N/A	v-src sarcoma (Schmidt-Ruppin A-2) viral oncogene homolog (avian)		DB06883	experimental	1-[1-(3-aminophenyl)-3-tert-butyl-1H-pyrazol-5-yl]-3-phenylurea			CC(C)(C)C1=NN(C(NC(=O)NC2=CC=CC=C2)=C1)C1=CC=CC(N)=C1
SRC	DB07335	N/A	v-src sarcoma (Schmidt-Ruppin A-2) viral oncogene homolog (avian)		DB07335	experimental	3-[4-AMINO-1-(1-METHYLETHYL)-1H-PYRAZOLO[3,4-D]PYRIMIDIN-3-YL]PHENOL			CC(C)N1N=C(C2=C1N=CN=C2N)C1=CC=CC(O)=C1
SRC	DB07662	N/A	v-src sarcoma (Schmidt-Ruppin A-2) viral oncogene homolog (avian)		DB07662	experimental	N-[4-(3-BROMO-PHENYLAMINO)-QUINAZOLIN-6-YL]-ACRYLAMIDE			BrC1=CC=CC(NC2=C3C=C(NC(=O)C=C)C=CC3=NC=N2)=C1
SRC	DB07966	N/A	v-src sarcoma (Schmidt-Ruppin A-2) viral oncogene homolog (avian)		DB07966	experimental	[4-({4-[(5-cyclopropyl-1H-pyrazol-3-yl)amino]quinazolin-2-yl}amino)phenyl]acetonitrile			N#CCC1=CC=C(NC2=NC3=CC=CC=C3C(NC3=NNC(=C3)C3CC3)=N2)C=C1
SRC	DB08052	N/A	v-src sarcoma (Schmidt-Ruppin A-2) viral oncogene homolog (avian)		DB08052	experimental	1-cyclopentyl-3-(1H-pyrrolo[2,3-b]pyridin-5-yl)-1H-pyrazolo[3,4-d]pyrimidin-4-amine			NC1=C2C(=NC=N1)N(N=C2C1=CC2=C(NC=C2)N=C1)C1CCCC1
SRC	DB08053	N/A	v-src sarcoma (Schmidt-Ruppin A-2) viral oncogene homolog (avian)		DB08053	experimental	1-cyclobutyl-3-(3,4-dimethoxyphenyl)-1H-pyrazolo[3,4-d]pyrimidin-4-amine			COC1=C(OC)C=C(C=C1)C1=NN(C2CCC2)C2=NC=NC(N)=C12
SRC	DB08054	N/A	v-src sarcoma (Schmidt-Ruppin A-2) viral oncogene homolog (avian)		DB08054	experimental	1-(1-methylethyl)-3-quinolin-6-yl-1H-pyrazolo[3,4-d]pyrimidin-4-amine			CC(C)N1N=C(C2=C(N)N=CN=C12)C1=CC2=CC=CN=C2C=C1
SRC	DB08192	N/A	v-src sarcoma (Schmidt-Ruppin A-2) viral oncogene homolog (avian)		DB08192	experimental	2-(4-CARCOXY-5-ISOPROPYLTHIAZOLYL)BENZOPIPERIDINE			CC(C)C1=C(N=C(S1)[C@@H]1CC2=C(CN1)C=CC=C2)C(O)=O
SRC	DB08462	N/A	v-src sarcoma (Schmidt-Ruppin A-2) viral oncogene homolog (avian)		DB08462	experimental	N-(4-PHENYLAMINO-QUINAZOLIN-6-YL)-ACRYLAMIDE			C=CC(=O)NC1=CC=C2N=CN=C(NC3=CC=CC=C3)C2=C1
SRC	DB08564	N/A	v-src sarcoma (Schmidt-Ruppin A-2) viral oncogene homolog (avian)		DB08564	experimental	(2E)-N-{4-[(3-bromophenyl)amino]quinazolin-6-yl}-4-(dimethylamino)but-2-enamide			CN(C)C\C=C\C(=O)NC1=CC=C2N=CN=C(NC3=CC(Br)=CC=C3)C2=C1
SRC	DB00091	N/A	v-src sarcoma (Schmidt-Ruppin A-2) viral oncogene homolog (avian)	Pathway:PA164713675	DB00091	N/A
SRC	DB00171	N/A	v-src sarcoma (Schmidt-Ruppin A-2) viral oncogene homolog (avian)	Pathway:PA164713554	DB00171	approved; nutraceutical	Adenosine triphosphate	5'-ATP; Adenosine 5'-triphosphate; Adenosine 5'-triphosphoric acid; Adenosine-5'-triphosphate; Adenosine, 5'-(tetrahydrogen triphosphate); Adenylpyrophosphoric acid; ATP; Triphosphoric acid adenosine ester	Adephos; Adetol; Adynol; Atipi; Atriphos; Cardenosine; Fosfobion; Glucobasin; Myotriphos; Phosphobion; Striadyne; Triadenyl; Triphosphaden	NC1=C2N=CN([C@@H]3O[C@H](CO[P@](O)(=O)O[P@](O)(=O)OP(O)(O)=O)[C@@H](O)[C@H]3O)C2=NC=N1
SRC	DB00155	N/A	v-src sarcoma (Schmidt-Ruppin A-2) viral oncogene homolog (avian)	Pathway:PA164713652	DB00155	approved; nutraceutical	L-Citrulline	2-Amino-5-uredovaleric acid; Citrulline; delta-Ureidonorvaline; N5-(Aminocarbonyl)ornithine; N5-Carbamoyl-L-ornithine; N5-carbamoylornithine; N5-carbamylornithine; Sitrulline		N[C@@H](CCCNC(N)=O)C(O)=O
SRC	DB00125	B05XB01	v-src sarcoma (Schmidt-Ruppin A-2) viral oncogene homolog (avian)	Pathway:PA164728155,Pathway:PA164728105,Pathway:PA164728194,Pathway:PA164713652	DB00125	approved; nutraceutical	L-Arginine	(S)-2-Amino-5-[(aminoiminomethyl)amino]pentanoic acid; 2-Amino-5-guanidinovaleric acid; Arginine; L-(+)-Arginine; L-a-Amino-d-guanidinovaleric acid; L-Arg	Argamine; Argivene; Detoxargin; Levargin; Minophagen A; R-Gene 10 (Pharmacia Corp.)	N[C@@H](CCCNC(N)=N)C(O)=O
SRC	DB00435	R07AX01	v-src sarcoma (Schmidt-Ruppin A-2) viral oncogene homolog (avian)	Pathway:PA164728227,Pathway:PA164728155,Pathway:PA164728105,Pathway:PA164728194,Pathway:PA164713652	DB00435	approved	Nitric Oxide		Amidogen, oxo-; INOmax; Mononitrogen monoxide; Nitric oxide 10% by volume or more; Nitric oxide trimer; Nitrogen monooxide; Nitrogen monoxide; Nitrogen oxide; nitrogen protoxide; Nitrosyl radical; NMO; NO; RCRA waste number P076	[N]=O
SRC	DB00890	G03CB01,G03CC02	v-src sarcoma (Schmidt-Ruppin A-2) viral oncogene homolog (avian)	Pathway:PA164713508	DB00890	approved	Dienestrol	Dehydrostilbestrol; Dehydrostilboestrol; Dienesterol; Dienoestrol	Agaldog; Cycladiene; Dienoestrol BP; Dienol; Dinestrol; Dinovex; DV; Estragard; Estraguard; Estrodienol; Estroral; Follormon; Gynefollin; Hormofemin; Isodienestrol; Oestrasid; Oestrodiene; Oestrodienol; Oestroral; Oestrovis; para-Dien; Restrol; Retalon; Sexadien; Synestrol; Teserene; Willnestrol	CC=C(C(=CC)C1=CC=C(O)C=C1)C1=CC=C(O)C=C1
SREBF2	DB00363	N05AH02	sterol regulatory element binding transcription factor 2	PMID:16027736	DB00363	approved	Clozapine	Clozapin	Asaleptin; Clozaril; Fazaclo ODT; Iprox; Leponex; Lepotex	CN1CCN(CC1)C1=NC2=CC(Cl)=CC=C2NC2=CC=CC=C12
SREBF2	DB00502	N05AD01	sterol regulatory element binding transcription factor 2	PMID:16027736	DB00502	approved	Haloperidol		ALDO; Aloperidin; Aloperidol; Aloperidolo; Aloperidon; Apo-Haloperidol; Bioperidolo; Brotopon; Dozic; Dozix; Einalon S; Eukystol; Galoperidol; Haldol; Haldol Decanoate; Haldol La; Haldol Solutab; Halidol; Halojust; Halol; Halopal; Haloperido; Haloperidol Decanoate; Haloperidol Intensol; Haloperidol Lactate; Halopidol; Halopoidol; Halosten; Keselan; Lealgin Compositum; Linton; Mixidol; Novo-Perido…	OC1(CCN(CCCC(=O)C2=CC=C(F)C=C2)CC1)C1=CC=C(Cl)C=C1
TFPI	DB00036	N/A	tissue factor pathway inhibitor (lipoprotein-associated coagulation inhibitor)		DB00036	N/A
TFPI	DB06779	N/A	tissue factor pathway inhibitor (lipoprotein-associated coagulation inhibitor)		DB06779	N/A
TOB2	DB01033	L01BB02	transducer of ERBB2, 2	PMID:12704389	DB01033	approved	Mercaptopurine	6 MP; 6-Mercaptopurine; Mercaptopurine Monohydrate; Mercapurin; MP	Ismipur; Leukerin; Leupurin; Mercaleukim; Mercaleukin; Mern; Puri-Nethol; Purimethol; Purinethol	S=C1N=CNC2=C1NC=N2
TOB2	DB00563	L01BA01,L04AX03	transducer of ERBB2, 2	PMID:12704389	DB00563	approved	Methotrexate	Amethopterin; Amethopterine; HDMTX; L-Amethopterin; Methopterin; Methotextrate; Methotrexat; Methotrexate Sodium; Methylaminopterin; Methylaminopterinum; MTX; N-Bismethylpteroylglutamic Acid	Abitrexate; Antifolan; Arbitrexate; Emtexate; Folex; Ledertrexate; Metatrexan; Methotrate; Mexate; Rheumatrex; Trexall	CN(CC1=CN=C2N=C(N)N=C(N)C2=N1)C1=CC=C(C=C1)C(=O)N[C@@H](CCC(O)=O)C(O)=O
TRIM13	DB01497	N/A	tripartite motif containing 13		DB01497	illicit; experimental	Etorphine	19-Propylorvinol; 7-alpha-Etorphine; DEA No. 9056; Etorphine HCl; Etorphine Hydrochloride; Etorphinum [INN-Latin]; M99	Immobilon	CCCC(C)(O)C1C[C@@]23C=CC1(OC)C1OC4=C(O)C=CC5=C4[C@]21CCN(C)[C@@H]3C5
TRIM13	DB01548	N/A	tripartite motif containing 13		DB01548	illicit; experimental	Diprenorphine			COC12CC[C@@]3(CC1C(C)(C)O)[C@H]1CC4=C5C(OC2[C@@]35CCN1CC1CC1)=C(O)C=C4
TRIM13	DB01565	N/A	tripartite motif containing 13		DB01565	illicit; experimental	Dihydromorphine			CN1CC[C@]23[C@H]4OC5=C(O)C=CC(C[C@@H]1[C@@H]2CC[C@@H]4O)=C35
TUBA1B	DB01873	N/A	tubulin, alpha 1b		DB01873	experimental; investigational	Epothilone D	KOS-862		C[C@H]1CCC\C(C)=C/C[C@@H](OC(=O)C[C@@H](O)C(C)(C)C(=O)[C@@H](C)[C@@H]1O)C(\C)=C\C1=CSC(C)=N1
TUBA1B	DB03010	N/A	tubulin, alpha 1b		DB03010	experimental; investigational	Epothilone B	EPO 906; EPO906; patupilone		C[C@H]1CCC[C@]2(C)O[C@H]2C[C@H](OC(=O)C[C@@H](O)C(C)(C)C(=O)[C@@H](C)[C@@H]1O)C(\C)=C\C1=CSC(C)=N1
TUBA1B	DB07574	N/A	tubulin, alpha 1b		DB07574	experimental	2-MERCAPTO-N-[1,2,3,10-TETRAMETHOXY-9-OXO-5,6,7,9-TETRAHYDRO-BENZO[A]HEPTALEN-7-YL]ACETAMIDE			COC1=CC2=C(C(OC)=C1OC)C1=CC=C(OC)C(=O)C=C1[C@H](CC2)NC(=O)CS
TXNRD1	DB01169	L01XX27	thioredoxin reductase 1		DB01169	approved; investigational	Arsenic trioxide	Acide Arsenieux [French]; Anhydride Arsenieux [French]; Arseni Trioxydum; Arsenic Blanc [French]; Arsenic Oxide; Arsenic Oxidearsenous Trioxide; Arsenic Sesquioxide; Arsenic Trioxide [UN1561] [Poison]; Arsenic, White; Arsenicum Album; Arsenigen Saure [German]; Arsenious Acid; Arsenious Acid Anhydride; Arsenious Oxide; Arsenious Trioxide; Arsenous Acid; Arsenous Acid Anhydride; Arsenous Anhydride;…	Arsenite; Arsenolite; Arsodent; Claudelite; Claudetite; Trisenox	O1[As]2O[As]1O2
TXNRD1	DB02338	N/A	thioredoxin reductase 1		DB02338	experimental	Nadph Dihydro-Nicotinamide-Adenine-Dinucleotidephosphate			NC(=O)C1=CN(C=CC1)[C@@H]1O[C@@H](CO[P@](O)(=O)O[P@@](O)(=O)OC[C@@H]2O[C@H]([C@H](OP(O)(O)=O)[C@H]2O)N2C=NC3=C2N=CN=C3N)[C@H](O)[C@H]1O
TXNRD1	DB03147	N/A	thioredoxin reductase 1		DB03147	experimental	Flavin-Adenine Dinucleotide			CC1=CC2=C(C=C1C)N(C[C@H](O)[C@H](O)[C@H](O)CO[P@](O)(=O)O[P@@](O)(=O)OC[C@H]1O[C@H]([C@H](O)[C@@H]1O)N1C=NC3=C1N=CN=C3N)C1=NC(=O)NC(=O)C1=N2
TXNRD1	DB03566	N/A	thioredoxin reductase 1		DB03566	experimental	Spermidine	1,5,10-Triazadecane; 1,8-Diamino-4-azaoctane; 4-Azaoctane-1,8-diamine; N-(3-Aminopropyl)-1,4-butane-diamine; N-(3-Aminopropyl)-1,4-butanediamine; N-(3-Aminopropyl)-1,4-diaminobutane; N-(3-aminopropyl)butane-1,4-diamine; Spermidin		NCCCCNCCCN
TXNRD1	DB04106	N/A	thioredoxin reductase 1		DB04106	experimental	Fotemustine	(+-)-Diethyl (1-(3-(2-chloroethyl)-3-nitrosoureido)ethyl)phosphonate; Diethyl-1-(3-(2-chloroethyl)-3-nitrosoureido)ethylphosphonate; Fotemustina [Spanish]; Fotemustinum [Latin]; Servier-10036		CCOP(=O)(OCC)[C@@H](C)NC(=O)N(CCCl)N=O
XPO1	DB00864	D11AX14,L04AA05	exportin 1 (CRM1 homolog, yeast)	Pathway:PA164728198	DB00864	approved; investigational	Tacrolimus	FK-506; FK5; K506; Tacarolimus; tacrolimus hydrate	Fujimycin; LCP-Tacro; Prograf; Protopic	CO[C@@H]1C[C@@H](CC[C@H]1O)\C=C(/C)[C@H]1OC(=O)[C@@H]2CCCCN2C(=O)C(=O)[C@]2(O)O[C@@H]([C@H](C[C@H]2C)OC)[C@H](C[C@@H](C)C\C(C)=C\[C@@H](CC=C)C(=O)C[C@H](O)[C@H]1C)OC
XPO1	DB00171	N/A	exportin 1 (CRM1 homolog, yeast)	Pathway:PA164713485	DB00171	approved; nutraceutical	Adenosine triphosphate	5'-ATP; Adenosine 5'-triphosphate; Adenosine 5'-triphosphoric acid; Adenosine-5'-triphosphate; Adenosine, 5'-(tetrahydrogen triphosphate); Adenylpyrophosphoric acid; ATP; Triphosphoric acid adenosine ester	Adephos; Adetol; Adynol; Atipi; Atriphos; Cardenosine; Fosfobion; Glucobasin; Myotriphos; Phosphobion; Striadyne; Triadenyl; Triphosphaden	NC1=C2N=CN([C@@H]3O[C@H](CO[P@](O)(=O)O[P@](O)(=O)OP(O)(O)=O)[C@@H](O)[C@H]3O)C2=NC=N1
AAK1	DB00541	L01CA02	AP2 associated kinase 1	PMID:1583761	DB00541	approved; investigational	Vincristine	22-Oxovincaleukoblastine; Indole alkaloid; LCR; Leurocristine; VCR; VIN; Vincristina [DCIT]; Vincristine Sulfate; Vincristinum [INN-Latin]; Vincrstine; Vincrystine; Z-D-Val-Lys(Z)-OH	Marqibo; Onco TCS; Oncovin; Vincasar; Vincasar PFS; Vincrex; Vincristine Sulfate PFS; Vinkristin	CC[C@]1(O)C[C@H]2CN(C1)CCC1=C(NC3=CC=CC=C13)[C@@](C2)(C(=O)OC)C1=C(OC)C=C2N(C=O)[C@@H]3[C@]4(CCN5CC=C[C@](CC)([C@@H]45)[C@@H](OC(C)=O)[C@]3(O)C(=O)OC)C2=C1
AAK1	DB00023	N/A	AP2 associated kinase 1	PMID:1583761	DB00023	N/A
AASS	DB00142	N/A	aminoadipate-semialdehyde synthase		DB00142	approved; nutraceutical	L-Glutamic Acid	(2S)-2-Aminopentanedioic acid; (S)-(+)-Glutamic acid; (S)-2-Aminopentanedioic acid; (S)-Glutamic acid; 1-Aminopropane-1,3-dicarboxylic acid; 2-Aminoglutaric acid; 2-Aminopentanedioic acid; a-Aminoglutaric acid; a-Glutamic acid; Glutamic acid; Glutaminic acid; L-(+)-Glutamic acid; L-a-Aminoglutaric acid; L-Glutamate; L-Glutaminic acid	Aciglut; Glusate; Glutacid; Glutamicol; Glutamidex; Glutaminol; Glutaton	N[C@@H](CCC(O)=O)C(O)=O
AASS	DB00157	N/A	aminoadipate-semialdehyde synthase		DB00157	approved; nutraceutical	NADH	beta-DPNH; beta-NADH; Coenzyme I, reduced; Cozymase I, reduced; dihydrodiphosphopyridine nucleotide; dihydronicotinamide adenine dinucleotide; Diphosphopyridine nucleotide; diphosphopyridine nucleotide reduced; DPN; DPN+; DPNH; NAD-reduced; NAD+; NADH+H+; NADH2; Nicotinamide adenine dinucleotide; nicotinamide adenine dinucleotide reduced; Nicotinaminde-Adenine-Dinucleotide	Nadide	NC(=O)C1=CN(C=CC1)[C@@H]1O[C@H](CO[P@](O)(=O)O[P@](O)(=O)OC[C@H]2O[C@H]([C@H](O)[C@@H]2O)N2C=NC3=C(N)N=CN=C23)[C@@H](O)[C@H]1O
AASS	DB02338	N/A	aminoadipate-semialdehyde synthase		DB02338	experimental	Nadph Dihydro-Nicotinamide-Adenine-Dinucleotidephosphate			NC(=O)C1=CN(C=CC1)[C@@H]1O[C@@H](CO[P@](O)(=O)O[P@@](O)(=O)OC[C@@H]2O[C@H]([C@H](OP(O)(O)=O)[C@H]2O)N2C=NC3=C2N=CN=C3N)[C@H](O)[C@H]1O
AASS	DB04207	N/A	aminoadipate-semialdehyde synthase		DB04207	experimental	N-(5-Amino-5-Carboxypentyl)Glutamic Acid			N[C@@H](CCCCN[C@@H](CCC(O)=O)C(O)=O)C(O)=O
AASS	DB00123	N/A	aminoadipate-semialdehyde synthase	Pathway:PA164714610	DB00123	approved; nutraceutical	L-Lysine	2,6-diaminohexanoic acid; L-lys; LYS; lysine; lysine acid	Enisyl	NCCCC[C@H](N)C(O)=O
ABCD1	DB01907	N/A	ATP-binding cassette, sub-family D (ALD), member 1		DB01907	experimental	Nicotinamide-Adenine-Dinucleotide			NC(=O)C1=CC=C[N+](=C1)[C@H]1O[C@@H](CO[P@]([O-])(=O)O[P@@](O)(=O)OC[C@H]2O[C@H]([C@H](O)[C@@H]2O)N2C=NC3=C2N=CN=C3N)[C@H](O)[C@@H]1O
ABHD2	DB00709	J05AF05	abhydrolase domain containing 2	PMID:17505500	DB00709	approved; investigational	Lamivudine	Lamivudine [Usan:Ban:Inn]	3TC; Epivir; Epivir-HBV; Hepitec; Heptovir; Zeffix	NC1=NC(=O)N(C=C1)[C@@H]1CS[C@H](CO)O1
ABLIM1	DB01033	L01BB02	actin binding LIM protein 1	PMID:12704389	DB01033	approved	Mercaptopurine	6 MP; 6-Mercaptopurine; Mercaptopurine Monohydrate; Mercapurin; MP	Ismipur; Leukerin; Leupurin; Mercaleukim; Mercaleukin; Mern; Puri-Nethol; Purimethol; Purinethol	S=C1N=CNC2=C1NC=N2
ABLIM1	DB00563	L01BA01,L04AX03	actin binding LIM protein 1	PMID:12704389	DB00563	approved	Methotrexate	Amethopterin; Amethopterine; HDMTX; L-Amethopterin; Methopterin; Methotextrate; Methotrexat; Methotrexate Sodium; Methylaminopterin; Methylaminopterinum; MTX; N-Bismethylpteroylglutamic Acid	Abitrexate; Antifolan; Arbitrexate; Emtexate; Folex; Ledertrexate; Metatrexan; Methotrate; Mexate; Rheumatrex; Trexall	CN(CC1=CN=C2N=C(N)N=C(N)C2=N1)C1=CC=C(C=C1)C(=O)N[C@@H](CCC(O)=O)C(O)=O
ABO	DB02196	N/A	ABO blood group (transferase A, alpha 1-3-N-acetylgalactosaminyltransferase; transferase B, alpha 1-3-galactosyltransferase)		DB02196	experimental	Uridine-Diphosphate-N-Acetylgalactosamine			CC(=O)N[C@@H]1[C@@H](O)[C@@H](O)[C@@H](CO)O[C@@H]1O[P@](O)(=O)O[P@](O)(=O)OC[C@H]1O[C@H]([C@H](O)[C@@H]1O)N1C=CC(=O)NC1=O
ABO	DB03435	N/A	ABO blood group (transferase A, alpha 1-3-N-acetylgalactosaminyltransferase; transferase B, alpha 1-3-galactosyltransferase)		DB03435	experimental	Uridine-5'-Diphosphate			O[C@@H]1[C@@H](O)[C@@H](O[C@H]1CO[P@](O)(=O)OP(O)(O)=O)N1C=CC(=O)NC1=O
ABO	DB03501	N/A	ABO blood group (transferase A, alpha 1-3-N-acetylgalactosaminyltransferase; transferase B, alpha 1-3-galactosyltransferase)		DB03501	experimental	Uridine Diphosphate Galactose	GALACTOSE-URIDINE-5'-DIPHOSPHATE; GDU; UDP galactose; UDP-alpha-d-galactose; UDP-D-Galactopyranose; UDP-d-galactose; UDP-gal; UDP-galactopyranose; UDP-galactose; UDPgal; UPG; Uridine 5'-diphosphate galactose; Uridine 5'-diphosphogalactose; Uridine diphosphate-d-galactose; Uridine diphosphogalactose; Uridine pyrophosphogalactose; Uridinediphosphate galactose; Uridinediphosphogalactose		OC[C@@H]1O[C@H](O[P@](O)(=O)O[P@@](O)(=O)OC[C@@H]2O[C@H]([C@H](O)[C@H]2O)N2C=CC(=O)NC2=O)[C@@H](O)[C@H](O)[C@H]1O
ABO	DB03772	N/A	ABO blood group (transferase A, alpha 1-3-N-acetylgalactosaminyltransferase; transferase B, alpha 1-3-galactosyltransferase)		DB03772	experimental	2-Hexyloxy-6-Hydroxymethyl-Tetrahydro-Pyran-3,5-Diol			CCCCCCO[C@@H]1O[C@H](CO)[C@H](O)C[C@H]1O
ABO	DB04141	N/A	ABO blood group (transferase A, alpha 1-3-N-acetylgalactosaminyltransferase; transferase B, alpha 1-3-galactosyltransferase)		DB04141	experimental	2-Hexyloxy-6-Hydroxymethyl-Tetrahydro-Pyran-3,4,5-Triol			CCCCCCO[C@@H]1O[C@H](CO)[C@H](O)[C@H](O)[C@H]1O
ABO	DB04678	N/A	ABO blood group (transferase A, alpha 1-3-N-acetylgalactosaminyltransferase; transferase B, alpha 1-3-galactosyltransferase)		DB04678	experimental	H TYPE II TRISACCHARIDE			C[C@@H]1O[C@@H](O[C@@H]2[C@@H](O)[C@@H](O)[C@@H](CO)O[C@H]2O[C@H]2[C@H](O)[C@@H](NC(C)=O)[C@H](O)O[C@@H]2CO)[C@@H](O)[C@H](O)[C@@H]1O
ABO	DB04679	N/A	ABO blood group (transferase A, alpha 1-3-N-acetylgalactosaminyltransferase; transferase B, alpha 1-3-galactosyltransferase)		DB04679	experimental	H TYPE I TRISACCHARIDE			C[C@H](O)N[C@H]1[C@H](O)O[C@H](CO)[C@@H](O)[C@@H]1O[C@@H]1O[C@H](CO)[C@H](O)[C@H](O)[C@H]1O[C@@H]1O[C@@H](C)[C@@H](O)[C@@H](O)[C@@H]1O
ABO	DB04680	N/A	ABO blood group (transferase A, alpha 1-3-N-acetylgalactosaminyltransferase; transferase B, alpha 1-3-galactosyltransferase)		DB04680	experimental	GALACTOSE GREASE			COC(=O)CCCCCCCCO[C@@H]1O[C@H](CO)[C@H](O)[C@H](O)[C@H]1O
ABO	DB04681	N/A	ABO blood group (transferase A, alpha 1-3-N-acetylgalactosaminyltransferase; transferase B, alpha 1-3-galactosyltransferase)		DB04681	experimental	BETA-METHYLLACTOSIDE			CO[C@@H]1O[C@H](CO)[C@@H](O[C@@H]2O[C@H](CO)[C@H](O)[C@H](O)[C@H]2O)[C@H](O)[C@H]1O
ABO	DB07341	N/A	ABO blood group (transferase A, alpha 1-3-N-acetylgalactosaminyltransferase; transferase B, alpha 1-3-galactosyltransferase)		DB07341	experimental	octyl 3-amino-3-deoxy-2-O-(2,6-dideoxy-alpha-L-lyxo-hexopyranosyl)-beta-D-galactopyranoside			CCCCCCCCO[C@@H]1O[C@H](CO)[C@H](O)[C@H](N)[C@H]1O[C@H]1C[C@H](O)[C@H](O)[C@H](C)O1
ABO	DB07357	N/A	ABO blood group (transferase A, alpha 1-3-N-acetylgalactosaminyltransferase; transferase B, alpha 1-3-galactosyltransferase)		DB07357	experimental	4-AMINO-2-HEXYLOXY-6-HYDROXYMETHYL-TETRAHYDRO-PYRAN-3,5-DIOL			CCCCCCO[C@@H]1O[C@H](CO)[C@H](O)[C@H](N)[C@H]1O
ABO	DB07378	N/A	ABO blood group (transferase A, alpha 1-3-N-acetylgalactosaminyltransferase; transferase B, alpha 1-3-galactosyltransferase)		DB07378	experimental	4-AMINO-2-OCTYLOXY-6-HYDROXYMETHYL-TETRAHYDRO-PYRAN-3,5-DIOL			CCCCCCCCO[C@@H]1O[C@H](CO)[C@H](O)[C@H](N)[C@H]1O
ABO	DB07633	N/A	ABO blood group (transferase A, alpha 1-3-N-acetylgalactosaminyltransferase; transferase B, alpha 1-3-galactosyltransferase)		DB07633	experimental	octyl 3-deoxy-2-O-(6-deoxy-alpha-L-galactopyranosyl)-beta-D-xylo-hexopyranoside			CCCCCCCCO[C@@H]1O[C@H](CO)[C@H](O)C[C@H]1O[C@@H]1O[C@@H](C)[C@@H](O)[C@@H](O)[C@@H]1O
ACACB	DB00173	N/A	acetyl-CoA carboxylase beta		DB00173	approved; nutraceutical	Adenine	1H-Purin-6-amine; 6-Aminopurine; Adenin; Adeninimine; Vitamin B4	Leuco-4; Pedatisectine B	NC1=C2NC=NC2=NC=N1
ACACB	DB02859	N/A	acetyl-CoA carboxylase beta		DB02859	experimental	Soraphen A			CO[C@H]1[C@H](O)[C@@H](C)[C@H]2O[C@@]1(O)[C@H](C)C(=O)O[C@@H](CCCC[C@H](OC)[C@H](OC)\C=C\[C@@H]2C)C1=CC=CC=C1
ACACB	DB03781	N/A	acetyl-CoA carboxylase beta		DB03781	experimental	2-[4-(2,4-Dichlorophenoxy)Phenoxy]Propanoic Acid			C[C@@H](OC1=CC=C(OC2=CC=C(Cl)C=C2Cl)C=C1)C(O)=O
ACACB	DB07870	N/A	acetyl-CoA carboxylase beta		DB07870	experimental	(2S)-2-(4-{[3-CHLORO-5-(TRIFLUOROMETHYL)PYRIDIN-2-YL]OXY}PHENOXY)PROPANOIC ACID			C[C@@H](OC1=CC=C(OC2=NC=C(C=C2Cl)C(F)(F)F)C=C1)C(O)=O
ACACB	DB00121	A11HA05	acetyl-CoA carboxylase beta		DB00121	approved; nutraceutical	Biotin	(+)-Biotin; (+)-cis-Hexahydro-2-oxo-1H-thieno[3,4]imidazole-4-valeric acid; cis-(+)-Tetrahydro-2-oxothieno[3,4]imidazoline-4-valeric acid; Coenzyme R; D-Biotin; D(+)-Biotin; Vitamin B7; Vitamin H	Biodermatin; Bioepiderm; Bios II; Biotin Forte; Factor S; Lutavit H2; Meribin; Rovimix H2	OC(=O)CCCC[C@@H]1SC[C@@H]2NC(=O)N[C@H]12
ACADSB	DB00313	N03AG01	acyl-CoA dehydrogenase, short/branched chain		DB00313	approved; investigational	Valproic Acid	Di-n-propylacetic acid; Di-n-propylessigsaure; Dipropylacetic acid; DPA; Kyselina 2-propylvalerova; Myproic Acid; n-Dipropylacetic acid; n-DPA; Propylvaleric acid; Sodium hydrogen divalproate; Valproate semisodique [French]; Valproate semisodium; Valproato semisodico [Spanish]; Valproatum seminatricum [Latin]	Alti-Valproic; Avugane; Baceca; Convulex; Delepsine; Depakene; Depakine; Deproic; Dom-Valproic; Epilex; Epilim; Epival; Ergenyl; Med Valproic; Mylproin; Novo-Valproic; Nu-Valproic; Penta-Valproic; PMS-Valproic Acid; Sprinkle; Valcote; Valparin; Valproic acid USP; Valproic acid USP24	CCCC(CCC)C(O)=O
ACADSB	DB00167	N/A	acyl-CoA dehydrogenase, short/branched chain		DB00167	approved; nutraceutical	L-Isoleucine	(2S,3S)-2-Amino-3-methylpentanoic acid; (2S,3S)-a-Amino-b-methyl-n-valeric acid; (2S,3S)-a-Amino-b-methylvaleric acid; (S,S)-Isoleucine; (S)-Isoleucine; 2-Amino-3-methylvaleric acid; 2S,3S-Isoleucine; erythro-L-Isoleucine; Isoleucine; L-(+)-Isoleucine; L-Ile		CC[C@H](C)[C@H](N)C(O)=O
ACE2	DB00691	C09AA13	angiotensin I converting enzyme 2		DB00691	approved	Moexipril	Moexipril HCl; Moexipril hydrochloride; Moexiprilum [INN-Latin]	Univasc	CCOC(=O)[C@H](CCC1=CC=CC=C1)N[C@@H](C)C(=O)N1CC2=CC(OC)=C(OC)C=C2C[C@H]1C(O)=O
ACE2	DB00722	C09AA03	angiotensin I converting enzyme 2		DB00722	approved; investigational	Lisinopril		Acercomp; Inhibril; Linopril; Lisinopril Dihydrate; Lisipril; Lysinopril; Noperten; Presiten; Prinivil; Sinopril; Zestril	NCCCC[C@H](N[C@@H](CCC1=CC=CC=C1)C(O)=O)C(=O)N1CCC[C@H]1C(O)=O
ACE2	DB00335	C07AB03,C07AB11	angiotensin I converting enzyme 2	PMID:17473847	DB00335	approved	Atenolol		Aircrit; Alinor; Altol; Anselol; Antipressan; Apo-Atenolol; Atcardil; Atecard; Atehexal; Atenblock; Atendol; Atenet; Ateni; Atenil; Atenol; Atenol 1A Pharma; Atenol Acis; Atenol AL; Atenol Atid; Atenol Cophar; Atenol CT; Atenol Fecofar; Atenol Gador; Atenol Genericon; Atenol GNR; Atenol Heumann; Atenol MSD; Atenol NM Pharma; Atenol Nordic; Atenol PB; Atenol Quesada; Atenol Stada; Atenol Tika; Ate…	CC(C)NCC(O)COC1=CC=C(CC(N)=O)C=C1
ACE2	DB01197	C09AA01	angiotensin I converting enzyme 2	PMID:17473847	DB01197	approved	Captopril	Captoprilum [INN-Latin]; Captopryl; L-Captopril	Acepress; Acepril; Alopresin; Apopril; Capoten; Captolane; Captoril; Cesplon; Dilabar; Garranil (discontinued); Hipertil; Hypertil; Lopirin; Lopril; Tenosbon; Tensoprel	C[C@H](CS)C(=O)N1CCC[C@H]1C(O)=O
ACE2	DB00999	C03AA03	angiotensin I converting enzyme 2	PMID:17473847	DB00999	approved	Hydrochlorothiazide	Dihydrochlorothiazid; Dihydrochlorothiazide; Dihydrochlorothiazidum; Dihydrochlorurit; Dihydrochlorurite; Dihydroxychlorothiazidum; HCTZ; HCZ; Hydrochlorothiazid; Hydrochlorthiazide	Apresazide; Aquarills; Aquarius; Bremil; Caplaril; Capozide; Chlorosulthiadil; Chlorzide; Cidrex; Dichlorosal; Dichlorotride; Dichlotiazid; Dichlotride; Diclotride; Dicyclotride; Direma; Disalunil; Diu-Melusin; Drenol; Esidrex; Esimil; Fluvin; Hidril; Hidrochlortiazid; Hidroronol; Hidrotiazida; Hydril; Hydro-Aquil; Hydrodiuretic; HydroDIURIL; Hydropres; Hydrosaluric; Hydrothide; Hydrozide; Hypoth…	NS(=O)(=O)C1=C(Cl)C=C2NCNS(=O)(=O)C2=C1
ACE2	DB01115	C08CA05	angiotensin I converting enzyme 2	PMID:17473847	DB01115	approved	Nifedipine		Adalat; Adalat 10; Adalat 20; Adalat 5; Adalat CC; Adalat CR; Adalat Crono; Adalat Ft; Adalat Gits; Adalat Gits 30; Adalat LA; Adalat LP; Adalat Oros; Adalat PA; Adalat Retard; Adalate; Adapine; Adapress; Alat; Aldipin; Alfadal; Alonix; Alonix S; Alpha-Nifedipine Retard; Angipec; Anifed; Anpine; Apo-Nifed; Aprical; Bonacid; Calcibloc; Calcigard; Calcilat; Camont; Cardifen; Cardilat; Cardionorm; C…	COC(=O)C1=C(C)NC(C)=C(C1C1=CC=CC=C1[N+]([O-])=O)C(=O)OC
ACOT8	DB00145	N/A	acyl-CoA thioesterase 8	Pathway:PA164713975	DB00145	approved; nutraceutical	Glycine	2-Aminoacetic acid; Aminoacetic acid; Aminoethanoic acid; Gly	Aciport; Glicoamin; Glycocoll; Glycolixir; Glycosthene; Gyn-Hydralin; Padil	NCC(O)=O
ACP2	DB01033	L01BB02	acid phosphatase 2, lysosomal	PMID:12704389	DB01033	approved	Mercaptopurine	6 MP; 6-Mercaptopurine; Mercaptopurine Monohydrate; Mercapurin; MP	Ismipur; Leukerin; Leupurin; Mercaleukim; Mercaleukin; Mern; Puri-Nethol; Purimethol; Purinethol	S=C1N=CNC2=C1NC=N2
ACP2	DB00563	L01BA01,L04AX03	acid phosphatase 2, lysosomal	PMID:12704389	DB00563	approved	Methotrexate	Amethopterin; Amethopterine; HDMTX; L-Amethopterin; Methopterin; Methotextrate; Methotrexat; Methotrexate Sodium; Methylaminopterin; Methylaminopterinum; MTX; N-Bismethylpteroylglutamic Acid	Abitrexate; Antifolan; Arbitrexate; Emtexate; Folex; Ledertrexate; Metatrexan; Methotrate; Mexate; Rheumatrex; Trexall	CN(CC1=CN=C2N=C(N)N=C(N)C2=N1)C1=CC=C(C=C1)C(=O)N[C@@H](CCC(O)=O)C(O)=O
ACTR2	DB08235	N/A	ARP2 actin-related protein 2 homolog (yeast)		DB08235	experimental	N-[2-(2-methyl-1H-indol-3-yl)ethyl]thiophene-2-carboxamide			CC1=C(CCNC(=O)C2=CC=CS2)C2=CC=CC=C2N1
ACTR2	DB08236	N/A	ARP2 actin-related protein 2 homolog (yeast)		DB08236	experimental	(2S)-2-(3-bromophenyl)-3-(5-chloro-2-hydroxyphenyl)-1,3-thiazolidin-4-one			OC1=CC=C(Cl)C=C1N1[C@@H](SCC1=O)C1=CC=CC(Br)=C1
ADAMTS5	DB03880	N/A	ADAM metallopeptidase with thrombospondin type 1 motif, 5		DB03880	experimental	Batimastat	BB94		CNC(=O)[C@H](CC1=CC=CC=C1)NC(=O)[C@H](CC(C)C)[C@H](CSC1=CC=CS1)C(=O)NO
ADAMTS5	DB06837	N/A	ADAM metallopeptidase with thrombospondin type 1 motif, 5		DB06837	experimental	(2R)-N~4~-hydroxy-2-(3-hydroxybenzyl)-N~1~-[(1S,2R)-2-hydroxy-2,3-dihydro-1H-inden-1-yl]butanediamide			ONC(=O)C[C@@H](CC1=CC(O)=CC=C1)C(=O)N[C@@H]1[C@H](O)CC2=C1C=CC=C2
ADAMTS5	DB06945	N/A	ADAM metallopeptidase with thrombospondin type 1 motif, 5		DB06945	experimental	N-hydroxy-4-({4-[4-(trifluoromethyl)phenoxy]phenyl}sulfonyl)tetrahydro-2H-pyran-4-carboxamide			ONC(=O)C1(CCOCC1)S(=O)(=O)C1=CC=C(OC2=CC=C(C=C2)C(F)(F)F)C=C1
ADRA1B	DB00211	C01CA17	adrenoceptor alpha 1B		DB00211	approved	Midodrine	Midodrin; Midodrina [INN-Spanish]; Midodrine HCL; midodrine hydrochloride; Midodrinum [INN-Latin]	ProAmatine	COC1=CC(C(O)CNC(=O)CN)=C(OC)C=C1
ADRA1B	DB00246	N05AE04	adrenoceptor alpha 1B		DB00246	approved	Ziprasidone	Ziprasidone hydrochloride; Ziprasidone mesylate trihydrate	Geodon; Geodon Oral; Zeldox	ClC1=C(CCN2CCN(CC2)C2=NSC3=CC=CC=C23)C=C2CC(=O)NC2=C1
ADRA1B	DB00334	N05AH03	adrenoceptor alpha 1B		DB00334	approved; investigational	Olanzapine		Olansek; Symbyax; Zydis; Zyprexa; Zyprexa Intramuscular; Zyprexa Zydis	CN1CCN(CC1)C1=C2C=C(C)SC2=NC2=CC=CC=C2N1
ADRA1B	DB00346	G04CA01	adrenoceptor alpha 1B		DB00346	approved; investigational	Alfuzosin	Alfusosine	Uroxatral; Xatral	COC1=C(OC)C=C2C(N)=NC(=NC2=C1)N(C)CCCNC(=O)C1CCCO1
ADRA1B	DB00363	N05AH02	adrenoceptor alpha 1B		DB00363	approved	Clozapine	Clozapin	Asaleptin; Clozaril; Fazaclo ODT; Iprox; Leponex; Lepotex	CN1CCN(CC1)C1=NC2=CC(Cl)=CC=C2NC2=CC=CC=C12
ADRA1B	DB00368	C01CA03	adrenoceptor alpha 1B		DB00368	approved	Norepinephrine	Arterenol; L-noradrenaline; L-Norepinephrine; Noradrenaline	Levophed	NC[C@H](O)C1=CC(O)=C(O)C=C1
ADRA1B	DB00388	C01CA06,R01AA04,R01AB01,R01BA03,S01FB01,S01GA05,C05AX03	adrenoceptor alpha 1B		DB00388	approved	Phenylephrine	Fenilefrina [INN-Spanish]; L-Phenylephedrine; L-Phenylephrine; M-Methylaminoethanolphenol; M-Oxedrine; Metaoxedrin; Metaoxedrine; Metaoxedrinum; Metasynephrine; Phenylephrinum [INN-Latin]	Adrianol; AK-Dilate; AK-Nefrin; Alcon Efrin; Alconefrin Nasal Drops 12; Alconefrin Nasal Drops 25; Alconefrin Nasal Drops 50; Alconefrin Nasal Spray 25; Biomydrin; Dilatair; Dimetane; Dionephrine; Doktors; Duration; I-Phrine; Isophrim; Isophrin; Isopto Frin; M-Sympathol; M-Sympatol; M-Synephrine; Mesaton; Mesatone; Mesatonum; Metasympatol; Metsatonum; Mezaton; Minims Phenylephrine; Mydfrin; Neo-S…	CNC[C@H](O)C1=CC(O)=CC=C1
ADRA1B	DB00420	N05AA03,N05AA02,N05AA01,N05AA04,N05AA05	adrenoceptor alpha 1B		DB00420	approved	Promazine	Chlorpromazine Hcl; CPZ; Phenothiazine; Promazin; Promazina; Promazine Hcl	AB; Aminazin; Aminazine; Ampazine; Ampliactil; Amplictil; Berophen; Chlor-Promanyl; Chlordelazin; Chlorderazin; Chlorpromados; Chlorpromazine Hcl Intensol; Chlropromados; Contomin; Elmarin; Esmind; Esparin; Fenactil; Fenaktyl; Fraction; Largactil; Largactilothiazine; Largactyl; Liranol; Megaphen; Neo-Hibernex; Novomazina; Phenactyl; Prazin; Prazine; Proma; Promactil; Promapar; Promazil; Promwill;…	CN(C)CCCN1C2=CC=CC=C2SC2=CC=CC=C12
ADRA1B	DB00457	C02CA01	adrenoceptor alpha 1B		DB00457	approved	Prazosin	Prazocin; Prazosin HCl; Prazosin Hydrochloride; Prazosina [INN-Spanish]; Prazosine [INN-French]; Prazosinum [INN-Latin]	Furazosin; Lentopres; Minipress; Minipress Xl; Vasoflex	COC1=C(OC)C=C2C(N)=NC(=NC2=C1)N1CCN(CC1)C(=O)C1=CC=CO1
ADRA1B	DB00477	N05AA01	adrenoceptor alpha 1B		DB00477	approved	Chlorpromazine	Chlorpromazine hydrochloride	Chlorpromanyl (discontinued); Intensol; Largactil Liquid; Largactil Oral Drops; Novo-Chlorpromazine; Thorazine Spansule	CN(C)CCCN1C2=CC=CC=C2SC2=C1C=C(Cl)C=C2
ADRA1B	DB00590	C02CA04	adrenoceptor alpha 1B		DB00590	approved	Doxazosin	Doxazosin mesilate; Doxazosin mesylate	Alfadil; Cardenalin; Cardular; Cardura; Cardura XL; Cardura-1; Cardura-2; Cardura-4; Carduran; Diblocin; Normothen; Supressin	COC1=C(OC)C=C2C(N)=NC(=NC2=C1)N1CCN(CC1)C(=O)C1COC2=CC=CC=C2O1
ADRA1B	DB00598	C07AG01	adrenoceptor alpha 1B		DB00598	approved	Labetalol	Labetalol HCL; Labetalol hydrochloride; Labetalolum [INN-Latin]; Labetolol	Albetol; Ibidomide; Normodyne; Presdate; Trandate	CC(CCC1=CC=CC=C1)NCC(O)C1=CC(C(N)=O)=C(O)C=C1
ADRA1B	DB00622	C08CA04	adrenoceptor alpha 1B		DB00622	approved	Nicardipine	Nicardipine HCl; Nicardipino [INN-Spanish]; Nicardipinum [INN-Latin]	Cardene; Cardene IV; Cardene SR	COC(=O)C1=C(C)NC(C)=C(C1C1=CC(=CC=C1)[N+]([O-])=O)C(=O)OCCN(C)CC1=CC=CC=C1
ADRA1B	DB00668	A01AD01,B02BC09,C01CA03,C01CA24,R01AA14,R03AA01,S01EA01	adrenoceptor alpha 1B		DB00668	approved	Epinephrine	ADR Adrenaline; Adrenalin; Adrenalin Chloride; Adrenalina; Adrenaline; Adrenalinum; D-Adrenaline; D-Epifrin; D-Epinephrine; Epinefrin [Czech]; Epinefrina [INN-Spanish]; Epinephran; Epinephrine Bitartrate; Epinephrinum [INN-Latin]; L-Adrenalin; L-Adrenaline; L-Adrenaline Base; L-Epinephine; L-Epinephrine; L-Epirenamine; Levoadrenaline; Levoepinephrine; Racepinefrina [inn-spanish]; Racepinefrine; R…	Adnephrine; Adrenal; Adrenalin-Medihaler; Adrenamine; Adrenan; Adrenapax; Adrenasol; Adrenatrate; Adrenine; Adrenodis; Adrenohorma; Adrenor; Adrenosan; Adrenutol; Adrin; Adrine; ADROP; Aktamin; Ana-Guard; Antiasthmatique; Asmatane Mist; Asthma Meter Mist; Asthma-Nefrin; Asthmahaler Mist; Asthmanefrin; Astmahalin; Astminhal; Balmadren; Bernarenin; Biorenine; Bosmin; Brevirenin; Bronkaid; Bronkaid …	CNC[C@H](O)C1=CC(O)=C(O)C=C1
ADRA1B	DB00679	N05AC02	adrenoceptor alpha 1B		DB00679	approved	Thioridazine	Thioridazin; Thioridazine Chloride; Thioridazine Hcl; Thioridazine Hydrochloride; Thoridazine Hydrochloride	Aldazine; Mallorol; Malloryl; Meleril; Mellaril; Mellaril Hydrochloride; Mellaril-S; Mellarit; Mellerets; Mellerette; Melleretten; Melleril; Metlaril; Novoridazine; Orsanil; Ridazin; Ridazine; Sonapax; Sonapax Hydrochloride; Stalleril; Thioridazine Hcl Intensol; Thioridazine, Prolongatum; Tioridazin	CSC1=CC2=C(SC3=CC=CC=C3N2CCC2CCCCN2C)C=C1
ADRA1B	DB00696	N02CA01,N02CA02	adrenoceptor alpha 1B		DB00696	approved	Ergotamine		Ergomar; Ergostat; Ergotamin; Ergoton-A; Medihaler Ergotamine; Wigrettes	CN1C[C@@H](C=C2[C@H]1CC1=CNC3=CC=CC2=C13)C(=O)N[C@]1(C)O[C@@]2(O)[C@@H]3CCCN3C(=O)[C@H](CC3=CC=CC=C3)N2C1=O
ADRA1B	DB00706	G04CA02	adrenoceptor alpha 1B		DB00706	approved; investigational	Tamsulosin	YM-617	Flomax; Harnal; Omnic; Pradif; Tamsolusin; Tamsulosina [INN-Spanish]; Tamsulosine [INN-French]; Tamsulosinum [INN-Latin]	CCOC1=CC=CC=C1OCCN[C@H](C)CC1=CC(=C(OC)C=C1)S(N)(=O)=O
ADRA1B	DB00723	C01CA10	adrenoceptor alpha 1B		DB00723	approved	Methoxamine		Methoxamedrine; Methoxamin; Methoxaminum [INN-Latin]; Metossamina [DCIT]; Metoxamina [INN-Spanish]; Pseudomethoxamine; Vasoxine; Vasoxyl	COC1=CC(C(O)C(C)N)=C(OC)C=C1
ADRA1B	DB00726	N06AA06	adrenoceptor alpha 1B		DB00726	approved	Trimipramine	beta-Methylimipramine; Trimeprimina [Italian]; Trimeprimine; Trimipramina [INN-Spanish]; Trimipraminum [INN-Latin]	Sapilent; Surmontil; Surmontyl; Temaril	CC(CN(C)C)CN1C2=CC=CC=C2CCC2=CC=CC=C12
ADRA1B	DB00734	N05AX08	adrenoceptor alpha 1B		DB00734	approved; investigational	Risperidone	risperdone; Risperidona [Spanish]; Risperidonum [Latin]	Risperdal; Risperdal Consta; Risperdal M-Tab; Risperidal M-Tab; Risperin; Rispolept; Rispolin; Sequinan	CC1=C(CCN2CCC(CC2)C2=NOC3=C2C=CC(F)=C3)C(=O)N2CCCCC2=N1
ADRA1B	DB00745	N06BA07	adrenoceptor alpha 1B		DB00745	approved; investigational	Modafinil	Modafinil [USAN:INN]; Modafinilo [Spanish]; Modafinilum [Latin]; Moderateafinil	Modiodal; Provigil; Sparlon	NC(=O)CS(=O)C(C1=CC=CC=C1)C1=CC=CC=C1
ADRA1B	DB00777	N05CM06	adrenoceptor alpha 1B		DB00777	approved	Propiomazine		Largon; Phenoctyl; Propiomazina [INN-Spanish]; Propiomazine [Usan:Ban:Inn]; Propiomazinum [INN-Latin]; Propionylpromethazine	CCC(=O)C1=CC2=C(SC3=CC=CC=C3N2CC(C)N(C)C)C=C1
ADRA1B	DB01142	N06AA12	adrenoceptor alpha 1B		DB01142	approved	Doxepin	Doxepin Hcl; Doxepin, Hydrochloride; Doxepina [INN-Spanish]; Doxepine; Doxepinum [INN-Latin]	Adapin; Aponal; Curatin; Quitaxon; Sinequan; Triadapin; Zonalon	CN(C)CC\C=C1/C2=CC=CC=C2COC2=CC=CC=C12
ADRA1B	DB01149	N06AX06	adrenoceptor alpha 1B		DB01149	approved; withdrawn	Nefazodone	Nefazodona [Spanish]; Nefazodone Hcl; Nefazodone Hydrochloride; Nefazodonum [Latin]	Dutonin; Serzone	CCC1=NN(CCCN2CCN(CC2)C2=CC(Cl)=CC=C2)C(=O)N1CCOC1=CC=CC=C1
ADRA1B	DB01162	G04CA03	adrenoceptor alpha 1B		DB01162	approved	Terazosin	Abbott 45975; Terazosin HCl; Terazosin hydrochloride; Terazosina [INN-Spanish]; Terazosine; Terazosine [INN-French]; Terazosinum [INN-Latin]; Trazosin HCl	Blavin; Flumarc; Fosfomic; Heitrin; Hytracin; Hytrin; Hytrinex; Itrin; Urodie; Vasomet; Vicard	COC1=C(OC)C=C2C(N)=NC(=NC2=C1)N1CCN(CC1)C(=O)C1CCCO1
ADRA1B	DB01186	N04BC02	adrenoceptor alpha 1B		DB01186	approved; withdrawn	Pergolide	Pergolida [INN-Spanish]; Pergolide Mesylate; Pergolide Methanesulfonate; Pergolidum [INN-Latin]	Permax	CCCN1C[C@H](CSC)C[C@H]2[C@H]1CC1=CNC3=CC=CC2=C13
ADRA1B	DB01200	G02CB01,N04BC01	adrenoceptor alpha 1B		DB01200	approved; investigational	Bromocriptine	Bromergocryptine; Bromocriptin; Bromocriptina [INN-Spanish]; Bromocriptine Mesylate; Bromocriptine Methanesulfonate; Bromocriptinum [INN-Latin]; Bromocryptine; Bromocryptine Mesylate; Bromoergocriptine; Bromoergocryptine	Alti-Bromocriptine; Apo-Bromocriptine; Bagren; Ergoset; Parlodel; Parlodel Snaptabs; Pravidel	CC(C)C[C@@H]1N2C(=O)[C@](NC(=O)[C@H]3CN(C)[C@@H]4CC5=C(Br)NC6=CC=CC(=C56)C4=C3)(O[C@@]2(O)[C@@H]2CCCN2C1=O)C(C)C
ADRA1B	DB01224	N05AH04	adrenoceptor alpha 1B		DB01224	approved	Quetiapine	Quetiapine fumarate; Quetiapine hemifumarate	Seroquel; Seroquel XR	OCCOCCN1CCN(CC1)C1=NC2=CC=CC=C2SC2=CC=CC=C12
ADRA1B	DB01238	N05AX12	adrenoceptor alpha 1B		DB01238	approved; investigational	Aripiprazole	OPC 31; OPC-14597	Abilify; Abilitat	ClC1=CC=CC(N2CCN(CCCCOC3=CC4=C(CCC(=O)N4)C=C3)CC2)=C1Cl
ADRA1B	DB01267	N05AX13	adrenoceptor alpha 1B		DB01267	approved	Paliperidone	9-Hydroxyrisperidone	Invega	CC1=C(CCN2CCC(CC2)C2=NOC3=C2C=CC(F)=C3)C(=O)N2CCCC(O)C2=N1
ADRA1B	DB01403	N05AA02	adrenoceptor alpha 1B		DB01403	approved	Methotrimeprazine	Levomepromazine	Levoprome; Neozine; Neurocil; Nosinan; Nozinan	COC1=CC2=C(SC3=C(C=CC=C3)N2C[C@H](C)CN(C)C)C=C1
ADRA1B	DB01576	N06BA02	adrenoceptor alpha 1B		DB01576	illicit; approved	Dextroamphetamine	(+)-(s)-amphetamine; (+)-alpha-methylphenethylamine; (+)-alpha-methylphenylethylamine; (+)-amphetamine; (+)-phenaminum; (2S)-(+)-Amphetamine; (2S)-1-phenylpropan-2-amine; (s)-(+)-amphetamine; (s)-(+)-beta-phenylisopropylamine; (S)-1-phenyl-2-aminopropane; (S)-1-Phenyl-2-propanamine; (S)-1-phenyl-2-propylamine; (s)-alpha-methylbenzeneethanamine; (s)-alpha-methylphenethylamine; (s)-alpha-phenylethy…	Amsustain; Dephadren; Desoxyn; Dexacaps; Dexadrine; Dexedrine; Dexedrine Spansule; Dexidrine; Dextrostat; Sympamin	C[C@H](N)CC1=CC=CC=C1
ADRA1B	DB01614	N05AA04	adrenoceptor alpha 1B		DB01614	approved	Acepromazine	10-(3-dimethylaminopropyl)phenothiazin-3-yl methyl ketone; 10-(3-dimethylaminopropyl)phenothiazine-3-ethylone; Acetylpromazine; ACP	Acezine 2; Atravet	CN(C)CCCN1C2=CC=CC=C2SC2=C1C=C(C=C2)C(C)=O
ADRA1B	DB06144	N05AE03	adrenoceptor alpha 1B		DB06144	approved; withdrawn	Sertindole	Sertindol [inn-spanish]; Sertindolum [inn-latin]	Serdolect; Serlect	FC1=CC=C(C=C1)N1C=C(C2CCN(CCN3CCNC3=O)CC2)C2=C1C=CC(Cl)=C2
ADRA1B	DB00298	N/A	adrenoceptor alpha 1B		DB00298	approved	Dapiprazole		Rev-Eyes	CC1=CC=CC=C1N1CCN(CCC2=NN=C3CCCCN23)CC1
ADRA1B	DB01255	N/A	adrenoceptor alpha 1B		DB01255	approved; investigational	Lisdexamfetamine	lisdexamfetamine dimesylate; NRP104	Vyvanse	C[C@@H](CC1=CC=CC=C1)NC(=O)[C@@H](N)CCCCN
ADRA1B	DB01579	N/A	adrenoceptor alpha 1B		DB01579	illicit; approved	Phendimetrazine	(+)-3,4-Dimethyl-2-phenylmorpholine; (+)-phendimetrazine; (2S,3S)-3,4-Dimethyl-2-phenylmorpholine; 3-Phenyl-2-methylmorpholine; 3,4-Dimethyl-2-phenylmorpholine; d-2-Phenyl-3,4-dimethylmorpholine	Adphen; Antapentan; Bacarate; Bontril; Dyrexan; Hyrex; Mephenmetrazine; Prelu-2; Sedafamen; Wehless; X-trozine	CC1C(OCCN1C)C1=CC=CC=C1
ADRA1B	DB01608	N/A	adrenoceptor alpha 1B		DB01608	approved	Propericiazine	Pericyazine	Neuleptil; Yaz	OC1CCN(CCCN2C3=CC=CC=C3SC3=C2C=C(C=C3)C#N)CC1
ADRA1B	DB01622	N/A	adrenoceptor alpha 1B		DB01622	approved	Thioproperazine	Thioperazine; Thioproperazin; Thioproperazinum [inn-latin]; Thiproperazine; Tioproferazina [inn-spanish]	Cephalmin; Majeptyl; Mazeptil; Mazeptyl; Megeptil; Sulfenazin; Vontil	CN(C)S(=O)(=O)C1=CC2=C(SC3=CC=CC=C3N2CCCN2CCN(C)CC2)C=C1
ADRA1B	DB06262	N/A	adrenoceptor alpha 1B		DB06262	approved; investigational	Droxidopa	Droxydopa; L-dihydroxyphenylserine; L-DOPS; L-threo-3,4-dihydroxyphenylserine	Dops	N[C@H]([C@@H](O)C1=CC(O)=C(O)C=C1)C(O)=O
ADRA1B	DB06694	S01GA03	adrenoceptor alpha 1B		DB06694	approved	Xylometazoline	Xylomethazoline	Otriven; Otrivin; Otrivine; Otrix	CC1=CC(=CC(C)=C1CC1=NCCN1)C(C)(C)C
ADRA1D	DB00321	N06AA09	adrenoceptor alpha 1D		DB00321	approved	Amitriptyline	Amitriprolidine; Amitriptylin; Amitriptyline HCL; Amitriptyline Hydrochloride; Amitryptiline; Amitryptyline; Amytriptiline	Adepress; Adepril; Amitid; Amitril; Damilan; Damilen; dAmitriptyline; Elanil; Elavil; Endep; Flavyl; Hexathane; Horizon; Lantron; Laroxil; Laroxyl; Lentizol; Proheptadiene; Redomex; Saroten; Sarotex; Seroten; Sylvemid; Triptanol; Triptilin; Triptisol; Tryptanol; Tryptizol	CN(C)CCC=C1C2=CC=CC=C2CCC2=CC=CC=C12
ADRA1D	DB00346	G04CA01	adrenoceptor alpha 1D		DB00346	approved; investigational	Alfuzosin	Alfusosine	Uroxatral; Xatral	COC1=C(OC)C=C2C(N)=NC(=NC2=C1)N(C)CCCNC(=O)C1CCCO1
ADRA1D	DB00368	C01CA03	adrenoceptor alpha 1D		DB00368	approved	Norepinephrine	Arterenol; L-noradrenaline; L-Norepinephrine; Noradrenaline	Levophed	NC[C@H](O)C1=CC(O)=C(O)C=C1
ADRA1D	DB00388	C01CA06,R01AA04,R01AB01,R01BA03,S01FB01,S01GA05,C05AX03	adrenoceptor alpha 1D		DB00388	approved	Phenylephrine	Fenilefrina [INN-Spanish]; L-Phenylephedrine; L-Phenylephrine; M-Methylaminoethanolphenol; M-Oxedrine; Metaoxedrin; Metaoxedrine; Metaoxedrinum; Metasynephrine; Phenylephrinum [INN-Latin]	Adrianol; AK-Dilate; AK-Nefrin; Alcon Efrin; Alconefrin Nasal Drops 12; Alconefrin Nasal Drops 25; Alconefrin Nasal Drops 50; Alconefrin Nasal Spray 25; Biomydrin; Dilatair; Dimetane; Dionephrine; Doktors; Duration; I-Phrine; Isophrim; Isophrin; Isopto Frin; M-Sympathol; M-Sympatol; M-Synephrine; Mesaton; Mesatone; Mesatonum; Metasympatol; Metsatonum; Mezaton; Minims Phenylephrine; Mydfrin; Neo-S…	CNC[C@H](O)C1=CC(O)=CC=C1
ADRA1D	DB00420	N05AA03,N05AA02,N05AA01,N05AA04,N05AA05	adrenoceptor alpha 1D		DB00420	approved	Promazine	Chlorpromazine Hcl; CPZ; Phenothiazine; Promazin; Promazina; Promazine Hcl	AB; Aminazin; Aminazine; Ampazine; Ampliactil; Amplictil; Berophen; Chlor-Promanyl; Chlordelazin; Chlorderazin; Chlorpromados; Chlorpromazine Hcl Intensol; Chlropromados; Contomin; Elmarin; Esmind; Esparin; Fenactil; Fenaktyl; Fraction; Largactil; Largactilothiazine; Largactyl; Liranol; Megaphen; Neo-Hibernex; Novomazina; Phenactyl; Prazin; Prazine; Proma; Promactil; Promapar; Promazil; Promwill;…	CN(C)CCCN1C2=CC=CC=C2SC2=CC=CC=C12
ADRA1D	DB00457	C02CA01	adrenoceptor alpha 1D		DB00457	approved	Prazosin	Prazocin; Prazosin HCl; Prazosin Hydrochloride; Prazosina [INN-Spanish]; Prazosine [INN-French]; Prazosinum [INN-Latin]	Furazosin; Lentopres; Minipress; Minipress Xl; Vasoflex	COC1=C(OC)C=C2C(N)=NC(=NC2=C1)N1CCN(CC1)C(=O)C1=CC=CO1
ADRA1D	DB00458	N06AA02,N06AA03,N06AA06	adrenoceptor alpha 1D		DB00458	approved	Imipramine		Antideprin; Berkomine; Censtim; Censtin; Declomipramine; Dimipressin; DPID; Dyna-Zina; Dynaprin; Estraldine; Eupramin; IM; Imavate; Imidobenzyle; Imipramina; Imipramine Hcl; Imiprin; Imizin; Imizine; Imizinum; Impramine; Intalpram; Iramil; Irmin; Janimine; Melipramin; Melipramine; Nelipramin; Norfranil; Pramine; Prazepine; Presamine; Promiben; Psychoforin; Sk-Pramine; Surplix; Timolet; Tipramine;…	CN(C)CCCN1C2=CC=CC=C2CCC2=CC=CC=C12
ADRA1D	DB00540	N06AA10	adrenoceptor alpha 1D		DB00540	approved	Nortriptyline		Acetexa; Allegron; Altilev; Amitryptyline, Demethyl-; Ateben; Avantyl; AVENTYL HCL; Demethylamitriptylene; Demethylamitriptyline; Demethylamitryptyline; Desitriptilina; Desmethylamitriptyline; Lumbeck; Noramitriptyline; Noritren; Nortrilen; Nortriptyline Hcl; Nortryptiline; Norzepine; PAMELOR; Psychostyl; Sensaval; Sensival Ventyl; Sesaval; Vividyl	CNCCC=C1C2=CC=CC=C2CCC2=CC=CC=C12
ADRA1D	DB00590	C02CA04	adrenoceptor alpha 1D		DB00590	approved	Doxazosin	Doxazosin mesilate; Doxazosin mesylate	Alfadil; Cardenalin; Cardular; Cardura; Cardura XL; Cardura-1; Cardura-2; Cardura-4; Carduran; Diblocin; Normothen; Supressin	COC1=C(OC)C=C2C(N)=NC(=NC2=C1)N1CCN(CC1)C(=O)C1COC2=CC=CC=C2O1
ADRA1D	DB00622	C08CA04	adrenoceptor alpha 1D		DB00622	approved	Nicardipine	Nicardipine HCl; Nicardipino [INN-Spanish]; Nicardipinum [INN-Latin]	Cardene; Cardene IV; Cardene SR	COC(=O)C1=C(C)NC(C)=C(C1C1=CC(=CC=C1)[N+]([O-])=O)C(=O)OCCN(C)CC1=CC=CC=C1
ADRA1D	DB00668	A01AD01,B02BC09,C01CA03,C01CA24,R01AA14,R03AA01,S01EA01	adrenoceptor alpha 1D		DB00668	approved	Epinephrine	ADR Adrenaline; Adrenalin; Adrenalin Chloride; Adrenalina; Adrenaline; Adrenalinum; D-Adrenaline; D-Epifrin; D-Epinephrine; Epinefrin [Czech]; Epinefrina [INN-Spanish]; Epinephran; Epinephrine Bitartrate; Epinephrinum [INN-Latin]; L-Adrenalin; L-Adrenaline; L-Adrenaline Base; L-Epinephine; L-Epinephrine; L-Epirenamine; Levoadrenaline; Levoepinephrine; Racepinefrina [inn-spanish]; Racepinefrine; R…	Adnephrine; Adrenal; Adrenalin-Medihaler; Adrenamine; Adrenan; Adrenapax; Adrenasol; Adrenatrate; Adrenine; Adrenodis; Adrenohorma; Adrenor; Adrenosan; Adrenutol; Adrin; Adrine; ADROP; Aktamin; Ana-Guard; Antiasthmatique; Asmatane Mist; Asthma Meter Mist; Asthma-Nefrin; Asthmahaler Mist; Asthmanefrin; Astmahalin; Astminhal; Balmadren; Bernarenin; Biorenine; Bosmin; Brevirenin; Bronkaid; Bronkaid …	CNC[C@H](O)C1=CC(O)=C(O)C=C1
ADRA1D	DB00696	N02CA01,N02CA02	adrenoceptor alpha 1D		DB00696	approved	Ergotamine		Ergomar; Ergostat; Ergotamin; Ergoton-A; Medihaler Ergotamine; Wigrettes	CN1C[C@@H](C=C2[C@H]1CC1=CNC3=CC=CC2=C13)C(=O)N[C@]1(C)O[C@@]2(O)[C@@H]3CCCN3C(=O)[C@H](CC3=CC=CC=C3)N2C1=O
ADRA1D	DB00706	G04CA02	adrenoceptor alpha 1D		DB00706	approved; investigational	Tamsulosin	YM-617	Flomax; Harnal; Omnic; Pradif; Tamsolusin; Tamsulosina [INN-Spanish]; Tamsulosine [INN-French]; Tamsulosinum [INN-Latin]	CCOC1=CC=CC=C1OCCN[C@H](C)CC1=CC(=C(OC)C=C1)S(N)(=O)=O
ADRA1D	DB00777	N05CM06	adrenoceptor alpha 1D		DB00777	approved	Propiomazine		Largon; Phenoctyl; Propiomazina [INN-Spanish]; Propiomazine [Usan:Ban:Inn]; Propiomazinum [INN-Latin]; Propionylpromethazine	CCC(=O)C1=CC2=C(SC3=CC=CC=C3N2CC(C)N(C)C)C=C1
ADRA1D	DB01142	N06AA12	adrenoceptor alpha 1D		DB01142	approved	Doxepin	Doxepin Hcl; Doxepin, Hydrochloride; Doxepina [INN-Spanish]; Doxepine; Doxepinum [INN-Latin]	Adapin; Aponal; Curatin; Quitaxon; Sinequan; Triadapin; Zonalon	CN(C)CC\C=C1/C2=CC=CC=C2COC2=CC=CC=C12
ADRA1D	DB01162	G04CA03	adrenoceptor alpha 1D		DB01162	approved	Terazosin	Abbott 45975; Terazosin HCl; Terazosin hydrochloride; Terazosina [INN-Spanish]; Terazosine; Terazosine [INN-French]; Terazosinum [INN-Latin]; Trazosin HCl	Blavin; Flumarc; Fosfomic; Heitrin; Hytracin; Hytrin; Hytrinex; Itrin; Urodie; Vasomet; Vicard	COC1=C(OC)C=C2C(N)=NC(=NC2=C1)N1CCN(CC1)C(=O)C1CCCO1
ADRA1D	DB01186	N04BC02	adrenoceptor alpha 1D		DB01186	approved; withdrawn	Pergolide	Pergolida [INN-Spanish]; Pergolide Mesylate; Pergolide Methanesulfonate; Pergolidum [INN-Latin]	Permax	CCCN1C[C@H](CSC)C[C@H]2[C@H]1CC1=CNC3=CC=CC2=C13
ADRA1D	DB01200	G02CB01,N04BC01	adrenoceptor alpha 1D		DB01200	approved; investigational	Bromocriptine	Bromergocryptine; Bromocriptin; Bromocriptina [INN-Spanish]; Bromocriptine Mesylate; Bromocriptine Methanesulfonate; Bromocriptinum [INN-Latin]; Bromocryptine; Bromocryptine Mesylate; Bromoergocriptine; Bromoergocryptine	Alti-Bromocriptine; Apo-Bromocriptine; Bagren; Ergoset; Parlodel; Parlodel Snaptabs; Pravidel	CC(C)C[C@@H]1N2C(=O)[C@](NC(=O)[C@H]3CN(C)[C@@H]4CC5=C(Br)NC6=CC=CC(=C56)C4=C3)(O[C@@]2(O)[C@@H]2CCCN2C1=O)C(C)C
ADRA1D	DB01224	N05AH04	adrenoceptor alpha 1D		DB01224	approved	Quetiapine	Quetiapine fumarate; Quetiapine hemifumarate	Seroquel; Seroquel XR	OCCOCCN1CCN(CC1)C1=NC2=CC=CC=C2SC2=CC=CC=C12
ADRA1D	DB01403	N05AA02	adrenoceptor alpha 1D		DB01403	approved	Methotrimeprazine	Levomepromazine	Levoprome; Neozine; Neurocil; Nosinan; Nozinan	COC1=CC2=C(SC3=C(C=CC=C3)N2C[C@H](C)CN(C)C)C=C1
ADRA1D	DB06144	N05AE03	adrenoceptor alpha 1D		DB06144	approved; withdrawn	Sertindole	Sertindol [inn-spanish]; Sertindolum [inn-latin]	Serdolect; Serlect	FC1=CC=C(C=C1)N1C=C(C2CCN(CCN3CCNC3=O)CC2)C2=C1C=CC(Cl)=C2
ADRA1D	DB01033	L01BB02	adrenoceptor alpha 1D	PMID:12704389	DB01033	approved	Mercaptopurine	6 MP; 6-Mercaptopurine; Mercaptopurine Monohydrate; Mercapurin; MP	Ismipur; Leukerin; Leupurin; Mercaleukim; Mercaleukin; Mern; Puri-Nethol; Purimethol; Purinethol	S=C1N=CNC2=C1NC=N2
ADRA1D	DB00563	L01BA01,L04AX03	adrenoceptor alpha 1D	PMID:12704389	DB00563	approved	Methotrexate	Amethopterin; Amethopterine; HDMTX; L-Amethopterin; Methopterin; Methotextrate; Methotrexat; Methotrexate Sodium; Methylaminopterin; Methylaminopterinum; MTX; N-Bismethylpteroylglutamic Acid	Abitrexate; Antifolan; Arbitrexate; Emtexate; Folex; Ledertrexate; Metatrexan; Methotrate; Mexate; Rheumatrex; Trexall	CN(CC1=CN=C2N=C(N)N=C(N)C2=N1)C1=CC=C(C=C1)C(=O)N[C@@H](CCC(O)=O)C(O)=O
ADRA1D	DB00298	N/A	adrenoceptor alpha 1D		DB00298	approved	Dapiprazole		Rev-Eyes	CC1=CC=CC=C1N1CCN(CCC2=NN=C3CCCCN23)CC1
ADRA1D	DB06262	N/A	adrenoceptor alpha 1D		DB06262	approved; investigational	Droxidopa	Droxydopa; L-dihydroxyphenylserine; L-DOPS; L-threo-3,4-dihydroxyphenylserine	Dops	N[C@H]([C@@H](O)C1=CC(O)=C(O)C=C1)C(O)=O
ADRA1D	DB06694	S01GA03	adrenoceptor alpha 1D		DB06694	approved	Xylometazoline	Xylomethazoline	Otriven; Otrivin; Otrivine; Otrix	CC1=CC(=CC(C)=C1CC1=NCCN1)C(C)(C)C
ADRBK1	DB00988	C01CA04	adrenergic, beta, receptor kinase 1	Pathway:PA164713451	DB00988	approved	Dopamine	DA; Deoxyepinephrine; Dopamin; Dopamine HCl; Dophamine; Hydroxytyramin; Hydroxytyramine; Oxytyramine	Intropin; Revimine	NCCC1=CC(O)=C(O)C=C1
ADRBK1	DB00171	N/A	adrenergic, beta, receptor kinase 1		DB00171	approved; nutraceutical	Adenosine triphosphate	5'-ATP; Adenosine 5'-triphosphate; Adenosine 5'-triphosphoric acid; Adenosine-5'-triphosphate; Adenosine, 5'-(tetrahydrogen triphosphate); Adenylpyrophosphoric acid; ATP; Triphosphoric acid adenosine ester	Adephos; Adetol; Adynol; Atipi; Atriphos; Cardenosine; Fosfobion; Glucobasin; Myotriphos; Phosphobion; Striadyne; Triadenyl; Triphosphaden	NC1=C2N=CN([C@@H]3O[C@H](CO[P@](O)(=O)O[P@](O)(=O)OP(O)(O)=O)[C@@H](O)[C@H]3O)C2=NC=N1
ADRBK2	DB00171	N/A	adrenergic, beta, receptor kinase 2		DB00171	approved; nutraceutical	Adenosine triphosphate	5'-ATP; Adenosine 5'-triphosphate; Adenosine 5'-triphosphoric acid; Adenosine-5'-triphosphate; Adenosine, 5'-(tetrahydrogen triphosphate); Adenylpyrophosphoric acid; ATP; Triphosphoric acid adenosine ester	Adephos; Adetol; Adynol; Atipi; Atriphos; Cardenosine; Fosfobion; Glucobasin; Myotriphos; Phosphobion; Striadyne; Triadenyl; Triphosphaden	NC1=C2N=CN([C@@H]3O[C@H](CO[P@](O)(=O)O[P@](O)(=O)OP(O)(O)=O)[C@@H](O)[C@H]3O)C2=NC=N1
ADRBK2	DB00125	B05XB01	adrenergic, beta, receptor kinase 2	Pathway:PA164728194	DB00125	approved; nutraceutical	L-Arginine	(S)-2-Amino-5-[(aminoiminomethyl)amino]pentanoic acid; 2-Amino-5-guanidinovaleric acid; Arginine; L-(+)-Arginine; L-a-Amino-d-guanidinovaleric acid; L-Arg	Argamine; Argivene; Detoxargin; Levargin; Minophagen A; R-Gene 10 (Pharmacia Corp.)	N[C@@H](CCCNC(N)=N)C(O)=O
ADRBK2	DB00435	R07AX01	adrenergic, beta, receptor kinase 2	Pathway:PA164728194	DB00435	approved	Nitric Oxide		Amidogen, oxo-; INOmax; Mononitrogen monoxide; Nitric oxide 10% by volume or more; Nitric oxide trimer; Nitrogen monooxide; Nitrogen monoxide; Nitrogen oxide; nitrogen protoxide; Nitrosyl radical; NMO; NO; RCRA waste number P076	[N]=O
AFG3L2	DB00171	N/A	AFG3 ATPase family member 3-like 2 (S. cerevisiae)		DB00171	approved; nutraceutical	Adenosine triphosphate	5'-ATP; Adenosine 5'-triphosphate; Adenosine 5'-triphosphoric acid; Adenosine-5'-triphosphate; Adenosine, 5'-(tetrahydrogen triphosphate); Adenylpyrophosphoric acid; ATP; Triphosphoric acid adenosine ester	Adephos; Adetol; Adynol; Atipi; Atriphos; Cardenosine; Fosfobion; Glucobasin; Myotriphos; Phosphobion; Striadyne; Triadenyl; Triphosphaden	NC1=C2N=CN([C@@H]3O[C@H](CO[P@](O)(=O)O[P@](O)(=O)OP(O)(O)=O)[C@@H](O)[C@H]3O)C2=NC=N1
AKT1	DB01169	L01XX27	v-akt murine thymoma viral oncogene homolog 1		DB01169	approved; investigational	Arsenic trioxide	Acide Arsenieux [French]; Anhydride Arsenieux [French]; Arseni Trioxydum; Arsenic Blanc [French]; Arsenic Oxide; Arsenic Oxidearsenous Trioxide; Arsenic Sesquioxide; Arsenic Trioxide [UN1561] [Poison]; Arsenic, White; Arsenicum Album; Arsenigen Saure [German]; Arsenious Acid; Arsenious Acid Anhydride; Arsenious Oxide; Arsenious Trioxide; Arsenous Acid; Arsenous Acid Anhydride; Arsenous Anhydride;…	Arsenite; Arsenolite; Arsodent; Claudelite; Claudetite; Trisenox	O1[As]2O[As]1O2
AKT1	DB00398	L01XE05	v-akt murine thymoma viral oncogene homolog 1	PMID:19935717	DB00398	approved; investigational	Sorafenib	Sorafenib tosylate	Nexavar	CNC(=O)C1=NC=CC(OC2=CC=C(NC(=O)NC3=CC(=C(Cl)C=C3)C(F)(F)F)C=C2)=C1
AKT1	DB00864	D11AX14,L04AA05	v-akt murine thymoma viral oncogene homolog 1	Pathway:PA164713469	DB00864	approved; investigational	Tacrolimus	FK-506; FK5; K506; Tacarolimus; tacrolimus hydrate	Fujimycin; LCP-Tacro; Prograf; Protopic	CO[C@@H]1C[C@@H](CC[C@H]1O)\C=C(/C)[C@H]1OC(=O)[C@@H]2CCCCN2C(=O)C(=O)[C@]2(O)O[C@@H]([C@H](C[C@H]2C)OC)[C@H](C[C@@H](C)C\C(C)=C\[C@@H](CC=C)C(=O)C[C@H](O)[C@H]1C)OC
AKT1	DB00675	L02BA01	v-akt murine thymoma viral oncogene homolog 1	Pathway:PA164713522	DB00675	approved	Tamoxifen	Tamoxifen Citrate; Tamoxifene [INN-French]; Tamoxifeno [INN-Spanish]; Tamoxifenum [INN-Latin]; Trans-Tamoxifen	Apo-Tamox; Citofen; Crisafeno; Diemon; Gen-Tamoxifen; Istubol; Kessar; Noltam; Nolvadex; Nolvadex-D; Nourytam; Novo-Tamoxifen; Oncomox; PMS-Tamoxifen; Retaxim; Tamizam; Tamofen; Tamone; Tamoxasta; Tamoxen; Valodex; Zemide	CC\C(=C(/C1=CC=CC=C1)C1=CC=C(OCCN(C)C)C=C1)C1=CC=CC=C1
AKT1	DB00734	N05AX08	v-akt murine thymoma viral oncogene homolog 1	RSID:rs2494732,RSID:rs3803300,PMID:18855532	DB00734	approved; investigational	Risperidone	risperdone; Risperidona [Spanish]; Risperidonum [Latin]	Risperdal; Risperdal Consta; Risperdal M-Tab; Risperidal M-Tab; Risperin; Rispolept; Rispolin; Sequinan	CC1=C(CCN2CCC(CC2)C2=NOC3=C2C=CC(F)=C3)C(=O)N2CCCCC2=N1
AKT1	DB00997	L01DB01	v-akt murine thymoma viral oncogene homolog 1	PMID:19564615	DB00997	approved; investigational	Doxorubicin	Doxorubicin HCl; Doxorubicin Hydrochloride; Doxorubicina [INN-Spanish]; Doxorubicine [INN-French]; Doxorubicinum [INN-Latin]	ADM; Adriablastin; Adriamycin; Adriamycin PFS; Adriamycin RDF; Adriamycin Semiquinone; Adriblastin; Adriblastina; Caelyx; DM2; Doxil; Doxo; Myocet; RDF Rubex; Resmycin; Rubex	COC1=CC=CC2=C1C(=O)C1=C(O)C3=C(C[C@](O)(C[C@@H]3O[C@H]3C[C@H](N)[C@H](O)[C@H](C)O3)C(=O)CO)C(O)=C1C2=O
AKT1	DB00317	L01XE02	v-akt murine thymoma viral oncogene homolog 1	PMID:18379348	DB00317	approved; investigational	Gefitinib	ZD-1839; ZD1839	Iressa; Irressat; Tarceva	COC1=C(OCCCN2CCOCC2)C=C2C(NC3=CC(Cl)=C(F)C=C3)=NC=NC2=C1
AKT1	DB00443	A07EA04,C05AA05,D07AC01,D07XC01,H02AB01,R01AD06,R03BA04,S01BA06,S01CB04,S02BA07,S03BA03	v-akt murine thymoma viral oncogene homolog 1	Pathway:PA164713580	DB00443	approved	Betamethasone		Alphatrex; Bebate; Becort; Bedifos; Beta-Methasone; Beta-Methasone Alcohol; Beta-Val; Betacorlan; Betacortril; Betaderm; Betadexamethasone; Betafluorene; Betamamallet; Betametasona [INN-Spanish]; Betametasone [DCIT]; Betamethasone [Usan:Ban:Inn:Jan]; Betamethasone Alcohol; Betamethasone Base; Betamethasone Cream; Betamethasone Dipropionate; Betamethasone Sodium Phosphate; Betamethasone Valearate;…	C[C@H]1C[C@H]2[C@@H]3CCC4=CC(=O)C=C[C@]4(C)[C@@]3(F)[C@@H](O)C[C@]2(C)[C@@]1(O)C(=O)CO
AKT1	DB01222	A07EA06,D07AC09,R01AD05,R03BA02	v-akt murine thymoma viral oncogene homolog 1	Pathway:PA164713580	DB01222	approved; investigational	Budesonide		Bidien; Budeson; Cortivent; Desowen; Entocort; Entocort EC; Micronyl; Preferid; Pulmicort; Pulmicort Nebuamp; Pulmicort Respules; Pulmicort Turbuhaler; Rhinocort; Rhinocort Aqua; Rhinocort Turbuhaler; Spirocort; Tridesilon	CCC[C@H]1O[C@@H]2C[C@H]3[C@@H]4CCC5=CC(=O)C=C[C@]5(C)[C@H]4[C@@H](O)C[C@]3(C)[C@@]2(O1)C(=O)CO
AKT1	DB01410	R03BA08	v-akt murine thymoma viral oncogene homolog 1	Pathway:PA164713580	DB01410	approved; investigational	Ciclesonide		Alvesco	CC(C)C(=O)OCC(=O)[C@@]12OC(O[C@@H]1C[C@H]1[C@@H]3CCC4=CC(=O)C=C[C@]4(C)[C@H]3[C@@H](O)C[C@]21C)C1CCCCC1
AKT1	DB01234	A01AC02,C05AA09,D07AB19,D07XB05,D10AA03,H02AB02,R01AD03,S01BA01,S01CB01,S02BA06,S03BA01	v-akt murine thymoma viral oncogene homolog 1	Pathway:PA164713580	DB01234	approved; investigational	Dexamethasone	Desametasone; Desametasone [DCIT]; Desamethasone; Dexametasona [INN-Spanish]; Dexamethasone Acetate; Dexamethasone Sodium Phosphate; Dexamethasonum [INN-Latin]; Dexamethazone; Fluormethylprednisolone	Adexone; Aeroseb-D; Aeroseb-Dex; Anaflogistico; Aphtasolon; Aphthasolone; Auxiron; Azium; Bisu Ds; Calonat; Corson; Corsone; Cortisumman; Decacort; Decacortin; Decaderm; Decadron; Decadron Tablets, Elixir; Decadron-La; Decagel; Decalix; Decasone; Decaspray; Dectancyl; Dekacort; Deltafluorene; Dergramin; Deronil; Desadrene; Desameton; Deseronil; Dex-Ide; Dexa; Dexa Mamallet; Dexa-Cortidelt; Dexa-C…	C[C@@H]1C[C@H]2[C@@H]3CCC4=CC(=O)C=C[C@]4(C)[C@@]3(F)[C@@H](O)C[C@]2(C)[C@@]1(O)C(=O)CO
AKT1	DB00180	R01AD04,R03BA03	v-akt murine thymoma viral oncogene homolog 1	Pathway:PA164713580	DB00180	approved; investigational	Flunisolide	Flunisolide [anhydrous]	Aerobid; Bronalide; Lunis; Nasalide; Nasarel; Rhinalar; Synaclyn; Syntaris	CC1(C)O[C@@H]2C[C@H]3[C@@H]4C[C@H](F)C5=CC(=O)C=C[C@]5(C)[C@H]4[C@@H](O)C[C@]3(C)[C@@]2(O1)C(=O)CO
AKT1	DB00588	D07AC17,R01AD08,R03BA05	v-akt murine thymoma viral oncogene homolog 1	Pathway:PA164713580	DB00588	approved; investigational	Fluticasone Propionate		Advair Diskus; Advair Diskus 100/50; Advair Diskus 250/50; Advair Diskus 500/50; Cutivate; Flixonase; Flixotide; Flonase; Flovent; Flovent Diskus 100; Flovent Diskus 250; Flovent Diskus 50; Flovent HFA; Flunase	CCC(=O)O[C@@]1([C@H](C)C[C@H]2[C@@H]3C[C@H](F)C4=CC(=O)C=C[C@]4(C)[C@@]3(F)[C@@H](O)C[C@]12C)C(=O)SCF
AKT1	DB00741	A01AC03,A07EA02,C05AA01,D07AA02,D07AB02,D07AB11,D07AC16,D07XA01,H02AB09,S01BA02,S01CB03,S02BA01	v-akt murine thymoma viral oncogene homolog 1	Pathway:PA164713580	DB00741	approved	Hydrocortisone	11beta-Hydroxycortisone; 17alpha-Hydroxycorticosterone; Anti-inflammatory hormone; Dihydrocostisone; Hidrocortisona [INN-Spanish]; Hydrocorticosterone; Hydrocortisone Acetate; Hydrocortisone alcohol; Hydrocortisone Base; Hydrocortisone Butyrate; Hydrocortisone free alcohol; Hydrocortisone Sodium Phosphate; Hydrocortisone Valerate; Hydrocortisonum [INN-Latin]; Hydroxycortisone; Idrocortisone [DCIT]	Acticort; Aeroseb HC; Aeroseb-HC; Ala-cort; Ala-Scalp; Alacort; Algicirtis; Alphaderm; Amberin; Anflam; Anusol HC; Aquacort; Aquanil HC; Balneol-hc; Barseb HC; Basan-Corti; Beta-hc; CaldeCORT Spray; Cetacort; Clear aid; Cleiton; Cobadex; Colocort; Compound F; Cort-Dome; Cort-Quin; Cortaid; Cortanal; Cortef; Cortef Acetate; Cortenema; Cortesal; Corticreme; Cortifan; Cortifoam; Cortiment; Cortisol;…	C[C@]12C[C@H](O)[C@H]3[C@@H](CCC4=CC(=O)CC[C@]34C)[C@@H]1CC[C@]2(O)C(=O)CO
AKT1	DB00959	D07AA01,D07AC14,D10AA02,H02AB04	v-akt murine thymoma viral oncogene homolog 1	Pathway:PA164713580	DB00959	approved	Methylprednisolone	6alpha-Methylprednisolone; Methyleneprednisolone; Methylprednisolon; Methylprednisolonum [INN-Latin]; Metilprednisolona [INN-Spanish]; Metilprednisolone [Dcit]	Artisone-Wyeth; Besonia; Dopomedrol; Esametone; Firmacort; Lemod; Medesone; Medixon; Medlone 21; Medrate; Medrol Adt Pak; Medrol Dosepak; Medrone; Mesopren; Metastab; Metilbetasone; Metrisone; Metrocort; Metysolon; Moderin; Nirypan; Noretona; Predni N Tablinen; Promacortine; Reactenol; Sieropresol; Solomet; Summicort; Suprametil; Urbason; Urbasone; Wyacort	C[C@H]1C[C@H]2[C@@H]3CC[C@](O)(C(=O)CO)[C@@]3(C)C[C@H](O)[C@@H]2[C@@]2(C)C=CC(=O)C=C12
AKT1	DB01384	H02AB05	v-akt murine thymoma viral oncogene homolog 1	Pathway:PA164713580	DB01384	approved	Paramethasone		Haldrone	C[C@@H]1C[C@H]2[C@@H]3C[C@H](F)C4=CC(=O)C=C[C@]4(C)[C@H]3[C@@H](O)C[C@]2(C)[C@@]1(O)C(=O)CO
AKT1	DB00860	A07EA01,C05AA04,D07AA01,D07AA03,D07AC14,D07XA02,D10AA02,H02AB04,H02AB06,R01AD02,S01BA04,S01CB02,S02BA03,S03BA02,H02AB07	v-akt murine thymoma viral oncogene homolog 1	Pathway:PA164713580	DB00860	approved	Prednisolone	Deltahydrocortisone; Methylprednisolone Acetate; PRDL; Predisolone Sodium Phosphate; Prednisolona [INN-Spanish]; Prednisolone Acetate; Prednisolone Sodium Phosphate; Prednisolone Tebutate; Prednisolonum [INN-Latin]	Ak-Pred; Ak-Tate; Alphadrol; Articulose-50; Co-Hydeltra; Codelcortone; Cordrol; Cortalone; Cotogesic; Cotolone; Decaprednil; Decortin H; Delcortol; Delta F; Delta-Cortef; Delta-Stab; Deltacortenol; Deltacortril; Deltacortril Enteric; Deltasolone; Deltisilone; Depo-Medrol; Derpo Pd; Dexa-Cortidelt Hostacortin H; Di-Adreson F; Dicortol; Donisolone; Dydeltrone; Eazolin D; Econopred; Econopred Plus; …	C[C@]12C[C@H](O)[C@H]3[C@@H](CCC4=CC(=O)C=C[C@]34C)[C@@H]1CC[C@]2(O)C(=O)CO
AKT1	DB00635	A07EA03,H02AB07,H02AB15	v-akt murine thymoma viral oncogene homolog 1	Pathway:PA164713580	DB00635	approved	Prednisone	Dehydrocortisone; PRD; Prednisona [INN-Spanish]; Prednisonum [INN-Latin]	Adasone; Ancortone; Apo-prednisone; Betapar; Bicortone; Cartancyl; Colisone; Cortan; Cortancyl; Cortidelt; Cotone; Dacorten; Dacortin; Decortancyl; Decortin; Decortisyl; Dekortin; Delcortin; Dellacort; Dellacort A; Delta Cortelan; Delta E; Delta-cortelan; Delta-cortisone; Delta-cortone; Delta-dome; Deltacortene; Deltacortisone; Deltacortone; Deltasone; Deltison; Deltisona; Deltisone; Deltra; Di-A…	C[C@]12CC(=O)[C@H]3[C@@H](CCC4=CC(=O)C=C[C@]34C)[C@@H]1CC[C@]2(O)C(=O)CO
AKT1	DB00620	A01AC01,D07AB09,D07XB02,H02AB08,R01AD11,R03BA06,S01BA05,C05AA12	v-akt murine thymoma viral oncogene homolog 1	Pathway:PA164713580	DB00620	approved	Triamcinolone	Fluoxiprednisolone; Fluoxyprednisolone; Tiamcinolonum [INN-Latin]; Triamcinalone; Triamcinolona [INN-Spanish]; Triamcinolone acetonide; Triamcinolone diacetate; Triamcinolone hexacetonide; Triamcinolonum [INN]	Adcortyl; Aristocort; Aristocort A; Aristocort Tablets; Aristogel; Aristospan; Azmacort; Celeste; Cinolone; Cinolone-T; Delphicort; Flutex; Fougera; Kenacort; Kenacort-A; Kenacort-Ag; Kenalog; Kenalog in Orabase; Kenalog-10; Kenalog-40; Kenalog-H; Ledercort; Nasacort; Nasacort Aq; Nasacort Hfa; Omcilon; Omicilon; Oracort; Oralone; Orion; Polcortolon; Rodinolone; Sk-Triamcinolone; Tri-Nasal; Triac…	C[C@]12C[C@H](O)[C@@]3(F)[C@@H](CCC4=CC(=O)C=C[C@]34C)[C@@H]1C[C@@H](O)[C@]2(O)C(=O)CO
AKT1	DB00877	L04AA10	v-akt murine thymoma viral oncogene homolog 1	Pathway:PA164713578,Pathway:PA164728206,Pathway:PA164713571,Pathway:PA164713647	DB00877	approved; investigational	Sirolimus	Antibiotic AY 22989; rapamycin	Rapamune; Rapamycin	CO[C@@H]1C[C@H](C[C@@H](C)[C@@H]2CC(=O)[C@@H](C)\C=C(C)\[C@@H](O)[C@@H](OC)C(=O)[C@@H](C)C[C@H](C)\C=C\C=C\C=C(C)\[C@@H](C[C@@H]3CC[C@@H](C)[C@@](O)(O3)C(=O)C(=O)N3CCCC[C@H]3C(=O)O2)OC)CC[C@H]1O
AKT1	DB00619	L01XE01	v-akt murine thymoma viral oncogene homolog 1	Pathway:PA164713504,Pathway:PA164728215	DB00619	approved	Imatinib	Imatinib Mesylate; Imatinib Methansulfonate; STI-571	Gleevec; Glivec	CN1CCN(CC2=CC=C(C=C2)C(=O)NC2=CC(NC3=NC=CC(=N3)C3=CN=CC=C3)=C(C)C=C2)CC1
AKT1	DB00441	L01BC05	v-akt murine thymoma viral oncogene homolog 1	PMID:19712441	DB00441	approved	Gemcitabine		DDFC; DFDC; Gemcin; Gemcitabina [INN-Spanish]; Gemcitabine HCl; Gemcitabine hydrochloride; Gemcitabinum [INN-Latin]; Gemtro; Gemzar; GEO	NC1=NC(=O)N(C=C1)[C@@H]1O[C@H](CO)[C@@H](O)C1(F)F
AKT1	DB00482	L01XX33,M01AH01	v-akt murine thymoma viral oncogene homolog 1	PMID:12000750	DB00482	approved; investigational	Celecoxib	Celocoxib	Celebra; Celebrex	CC1=CC=C(C=C1)C1=CC(=NN1C1=CC=C(C=C1)S(N)(=O)=O)C(F)(F)F
AKT1	DB01132	A10BG03	v-akt murine thymoma viral oncogene homolog 1	PMID:15788448	DB01132	approved; investigational	Pioglitazone	Pioglitazona [INN-Spanish]; Pioglitazone [Ban:Inn]; pioglitazone HCl; Pioglitazone Hydrochloride; Pioglitazonum [INN-Latin]	Actos; Actost; Glustin	CCC1=CN=C(CCOC2=CC=C(CC3SC(=O)NC3=O)C=C2)C=C1
AKT1	DB00412	A10BG02	v-akt murine thymoma viral oncogene homolog 1	PMID:15788448,PMID:16505118	DB00412	approved; investigational	Rosiglitazone	Rosigliazone maleate; Rosiglitazone maleate	Avandia; Rosiglizole	CN(CCOC1=CC=C(CC2SC(=O)NC2=O)C=C1)C1=CC=CC=N1
AKT1	DB00171	N/A	v-akt murine thymoma viral oncogene homolog 1		DB00171	approved; nutraceutical	Adenosine triphosphate	5'-ATP; Adenosine 5'-triphosphate; Adenosine 5'-triphosphoric acid; Adenosine-5'-triphosphate; Adenosine, 5'-(tetrahydrogen triphosphate); Adenylpyrophosphoric acid; ATP; Triphosphoric acid adenosine ester	Adephos; Adetol; Adynol; Atipi; Atriphos; Cardenosine; Fosfobion; Glucobasin; Myotriphos; Phosphobion; Striadyne; Triadenyl; Triphosphaden	NC1=C2N=CN([C@@H]3O[C@H](CO[P@](O)(=O)O[P@](O)(=O)OP(O)(O)=O)[C@@H](O)[C@H]3O)C2=NC=N1
AKT1	DB01863	N/A	v-akt murine thymoma viral oncogene homolog 1		DB01863	experimental	Inositol 1,3,4,5-Tetrakisphosphate			O[C@H]1[C@H](OP(O)(O)=O)[C@@H](O)[C@@H](OP(O)(O)=O)[C@H](OP(O)(O)=O)[C@@H]1OP(O)(O)=O
AKT1	DB07584	N/A	v-akt murine thymoma viral oncogene homolog 1		DB07584	experimental	N-[2-(5-methyl-4H-1,2,4-triazol-3-yl)phenyl]-7H-pyrrolo[2,3-d]pyrimidin-4-amine			CC1=NN=C(N1)C1=CC=CC=C1NC1=NC=NC2=C1C=CN2
AKT1	DB07585	N/A	v-akt murine thymoma viral oncogene homolog 1		DB07585	experimental	5-(5-chloro-7H-pyrrolo[2,3-d]pyrimidin-4-yl)-4,5,6,7-tetrahydro-1H-imidazo[4,5-c]pyridine			ClC1=CNC2=C1C(=NC=N2)N1CCC2=C(C1)N=CN2
AKT1	DB00091	N/A	v-akt murine thymoma viral oncogene homolog 1	Pathway:PA164713469	DB00091	N/A
AKT1	DB01259	N/A	v-akt murine thymoma viral oncogene homolog 1	PMID:20126311	DB01259	approved; investigational	Lapatinib	FMM; GW 572016; GW572016; Lapatinib ditosylate; Lapatinib tosilate hydrate	Tycerb; Tykerb	CS(=O)(=O)CCNCC1=CC=C(O1)C1=CC2=C(C=C1)N=CN=C2NC1=CC(Cl)=C(OCC2=CC(F)=CC=C2)C=C1
AKT1	DB00360	N/A	v-akt murine thymoma viral oncogene homolog 1	Pathway:PA164714076	DB00360	approved; investigational	Tetrahydrobiopterin	5,6,7,8 Tetrahydrobiopterin; BH4; sapropterin	Dapropterin; Kuvan; Phenoptin; Sapropterin	CC(O)C(O)C1CNC2=C(N1)C(=O)N=C(N)N2
AKT1	DB00155	N/A	v-akt murine thymoma viral oncogene homolog 1	Pathway:PA164713582,Pathway:PA164713580,Pathway:PA164713609,Pathway:PA164713652	DB00155	approved; nutraceutical	L-Citrulline	2-Amino-5-uredovaleric acid; Citrulline; delta-Ureidonorvaline; N5-(Aminocarbonyl)ornithine; N5-Carbamoyl-L-ornithine; N5-carbamoylornithine; N5-carbamylornithine; Sitrulline		N[C@@H](CCCNC(N)=O)C(O)=O
AKT1	DB00131	N/A	v-akt murine thymoma viral oncogene homolog 1	Pathway:PA164713582	DB00131	approved; nutraceutical	Adenosine monophosphate	5'-Adenosine monophosphate; 5'-Adenylic acid; 5'-AMP; Adenosine 5'-(dihydrogen phosphate); Adenosine 5'-monophosphate; Adenosine 5'-phosphate; Adenosine 5'-phosphoric acid; Adenosine phosphate; Adenosine-5-monophosphoric acid; Adenosine-5'-Monophosphate; Adenosine-5'-monophosphoric acid; Adenylate; Adenylic acid; AMP; Phosphentaside	Adenovite; Cardiomone; Lycedan; My-B-Den; Phosaden; Phosphaden	NC1=C2N=CN([C@@H]3O[C@H](COP(O)(O)=O)[C@@H](O)[C@H]3O)C2=NC=N1
AKT1	DB01276	N/A	v-akt murine thymoma viral oncogene homolog 1	PMID:18216022	DB01276	N/A
AKT1	DB00122	N02BA03,N07AX02,R03DA02,V03AB29,S01EB09	v-akt murine thymoma viral oncogene homolog 1	Pathway:PA164728191	DB00122	approved; nutraceutical	Choline	(2-Hydroxyethyl)trimethylammonium; 2-Hydroxy-N,N,N-trimethylethanaminium; Bilineurine; Choline cation; Choline ion; Cholinum		C[N+](C)(C)CCO
AKT1	DB00125	B05XB01	v-akt murine thymoma viral oncogene homolog 1	Pathway:PA164713582,Pathway:PA164728191,Pathway:PA164713580,Pathway:PA164714076,Pathway:PA164713609,Pathway:PA164728155,Pathway:PA164728105,Pathway:PA164728194,Pathway:PA164713652,Pathway:PA164728144	DB00125	approved; nutraceutical	L-Arginine	(S)-2-Amino-5-[(aminoiminomethyl)amino]pentanoic acid; 2-Amino-5-guanidinovaleric acid; Arginine; L-(+)-Arginine; L-a-Amino-d-guanidinovaleric acid; L-Arg	Argamine; Argivene; Detoxargin; Levargin; Minophagen A; R-Gene 10 (Pharmacia Corp.)	N[C@@H](CCCNC(N)=N)C(O)=O
AKT1	DB00143	V03AB32	v-akt murine thymoma viral oncogene homolog 1	Pathway:PA164728132	DB00143	approved; nutraceutical	Glutathione	5-L-Glutamyl-L-cysteinylglycine; gamma-L-Glutamyl-L-cysteinyl-glycine; Gluthathione; GSH; N-(N-gamma-L-Glutamyl-L-cysteinyl)glycine	Copren; Isethion; Ledac; Neuthion; Tathion	N[C@@H](CCC(=O)N[C@@H](CS)C(=O)NCC(O)=O)C(O)=O
AKT1	DB00184	N07BA01,A11HA01,C04AC01,C10AD02	v-akt murine thymoma viral oncogene homolog 1	PMID:12511591	DB00184	approved	Nicotine	L-Nicotine; Nicotine Alkaloid	Black Leaf; Black Leaf 40; Campbell's Nico-Soap; Commit; Destruxol Orchid Spray; Emo-Nik; Flux Maag; Fumetobac; Habitrol; Mach-Nic; Niagara P.A. Dust; Nic-Sal; Nico-Dust; Nico-Fume; Nicocide; Nicoderm; Nicoderm Cq; Nicorette; Nicorette Plus; Nicotin; Nicotina; Nicotine Polacrilex; Nicotrol; Nicotrol Inhaler; Nicotrol Ns; Nikotin; Nikotyna; Ortho N-4 Dust; Ortho N-5 Dust; Prostep; Tendust	CN1CCCC1C1=CN=CC=C1
AKT1	DB00394	A07EA07,D07AC15,R01AD01,R03BA01	v-akt murine thymoma viral oncogene homolog 1	Pathway:PA164713580	DB00394	approved	Beclomethasone	Beclometasona [INN-Spanish]; Beclometasone; Beclometasonum [INN-Latin]	Aerobec; Aldecin; Anceron; Andion; Beclacin; Becloforte; Beclomet; Beclometasondipropionat Mikron; Beclorhinol; Becloval; Beclovent; Becodisks; Beconase; Beconase AQ; Beconasol; Becotide; Clenil-A; Entyderma; Inalone; Korbutone; Propaderm; QVAR; QVAR 80; Rino-Clenil; Sanasthmax; Sanasthmyl; Vancenase; Vancenase AQ; Vanceril; Vanceril Double Strength; Viarex; Viarox	C[C@H]1C[C@H]2[C@@H]3CCC4=CC(=O)C=C[C@]4(C)[C@@]3(Cl)[C@@H](O)C[C@]2(C)[C@@]1(O)C(=O)CO
AKT1	DB00435	R07AX01	v-akt murine thymoma viral oncogene homolog 1	Pathway:PA164713582,Pathway:PA164728191,Pathway:PA164713580,Pathway:PA164713609,Pathway:PA164728155,Pathway:PA164728105,Pathway:PA164728194,Pathway:PA164713652,Pathway:PA164728144	DB00435	approved	Nitric Oxide		Amidogen, oxo-; INOmax; Mononitrogen monoxide; Nitric oxide 10% by volume or more; Nitric oxide trimer; Nitrogen monooxide; Nitrogen monoxide; Nitrogen oxide; nitrogen protoxide; Nitrosyl radical; NMO; NO; RCRA waste number P076	[N]=O
AKT1	DB00515	L01XA01	v-akt murine thymoma viral oncogene homolog 1	PMID:18379348,PMID:19712441	DB00515	approved	Cisplatin	CACP; Cis-DDP; Cis-Diaminedichloroplatinum; Cis-Diamminedichloroplatinum; CPDC; CPDD; DDP; DDPT; Diamminedichloroplatinum; Platinum Ammine Chloride; Platinum Ammonium Chloride; Platinum Diamine Dichloride; Trans-DDP; Trans-Diaminedichloroplatinum; Trans-Diamminedichloroplatinum; Trans-Dichlorodiammine Platinum; Trans-Platinumdiammine Dichloride	Abiplatin; Biocisplatinum; Briplatin; Carboquone; Cis Pt II; Cismaplat; Cisplatine; Cisplatyl; Citoplationo; Lederplatin; Neoplatin; Plastin; Platamine; Platiblastin; Platidiam; Platinex; Platinol; Platinol-AQ; Platinoxan; Randa	N[Pt](N)(Cl)Cl
AKT1	DB00764	D07AC13,D07XC03,R01AD09,R03BA07	v-akt murine thymoma viral oncogene homolog 1	Pathway:PA164713580	DB00764	approved	Mometasone		Asmanex; Asmanex Twisthaler; Elocom; Elocon; Mometasone furoate; Nasonex	C[C@@H]1C[C@H]2C3CCC4=CC(=O)C=C[C@]4(C)[C@@]3(Cl)[C@@H](O)C[C@]2(C)[C@@]1(O)C(=O)CCl
AKT1	DB00896	H02AB12,S01BA13	v-akt murine thymoma viral oncogene homolog 1	Pathway:PA164713580	DB00896	approved	Rimexolone		Vexol	CCC(=O)[C@@]1(C)[C@H](C)CC2C3CCC4=CC(=O)C=C[C@]4(C)C3[C@@H](O)C[C@]12C
AKT1	DB01260	D07AC09,R03BA02,S01BA11,A07EA06,D07AB08,R01AD05	v-akt murine thymoma viral oncogene homolog 1	Pathway:PA164713580	DB01260	approved; investigational	Desonide		Desilux; Desocort; Desowen; Tridesilon	CC1(C)O[C@@H]2C[C@H]3[C@@H]4CCC5=CC(=O)C=C[C@]5(C)[C@H]4[C@@H](O)C[C@]3(C)[C@@]2(O1)C(=O)CO
ALAD	DB02068	N/A	aminolevulinate dehydratase		DB02068	experimental	Delta-Amino Valeric Acid			[NH3+]CCCCC(O)=O
ALAD	DB02239	N/A	aminolevulinate dehydratase		DB02239	experimental	Laevulinic Acid			CC(=O)CCC(O)=O
ALAD	DB02260	N/A	aminolevulinate dehydratase		DB02260	experimental	4-Oxosebacic Acid			OC(=O)CCCCCC(=O)CCC(O)=O
ALAD	DB02272	N/A	aminolevulinate dehydratase		DB02272	experimental	Porphobilinogen	2-aminomethylpyrrol-3-acetic acid 4-propionic acid; 5-(Aminomethyl)-4-(carboxymethyl)-1H-pyrrole-3-propionic acid; PBG		NCc1ncc(CCC(O)=O)c1CC(O)=O
ALAD	DB02878	N/A	aminolevulinate dehydratase		DB02878	experimental	3-(2-Aminoethyl)-4-(Aminomethyl)Heptanedioic Acid			NCC[C@@H](CC(O)=O)[C@@H](CN)CCC(O)=O
ALAD	DB04560	N/A	aminolevulinate dehydratase		DB04560	experimental	4,7-Dioxosebacic Acid			OC(=O)CCC(=O)CCC(=O)CCC(O)=O
ALAD	DB04781	N/A	aminolevulinate dehydratase		DB04781	experimental	5-hydroxyvaleric acid	5-hydroxy valeric acid; 5-hydroxy-pentanoic acid; 5-Hydroxypentanoate; 5-hydroxypentanoic acid; 5-Hydroxyvalerate; delta-Hydroxypentanoic acid; delta-hydroxyvaleric acid		OCCCCC(O)=O
ALAD	DB01942	N/A	aminolevulinate dehydratase		DB01942	experimental	Formic Acid	Aminic acid; Formate; Formylic acid; Hydrogen carboxylic acid; Methanoic acid		OC=O
ALAD	DB02828	N/A	aminolevulinate dehydratase		DB02828	experimental	5-Fluorolevulinic Acid			OC(=O)CCC(=O)CF
ALAD	DB04530	N/A	aminolevulinate dehydratase		DB04530	experimental	S,S-(2-Hydroxyethyl)Thiocysteine			N[C@@H](CSSCCO)C(O)=O
ALAD	DB00145	N/A	aminolevulinate dehydratase	Pathway:PA164714012,Pathway:PA164713608	DB00145	approved; nutraceutical	Glycine	2-Aminoacetic acid; Aminoacetic acid; Aminoethanoic acid; Gly	Aciport; Glicoamin; Glycocoll; Glycolixir; Glycosthene; Gyn-Hydralin; Padil	NCC(O)=O
ALAD	DB00855	L01XD04	aminolevulinate dehydratase		DB00855	approved	Aminolevulinic acid	5-Aminolevulinic acid; ALA; Aminolevulinate; delta-Aminolevulinic acid	Aladerm; Kerastick; Levulan; Levulan Kerastick	NCC(=O)CCC(O)=O
ANPEP	DB00563	L01BA01,L04AX03	alanyl (membrane) aminopeptidase	PMID:20032971	DB00563	approved	Methotrexate	Amethopterin; Amethopterine; HDMTX; L-Amethopterin; Methopterin; Methotextrate; Methotrexat; Methotrexate Sodium; Methylaminopterin; Methylaminopterinum; MTX; N-Bismethylpteroylglutamic Acid	Abitrexate; Antifolan; Arbitrexate; Emtexate; Folex; Ledertrexate; Metatrexan; Methotrate; Mexate; Rheumatrex; Trexall	CN(CC1=CN=C2N=C(N)N=C(N)C2=N1)C1=CC=C(C=C1)C(=O)N[C@@H](CCC(O)=O)C(O)=O
ANPEP	DB00987	L01BC01	alanyl (membrane) aminopeptidase	PMID:19109566	DB00987	approved; investigational	Cytarabine	Ara-C; Arabinocytidine; Arabinofuranosylcytosine; Arabinosylcytosine; AraC; Aracytidine; Aracytin; Aracytine; beta-Arabinosylcytosine; Beta-cytosine arabinoside; beta-D-Arabinosylcytosine; Citarabina [INN-Spanish]; Cytarabin; Cytarabina; cytarabine liposome injection; Cytarabinoside; Cytarabinum [INN-Latin]; Cytosine 1-beta-D-arabinofuranoside; Cytosine arabinofuranoside; Cytosine arabinose; Cyto…	Alexan; AR3; Arabitin; Arafcyt; Cytarbel; Cytosar; Cytosar-U; Depocyt; Depocyt (liposomal); Erpalfa; Iretin; Spongocytidine; Tarabine; Udicil	NC1=NC(=O)N(C=C1)[C@@H]1O[C@H](CO)[C@@H](O)[C@@H]1O
ANPEP	DB06196	N/A	alanyl (membrane) aminopeptidase		DB06196	approved; investigational	Icatibant	JE049	Firazyr	N[C@H](CCCN=C(N)N)C(=O)NC(CCCN=C(N)N)C(=O)N1CCCC1C(=O)N1C[C@H](O)CC1C(=O)NCC(=O)N[C@@H](CC1=CC=CS1)C(=O)N[C@@H](CO)C(=O)N1CC2=CC=CC=C2CC1C(=O)N1[C@H]2CCCC[C@H]2CC1C(=O)N[C@@H](CCCN=C(N)N)C(O)=O
ANPEP	DB08506	N/A	alanyl (membrane) aminopeptidase		DB08506	experimental	N-{(2S)-3-[(1R)-1-aminoethyl](hydroxy)phosphoryl-2-benzylpropanoyl}-L-phenylalanine			C[C@H](N)[P@@](O)(=O)C[C@@H](CC1=CC=CC=C1)C(=O)N[C@@H](CC1=CC=CC=C1)C(O)=O
ANPEP	DB00051	N/A	alanyl (membrane) aminopeptidase	PMID:20032971	DB00051	N/A
ANPEP	DB00973	C10AX09	alanyl (membrane) aminopeptidase		DB00973	approved	Ezetimibe		Ezedoc; Ezetrol; Zetia	O[C@@H](CC[C@@H]1[C@H](N(C1=O)C1=CC=C(F)C=C1)C1=CC=C(O)C=C1)C1=CC=C(F)C=C1
AP2M1	DB00171	N/A	adaptor-related protein complex 2, mu 1 subunit	Pathway:PA164713575	DB00171	approved; nutraceutical	Adenosine triphosphate	5'-ATP; Adenosine 5'-triphosphate; Adenosine 5'-triphosphoric acid; Adenosine-5'-triphosphate; Adenosine, 5'-(tetrahydrogen triphosphate); Adenylpyrophosphoric acid; ATP; Triphosphoric acid adenosine ester	Adephos; Adetol; Adynol; Atipi; Atriphos; Cardenosine; Fosfobion; Glucobasin; Myotriphos; Phosphobion; Striadyne; Triadenyl; Triphosphaden	NC1=C2N=CN([C@@H]3O[C@H](CO[P@](O)(=O)O[P@](O)(=O)OP(O)(O)=O)[C@@H](O)[C@H]3O)C2=NC=N1
AP2M1	DB00122	N02BA03,N07AX02,R03DA02,V03AB29,S01EB09	adaptor-related protein complex 2, mu 1 subunit	Pathway:PA164728203	DB00122	approved; nutraceutical	Choline	(2-Hydroxyethyl)trimethylammonium; 2-Hydroxy-N,N,N-trimethylethanaminium; Bilineurine; Choline cation; Choline ion; Cholinum		C[N+](C)(C)CCO
APOA1	DB01039	C10AB05	apolipoprotein A-I	RSID:rs2727786	DB01039	approved	Fenofibrate	Fenofibrato [INN-Spanish]; Fenofibratum [INN-Latin]; Fenofibric acid; Finofibrate; FNF	Ankebin; Antara; Elasterate; Elasterin; Fenobrate; Fenogal; Fenotard; Lipanthyl; Lipantil; Lipidex; Lipidil; Lipidil Micro; Lipidil Supra; Lipifen; Lipirex; Lipoclar; Lipofene; Liposit; Lipsin; Lofibra; Luxacor; Nolipax; Procetofen; Proctofene; Protolipan; Secalip; Sedufen; Tricor; Triglide; Trilipix	CC(C)OC(=O)C(C)(C)OC1=CC=C(C=C1)C(=O)C1=CC=C(Cl)C=C1
APOA1	DB00503	J05AE03	apolipoprotein A-I	RSID:rs5128	DB00503	approved; investigational	Ritonavir	Abbott 84538	Norvir; Norvir Sec	CC(C)[C@H](NC(=O)N(C)CC1=CSC(=N1)C(C)C)C(=O)N[C@H](C[C@H](O)[C@H](CC1=CC=CC=C1)NC(=O)OCC1=CN=CS1)CC1=CC=CC=C1
APOA1	DB00624	G03BA02,G03BA03,G03EK01	apolipoprotein A-I	PMID:12270762	DB00624	approved; investigational	Testosterone	TES; Testosteron; Testosterona [INN-Spanish]; Testosterone Cypionate; Testosterone Enanthate; Testosterone Hydrate; Testosteronum [INN-Latin]; Testostosterone; Trans-Testosterone	Andriol; Andro; Andro 100; Andro L.A. 200; Androderm; Androgel; Android 10; Android 25; Android 5; Androlin; Andronaq; Andronate 100; Andronate 200; Andropatch; Andropository 200; Androsorb; Andrusol; Andryl 200; Beta Testosterone; Bio-T-Gel; CDB 111C; Cristerona T; Cristerone T; Delatest; Delatestryl; Depo-Testosterone; Depo-Testosterone Cypionate; Depotest; Everone 200; Geno-Cristaux Gremy; Hom…	C[C@]12CC[C@H]3[C@@H](CCC4=CC(=O)CC[C@]34C)[C@@H]1CC[C@@H]2O
APOB	DB01095	C10AA04	apolipoprotein B	PMID:19773416	DB01095	approved	Fluvastatin	Fluindostatin ; Fluvastatin sodium; Fluvastatina [INN-Spanish] ; Fluvastatine [INN-French] ; Fluvastatinum [INN-Latin]	Canef; Cranoc; Lescol; Lescol XL	CC(C)N1C(\C=C\[C@H](O)C[C@H](O)CC(O)=O)=C(C2=CC=C(F)C=C2)C2=CC=CC=C12
APOB	DB00335	C07AB03,C07AB11	apolipoprotein B	RSID:rs1367117	DB00335	approved	Atenolol		Aircrit; Alinor; Altol; Anselol; Antipressan; Apo-Atenolol; Atcardil; Atecard; Atehexal; Atenblock; Atendol; Atenet; Ateni; Atenil; Atenol; Atenol 1A Pharma; Atenol Acis; Atenol AL; Atenol Atid; Atenol Cophar; Atenol CT; Atenol Fecofar; Atenol Gador; Atenol Genericon; Atenol GNR; Atenol Heumann; Atenol MSD; Atenol NM Pharma; Atenol Nordic; Atenol PB; Atenol Quesada; Atenol Stada; Atenol Tika; Ate…	CC(C)NCC(O)COC1=CC=C(CC(N)=O)C=C1
APOB	DB01029	C09CA04	apolipoprotein B	RSID:rs1367117	DB01029	approved; investigational	Irbesartan		Avalide; Avapro; Irbesarran; Irbesartan [Usan:Inn]; Lrbesartan	CCCCC1=NC2(CCCC2)C(=O)N1CC1=CC=C(C=C1)C1=CC=CC=C1C1=NNN=N1
APOB	DB00264	C07AB02,C07AB52	apolipoprotein B	PMID:19773416	DB00264	approved; investigational	Metoprolol	Metoprolol succinate; Metoprolol Tartrate	Beloc; Betaloc; Lopresor; Lopresoretic; Lopressor; Lopressor HCT; Metroprolol; Prelis; Selo-Zok; Seloken; Selopral; Toprol; Toprol XL; Toprol-XL	COCCC1=CC=C(OCC(O)CNC(C)C)C=C1
APOB	DB00930	N/A	apolipoprotein B	PMID:11605698	DB00930	approved	Colesevelam	Colesevelam hydrochloride	CholestaGel; Welchol
APOE	DB01095	C10AA04	apolipoprotein E	PMID:19773416	DB01095	approved	Fluvastatin	Fluindostatin ; Fluvastatin sodium; Fluvastatina [INN-Spanish] ; Fluvastatine [INN-French] ; Fluvastatinum [INN-Latin]	Canef; Cranoc; Lescol; Lescol XL	CC(C)N1C(\C=C\[C@H](O)C[C@H](O)CC(O)=O)=C(C2=CC=C(F)C=C2)C2=CC=CC=C12
APOE	DB00459	D05BB02	apolipoprotein E	RSID:rs429358,RSID:rs7412	DB00459	approved	Acitretin		Acetretin; Soriatane	COC1=C(C)C(C)=C(\C=C\C(\C)=C\C=C\C(\C)=C/C(O)=O)C(C)=C1
APOE	DB00175	C10AA03	apolipoprotein E	PMID:7605354	DB00175	approved	Pravastatin	Pravastatin Sodium; Pravastatina [Spanish]; Pravastatine [French]; Pravastatinum [Latin]	Elisor; Lipostat; Mevalotin; Mevinolin; Oliprevin; Pravachol; Pravaselect; Selectin; Selipran; Vasten	CC[C@H](C)C(=O)O[C@H]1C[C@H](O)C=C2C=C[C@H](C)[C@H](CC[C@@H](O)C[C@@H](O)CC(O)=O)[C@@H]12
APOE	DB01241	C10AB04	apolipoprotein E	PMID:8620056	DB01241	approved	Gemfibrozil		Apo-Gemfibrozil; Bolutol; Cholespid; Decrelip; Fibratol; Fibrocit; Gemfibril; Gemfibromax; Gemlipid; Gen-Fibro; Genlip; Gevilon; Hipolixan; Jezil; Lipozid; Lipur; Lopid; Novo-Gemfibrozil; Nu-Gemfibrozil	CC1=CC(OCCCC(C)(C)C(O)=O)=C(C)C=C1
APOE	DB00989	N06DA03	apolipoprotein E	PMID:20644562,PMID:15289797	DB00989	approved; investigational	Rivastigmine	Ena 713 Free Base; Rivastigmine Hydrogen Tartrate	Exelon; Exelon Patch	CCN(C)C(=O)OC1=CC=CC(=C1)[C@H](C)N(C)C
APOE	DB00412	A10BG02	apolipoprotein E	PMID:16770341	DB00412	approved; investigational	Rosiglitazone	Rosigliazone maleate; Rosiglitazone maleate	Avandia; Rosiglizole	CN(CCOC1=CC=C(CC2SC(=O)NC2=O)C=C1)C1=CC=CC=N1
APOE	DB01418	B01AA07	apolipoprotein E	PMID:15861030	DB01418	approved	Acenocoumarol	Acenocoumarin; Acenocoumarolum [INN-latin]; Nicoumalone; Nicumalon; Nitrophenylacetylethyl-4-hydroxycoumarine; Nitrovarfarian; Nitrowarfarin	Ascumar; Mini-sintrom; Neositron; Sincoumar; Sinkumar; Sinthrom; Sinthrome; Sintrom; Syncoumar; Syncumar; Syntrom; Zotil	CC(=O)CC(C1=CC=C(C=C1)[N+]([O-])=O)C1=C(O)OC2=CC=CC=C2C1=O
APOE	DB00982	D10AD04,D10BA01	apolipoprotein E	PMID:11955026,PMID:12871273	DB00982	approved	Isotretinoin		Accutane Roche	CC(C=CC1=C(C)CCCC1(C)C)=CC=CC(C)=CC(O)=O
APOE	DB00682	B01AA03	apolipoprotein E	PMID:20072124,PMID:17048007,PMID:17325732	DB00682	approved	Warfarin	Warfarin sodium	Athrombin; Athrombin-K; Athrombine-K; Brumolin; Co-Rax; Coumadin; Coumadin Tabs; Coumafen; Coumafene; Coumaphen; Coumaphene; Coumarins; Coumefene; D-Con; Dethmor; Dethnel; Dicusat E; Frass-Ratron; Jantoven; Kumader; Kumadu; Kumatox; Kypfarin; Latka 42; Mar-Frin; Marevan; Maveran; Panwarfin; Place-Pax; Prothromadin; RAX; Rosex; Sofarin; Solfarin; Sorexa Plus; Temus W; Tintorane; Tox-Hid; Vampirini…	CC(=O)CC(C1=CC=CC=C1)C1=C(O)OC2=CC=CC=C2C1=O
APOE	DB00843	N06DA02	apolipoprotein E	PMID:12142731,PMID:20644562	DB00843	approved	Donepezil		Aricept; Aricept ODT; Eranz	COC1=C(OC)C=C2C(=O)C(CC3CCN(CC4=CC=CC=C4)CC3)CC2=C1
APOE	DB01039	C10AB05	apolipoprotein E	PMID:12042669	DB01039	approved	Fenofibrate	Fenofibrato [INN-Spanish]; Fenofibratum [INN-Latin]; Fenofibric acid; Finofibrate; FNF	Ankebin; Antara; Elasterate; Elasterin; Fenobrate; Fenogal; Fenotard; Lipanthyl; Lipantil; Lipidex; Lipidil; Lipidil Micro; Lipidil Supra; Lipifen; Lipirex; Lipoclar; Lipofene; Liposit; Lipsin; Lofibra; Luxacor; Nolipax; Procetofen; Proctofene; Protolipan; Secalip; Sedufen; Tricor; Triglide; Trilipix	CC(C)OC(=O)C(C)(C)OC1=CC=C(C=C1)C(=O)C1=CC=C(Cl)C=C1
APOE	DB00503	J05AE03	apolipoprotein E	RSID:rs429358,RSID:rs7412,PMID:16462814	DB00503	approved; investigational	Ritonavir	Abbott 84538	Norvir; Norvir Sec	CC(C)[C@H](NC(=O)N(C)CC1=CSC(=N1)C(C)C)C(=O)N[C@H](C[C@H](O)[C@H](CC1=CC=CC=C1)NC(=O)OCC1=CN=CS1)CC1=CC=CC=C1
APOE	DB00382	N06AA18,N06DA01	apolipoprotein E	PMID:9777427,PMID:9521254	DB00382	approved	Tacrine	Tetrahydroaminacrine; Tetrahydroaminoacridine; Tetrahydroaminocrin; Tetrahydroaminocrine; THA	Cognex; Romotal	NC1=C2CCCCC2=NC2=CC=CC=C12
APOE	DB00641	C10AA01	apolipoprotein E	PMID:10736278,PMID:11947894	DB00641	approved	Simvastatin	Simvastatin [Usan:Ban:Inn]; Simvastatina [Spanish]; Simvastatine [French]; Simvastatinum [Latin]	Cholestat; Coledis; Colemin; Corolin; Denan; Labistatin; Lipex; Lodales; Medipo; Nivelipol; Pantok; Rendapid; Simovil; Sinvacor; Sivastin; Synvinolin; Vasotenal; Zocor; Zocord	CCC(C)(C)C(=O)O[C@H]1C[C@@H](C)C=C2C=C[C@H](C)[C@H](CCC3C[C@@H](O)CC(=O)O3)[C@@H]12
APOE	DB00674	N06DA04	apolipoprotein E	PMID:20644562	DB00674	approved	Galantamine	(-)-Galanthamine; Galanthamine; Galanthamine hydrobromide	Galantamin; Jilkon; Lycoremin; Lycoremine; Reminyl	COC1=C2O[C@H]3C[C@@H](O)C=C[C@]33CCN(C)CC(C=C1)=C23
APOE	DB00334	N05AH03	apolipoprotein E	PMID:17199131	DB00334	approved; investigational	Olanzapine		Olansek; Symbyax; Zydis; Zyprexa; Zyprexa Intramuscular; Zyprexa Zydis	CN1CCN(CC1)C1=C2C=C(C)SC2=NC2=CC=CC=C2N1
APOE	DB00264	C07AB02,C07AB52	apolipoprotein E	PMID:19773416	DB00264	approved; investigational	Metoprolol	Metoprolol succinate; Metoprolol Tartrate	Beloc; Betaloc; Lopresor; Lopresoretic; Lopressor; Lopressor HCT; Metroprolol; Prelis; Selo-Zok; Seloken; Selopral; Toprol; Toprol XL; Toprol-XL	COCCC1=CC=C(OCC(O)CNC(C)C)C=C1
APOE	DB00062	N/A	apolipoprotein E		DB00062	N/A
APOE	DB00064	N/A	apolipoprotein E		DB00064	N/A
APOE	DB00122	N02BA03,N07AX02,R03DA02,V03AB29,S01EB09	apolipoprotein E	PMID:8618881	DB00122	approved; nutraceutical	Choline	(2-Hydroxyethyl)trimethylammonium; 2-Hydroxy-N,N,N-trimethylethanaminium; Bilineurine; Choline cation; Choline ion; Cholinum		C[N+](C)(C)CCO
APP	DB00668	A01AD01,B02BC09,C01CA03,C01CA24,R01AA14,R03AA01,S01EA01	amyloid beta (A4) precursor protein	Pathway:PA164713645	DB00668	approved	Epinephrine	ADR Adrenaline; Adrenalin; Adrenalin Chloride; Adrenalina; Adrenaline; Adrenalinum; D-Adrenaline; D-Epifrin; D-Epinephrine; Epinefrin [Czech]; Epinefrina [INN-Spanish]; Epinephran; Epinephrine Bitartrate; Epinephrinum [INN-Latin]; L-Adrenalin; L-Adrenaline; L-Adrenaline Base; L-Epinephine; L-Epinephrine; L-Epirenamine; Levoadrenaline; Levoepinephrine; Racepinefrina [inn-spanish]; Racepinefrine; R…	Adnephrine; Adrenal; Adrenalin-Medihaler; Adrenamine; Adrenan; Adrenapax; Adrenasol; Adrenatrate; Adrenine; Adrenodis; Adrenohorma; Adrenor; Adrenosan; Adrenutol; Adrin; Adrine; ADROP; Aktamin; Ana-Guard; Antiasthmatique; Asmatane Mist; Asthma Meter Mist; Asthma-Nefrin; Asthmahaler Mist; Asthmanefrin; Astmahalin; Astminhal; Balmadren; Bernarenin; Biorenine; Bosmin; Brevirenin; Bronkaid; Bronkaid …	CNC[C@H](O)C1=CC(O)=C(O)C=C1
APP	DB00563	L01BA01,L04AX03	amyloid beta (A4) precursor protein	PMID:20032971	DB00563	approved	Methotrexate	Amethopterin; Amethopterine; HDMTX; L-Amethopterin; Methopterin; Methotextrate; Methotrexat; Methotrexate Sodium; Methylaminopterin; Methylaminopterinum; MTX; N-Bismethylpteroylglutamic Acid	Abitrexate; Antifolan; Arbitrexate; Emtexate; Folex; Ledertrexate; Metatrexan; Methotrate; Mexate; Rheumatrex; Trexall	CN(CC1=CN=C2N=C(N)N=C(N)C2=N1)C1=CC=C(C=C1)C(=O)N[C@@H](CCC(O)=O)C(O)=O
APP	DB02235	N/A	amyloid beta (A4) precursor protein		DB02235	experimental	Methionine Sulfoxide			C[S@](=O)CC[C@@H](N)C(O)=O
APP	DB00051	N/A	amyloid beta (A4) precursor protein	PMID:20032971	DB00051	N/A
APP	DB05259	N/A	amyloid beta (A4) precursor protein	PMID:17082448	DB05259	N/A
APP	DB00435	R07AX01	amyloid beta (A4) precursor protein	Pathway:PA164728227	DB00435	approved	Nitric Oxide		Amidogen, oxo-; INOmax; Mononitrogen monoxide; Nitric oxide 10% by volume or more; Nitric oxide trimer; Nitrogen monooxide; Nitrogen monoxide; Nitrogen oxide; nitrogen protoxide; Nitrosyl radical; NMO; NO; RCRA waste number P076	[N]=O
ARAF	DB00171	N/A	v-raf murine sarcoma 3611 viral oncogene homolog		DB00171	approved; nutraceutical	Adenosine triphosphate	5'-ATP; Adenosine 5'-triphosphate; Adenosine 5'-triphosphoric acid; Adenosine-5'-triphosphate; Adenosine, 5'-(tetrahydrogen triphosphate); Adenylpyrophosphoric acid; ATP; Triphosphoric acid adenosine ester	Adephos; Adetol; Adynol; Atipi; Atriphos; Cardenosine; Fosfobion; Glucobasin; Myotriphos; Phosphobion; Striadyne; Triadenyl; Triphosphaden	NC1=C2N=CN([C@@H]3O[C@H](CO[P@](O)(=O)O[P@](O)(=O)OP(O)(O)=O)[C@@H](O)[C@H]3O)C2=NC=N1
ARF1	DB02774	N/A	ADP-ribosylation factor 1		DB02774	experimental	1,3-Propandiol			OCCCO
ARF1	DB04077	N/A	ADP-ribosylation factor 1		DB04077	experimental	Glycerol			OCC(O)CO
ARF1	DB04121	N/A	ADP-ribosylation factor 1		DB04121	experimental	Guanosine-3'-Monophosphate-5'-Diphosphate			NC1=NC2=C(N=CN2[C@@H]2O[C@@H](CO[P@](O)(=O)OP(O)(O)=O)[C@H](OP(O)(O)=O)[C@H]2O)C(=O)N1
ARF1	DB04137	N/A	ADP-ribosylation factor 1		DB04137	experimental	Guanosine-5'-Triphosphate			NC1=NC2=C(N=CN2[C@@H]2O[C@@H](CO[P@](O)(=O)O[P@@](O)(=O)OP(O)(O)=O)[C@H](O)[C@H]2O)C(=O)N1
ARF1	DB04315	N/A	ADP-ribosylation factor 1		DB04315	experimental	Guanosine-5'-Diphosphate			NC1=NC2=C(N=CN2[C@@H]2O[C@@H](CO[P@](O)(=O)OP(O)(O)=O)[C@H](O)[C@H]2O)C(=O)N1
ARF1	DB07348	N/A	ADP-ribosylation factor 1		DB07348	experimental	1,6,7,8,9,11A,12,13,14,14A-DECAHYDRO-1,13-DIHYDROXY-6-METHYL-4H-CYCLOPENT[F]OXACYCLOTRIDECIN-4-ONE			C[C@H]1CCC\C=C\[C@@H]2C[C@H](O)C[C@H]2[C@H](O)\C=C\C(=O)O1
ARF1	DB08231	N/A	ADP-ribosylation factor 1		DB08231	experimental	MYRISTIC ACID			CCCCCCCCCCCCCC(O)=O
ARF1	DB00122	N02BA03,N07AX02,R03DA02,V03AB29,S01EB09	ADP-ribosylation factor 1	Pathway:PA164728203,Pathway:PA164728123	DB00122	approved; nutraceutical	Choline	(2-Hydroxyethyl)trimethylammonium; 2-Hydroxy-N,N,N-trimethylethanaminium; Bilineurine; Choline cation; Choline ion; Cholinum		C[N+](C)(C)CCO
ARID1A	DB00443	A07EA04,C05AA05,D07AC01,D07XC01,H02AB01,R01AD06,R03BA04,S01BA06,S01CB04,S02BA07,S03BA03	AT rich interactive domain 1A (SWI-like)	Pathway:PA164713577	DB00443	approved	Betamethasone		Alphatrex; Bebate; Becort; Bedifos; Beta-Methasone; Beta-Methasone Alcohol; Beta-Val; Betacorlan; Betacortril; Betaderm; Betadexamethasone; Betafluorene; Betamamallet; Betametasona [INN-Spanish]; Betametasone [DCIT]; Betamethasone [Usan:Ban:Inn:Jan]; Betamethasone Alcohol; Betamethasone Base; Betamethasone Cream; Betamethasone Dipropionate; Betamethasone Sodium Phosphate; Betamethasone Valearate;…	C[C@H]1C[C@H]2[C@@H]3CCC4=CC(=O)C=C[C@]4(C)[C@@]3(F)[C@@H](O)C[C@]2(C)[C@@]1(O)C(=O)CO
ARID1A	DB01222	A07EA06,D07AC09,R01AD05,R03BA02	AT rich interactive domain 1A (SWI-like)	Pathway:PA164713577	DB01222	approved; investigational	Budesonide		Bidien; Budeson; Cortivent; Desowen; Entocort; Entocort EC; Micronyl; Preferid; Pulmicort; Pulmicort Nebuamp; Pulmicort Respules; Pulmicort Turbuhaler; Rhinocort; Rhinocort Aqua; Rhinocort Turbuhaler; Spirocort; Tridesilon	CCC[C@H]1O[C@@H]2C[C@H]3[C@@H]4CCC5=CC(=O)C=C[C@]5(C)[C@H]4[C@@H](O)C[C@]3(C)[C@@]2(O1)C(=O)CO
ARID1A	DB01410	R03BA08	AT rich interactive domain 1A (SWI-like)	Pathway:PA164713577	DB01410	approved; investigational	Ciclesonide		Alvesco	CC(C)C(=O)OCC(=O)[C@@]12OC(O[C@@H]1C[C@H]1[C@@H]3CCC4=CC(=O)C=C[C@]4(C)[C@H]3[C@@H](O)C[C@]21C)C1CCCCC1
ARID1A	DB01234	A01AC02,C05AA09,D07AB19,D07XB05,D10AA03,H02AB02,R01AD03,S01BA01,S01CB01,S02BA06,S03BA01	AT rich interactive domain 1A (SWI-like)	Pathway:PA164713577	DB01234	approved; investigational	Dexamethasone	Desametasone; Desametasone [DCIT]; Desamethasone; Dexametasona [INN-Spanish]; Dexamethasone Acetate; Dexamethasone Sodium Phosphate; Dexamethasonum [INN-Latin]; Dexamethazone; Fluormethylprednisolone	Adexone; Aeroseb-D; Aeroseb-Dex; Anaflogistico; Aphtasolon; Aphthasolone; Auxiron; Azium; Bisu Ds; Calonat; Corson; Corsone; Cortisumman; Decacort; Decacortin; Decaderm; Decadron; Decadron Tablets, Elixir; Decadron-La; Decagel; Decalix; Decasone; Decaspray; Dectancyl; Dekacort; Deltafluorene; Dergramin; Deronil; Desadrene; Desameton; Deseronil; Dex-Ide; Dexa; Dexa Mamallet; Dexa-Cortidelt; Dexa-C…	C[C@@H]1C[C@H]2[C@@H]3CCC4=CC(=O)C=C[C@]4(C)[C@@]3(F)[C@@H](O)C[C@]2(C)[C@@]1(O)C(=O)CO
ARID1A	DB00180	R01AD04,R03BA03	AT rich interactive domain 1A (SWI-like)	Pathway:PA164713577	DB00180	approved; investigational	Flunisolide	Flunisolide [anhydrous]	Aerobid; Bronalide; Lunis; Nasalide; Nasarel; Rhinalar; Synaclyn; Syntaris	CC1(C)O[C@@H]2C[C@H]3[C@@H]4C[C@H](F)C5=CC(=O)C=C[C@]5(C)[C@H]4[C@@H](O)C[C@]3(C)[C@@]2(O1)C(=O)CO
ARID1A	DB00588	D07AC17,R01AD08,R03BA05	AT rich interactive domain 1A (SWI-like)	Pathway:PA164713577	DB00588	approved; investigational	Fluticasone Propionate		Advair Diskus; Advair Diskus 100/50; Advair Diskus 250/50; Advair Diskus 500/50; Cutivate; Flixonase; Flixotide; Flonase; Flovent; Flovent Diskus 100; Flovent Diskus 250; Flovent Diskus 50; Flovent HFA; Flunase	CCC(=O)O[C@@]1([C@H](C)C[C@H]2[C@@H]3C[C@H](F)C4=CC(=O)C=C[C@]4(C)[C@@]3(F)[C@@H](O)C[C@]12C)C(=O)SCF
ARID1A	DB00741	A01AC03,A07EA02,C05AA01,D07AA02,D07AB02,D07AB11,D07AC16,D07XA01,H02AB09,S01BA02,S01CB03,S02BA01	AT rich interactive domain 1A (SWI-like)	Pathway:PA164713577	DB00741	approved	Hydrocortisone	11beta-Hydroxycortisone; 17alpha-Hydroxycorticosterone; Anti-inflammatory hormone; Dihydrocostisone; Hidrocortisona [INN-Spanish]; Hydrocorticosterone; Hydrocortisone Acetate; Hydrocortisone alcohol; Hydrocortisone Base; Hydrocortisone Butyrate; Hydrocortisone free alcohol; Hydrocortisone Sodium Phosphate; Hydrocortisone Valerate; Hydrocortisonum [INN-Latin]; Hydroxycortisone; Idrocortisone [DCIT]	Acticort; Aeroseb HC; Aeroseb-HC; Ala-cort; Ala-Scalp; Alacort; Algicirtis; Alphaderm; Amberin; Anflam; Anusol HC; Aquacort; Aquanil HC; Balneol-hc; Barseb HC; Basan-Corti; Beta-hc; CaldeCORT Spray; Cetacort; Clear aid; Cleiton; Cobadex; Colocort; Compound F; Cort-Dome; Cort-Quin; Cortaid; Cortanal; Cortef; Cortef Acetate; Cortenema; Cortesal; Corticreme; Cortifan; Cortifoam; Cortiment; Cortisol;…	C[C@]12C[C@H](O)[C@H]3[C@@H](CCC4=CC(=O)CC[C@]34C)[C@@H]1CC[C@]2(O)C(=O)CO
ARID1A	DB00959	D07AA01,D07AC14,D10AA02,H02AB04	AT rich interactive domain 1A (SWI-like)	Pathway:PA164713577	DB00959	approved	Methylprednisolone	6alpha-Methylprednisolone; Methyleneprednisolone; Methylprednisolon; Methylprednisolonum [INN-Latin]; Metilprednisolona [INN-Spanish]; Metilprednisolone [Dcit]	Artisone-Wyeth; Besonia; Dopomedrol; Esametone; Firmacort; Lemod; Medesone; Medixon; Medlone 21; Medrate; Medrol Adt Pak; Medrol Dosepak; Medrone; Mesopren; Metastab; Metilbetasone; Metrisone; Metrocort; Metysolon; Moderin; Nirypan; Noretona; Predni N Tablinen; Promacortine; Reactenol; Sieropresol; Solomet; Summicort; Suprametil; Urbason; Urbasone; Wyacort	C[C@H]1C[C@H]2[C@@H]3CC[C@](O)(C(=O)CO)[C@@]3(C)C[C@H](O)[C@@H]2[C@@]2(C)C=CC(=O)C=C12
ARID1A	DB01384	H02AB05	AT rich interactive domain 1A (SWI-like)	Pathway:PA164713577	DB01384	approved	Paramethasone		Haldrone	C[C@@H]1C[C@H]2[C@@H]3C[C@H](F)C4=CC(=O)C=C[C@]4(C)[C@H]3[C@@H](O)C[C@]2(C)[C@@]1(O)C(=O)CO
ARID1A	DB00860	A07EA01,C05AA04,D07AA01,D07AA03,D07AC14,D07XA02,D10AA02,H02AB04,H02AB06,R01AD02,S01BA04,S01CB02,S02BA03,S03BA02,H02AB07	AT rich interactive domain 1A (SWI-like)	Pathway:PA164713577	DB00860	approved	Prednisolone	Deltahydrocortisone; Methylprednisolone Acetate; PRDL; Predisolone Sodium Phosphate; Prednisolona [INN-Spanish]; Prednisolone Acetate; Prednisolone Sodium Phosphate; Prednisolone Tebutate; Prednisolonum [INN-Latin]	Ak-Pred; Ak-Tate; Alphadrol; Articulose-50; Co-Hydeltra; Codelcortone; Cordrol; Cortalone; Cotogesic; Cotolone; Decaprednil; Decortin H; Delcortol; Delta F; Delta-Cortef; Delta-Stab; Deltacortenol; Deltacortril; Deltacortril Enteric; Deltasolone; Deltisilone; Depo-Medrol; Derpo Pd; Dexa-Cortidelt Hostacortin H; Di-Adreson F; Dicortol; Donisolone; Dydeltrone; Eazolin D; Econopred; Econopred Plus; …	C[C@]12C[C@H](O)[C@H]3[C@@H](CCC4=CC(=O)C=C[C@]34C)[C@@H]1CC[C@]2(O)C(=O)CO
ARID1A	DB00635	A07EA03,H02AB07,H02AB15	AT rich interactive domain 1A (SWI-like)	Pathway:PA164713577	DB00635	approved	Prednisone	Dehydrocortisone; PRD; Prednisona [INN-Spanish]; Prednisonum [INN-Latin]	Adasone; Ancortone; Apo-prednisone; Betapar; Bicortone; Cartancyl; Colisone; Cortan; Cortancyl; Cortidelt; Cotone; Dacorten; Dacortin; Decortancyl; Decortin; Decortisyl; Dekortin; Delcortin; Dellacort; Dellacort A; Delta Cortelan; Delta E; Delta-cortelan; Delta-cortisone; Delta-cortone; Delta-dome; Deltacortene; Deltacortisone; Deltacortone; Deltasone; Deltison; Deltisona; Deltisone; Deltra; Di-A…	C[C@]12CC(=O)[C@H]3[C@@H](CCC4=CC(=O)C=C[C@]34C)[C@@H]1CC[C@]2(O)C(=O)CO
ARID1A	DB00620	A01AC01,D07AB09,D07XB02,H02AB08,R01AD11,R03BA06,S01BA05,C05AA12	AT rich interactive domain 1A (SWI-like)	Pathway:PA164713577	DB00620	approved	Triamcinolone	Fluoxiprednisolone; Fluoxyprednisolone; Tiamcinolonum [INN-Latin]; Triamcinalone; Triamcinolona [INN-Spanish]; Triamcinolone acetonide; Triamcinolone diacetate; Triamcinolone hexacetonide; Triamcinolonum [INN]	Adcortyl; Aristocort; Aristocort A; Aristocort Tablets; Aristogel; Aristospan; Azmacort; Celeste; Cinolone; Cinolone-T; Delphicort; Flutex; Fougera; Kenacort; Kenacort-A; Kenacort-Ag; Kenalog; Kenalog in Orabase; Kenalog-10; Kenalog-40; Kenalog-H; Ledercort; Nasacort; Nasacort Aq; Nasacort Hfa; Omcilon; Omicilon; Oracort; Oralone; Orion; Polcortolon; Rodinolone; Sk-Triamcinolone; Tri-Nasal; Triac…	C[C@]12C[C@H](O)[C@@]3(F)[C@@H](CCC4=CC(=O)C=C[C@]34C)[C@@H]1C[C@@H](O)[C@]2(O)C(=O)CO
ARID1A	DB00394	A07EA07,D07AC15,R01AD01,R03BA01	AT rich interactive domain 1A (SWI-like)	Pathway:PA164713577	DB00394	approved	Beclomethasone	Beclometasona [INN-Spanish]; Beclometasone; Beclometasonum [INN-Latin]	Aerobec; Aldecin; Anceron; Andion; Beclacin; Becloforte; Beclomet; Beclometasondipropionat Mikron; Beclorhinol; Becloval; Beclovent; Becodisks; Beconase; Beconase AQ; Beconasol; Becotide; Clenil-A; Entyderma; Inalone; Korbutone; Propaderm; QVAR; QVAR 80; Rino-Clenil; Sanasthmax; Sanasthmyl; Vancenase; Vancenase AQ; Vanceril; Vanceril Double Strength; Viarex; Viarox	C[C@H]1C[C@H]2[C@@H]3CCC4=CC(=O)C=C[C@]4(C)[C@@]3(Cl)[C@@H](O)C[C@]2(C)[C@@]1(O)C(=O)CO
ARID1A	DB00764	D07AC13,D07XC03,R01AD09,R03BA07	AT rich interactive domain 1A (SWI-like)	Pathway:PA164713577	DB00764	approved	Mometasone		Asmanex; Asmanex Twisthaler; Elocom; Elocon; Mometasone furoate; Nasonex	C[C@@H]1C[C@H]2C3CCC4=CC(=O)C=C[C@]4(C)[C@@]3(Cl)[C@@H](O)C[C@]2(C)[C@@]1(O)C(=O)CCl
ARID1A	DB00896	H02AB12,S01BA13	AT rich interactive domain 1A (SWI-like)	Pathway:PA164713577	DB00896	approved	Rimexolone		Vexol	CCC(=O)[C@@]1(C)[C@H](C)CC2C3CCC4=CC(=O)C=C[C@]4(C)C3[C@@H](O)C[C@]12C
ARID1A	DB01260	D07AC09,R03BA02,S01BA11,A07EA06,D07AB08,R01AD05	AT rich interactive domain 1A (SWI-like)	Pathway:PA164713577	DB01260	approved; investigational	Desonide		Desilux; Desocort; Desowen; Tridesilon	CC1(C)O[C@@H]2C[C@H]3[C@@H]4CCC5=CC(=O)C=C[C@]5(C)[C@H]4[C@@H](O)C[C@]3(C)[C@@]2(O1)C(=O)CO
ARPC1B	DB08235	N/A	actin related protein 2/3 complex, subunit 1B, 41kDa		DB08235	experimental	N-[2-(2-methyl-1H-indol-3-yl)ethyl]thiophene-2-carboxamide			CC1=C(CCNC(=O)C2=CC=CS2)C2=CC=CC=C2N1
ARPC1B	DB08236	N/A	actin related protein 2/3 complex, subunit 1B, 41kDa		DB08236	experimental	(2S)-2-(3-bromophenyl)-3-(5-chloro-2-hydroxyphenyl)-1,3-thiazolidin-4-one			OC1=CC=C(Cl)C=C1N1[C@@H](SCC1=O)C1=CC=CC(Br)=C1
ARPC2	DB08235	N/A	actin related protein 2/3 complex, subunit 2, 34kDa		DB08235	experimental	N-[2-(2-methyl-1H-indol-3-yl)ethyl]thiophene-2-carboxamide			CC1=C(CCNC(=O)C2=CC=CS2)C2=CC=CC=C2N1
ARPC2	DB08236	N/A	actin related protein 2/3 complex, subunit 2, 34kDa		DB08236	experimental	(2S)-2-(3-bromophenyl)-3-(5-chloro-2-hydroxyphenyl)-1,3-thiazolidin-4-one			OC1=CC=C(Cl)C=C1N1[C@@H](SCC1=O)C1=CC=CC(Br)=C1
ATM	DB00515	L01XA01	ataxia telangiectasia mutated	PMID:19712441	DB00515	approved	Cisplatin	CACP; Cis-DDP; Cis-Diaminedichloroplatinum; Cis-Diamminedichloroplatinum; CPDC; CPDD; DDP; DDPT; Diamminedichloroplatinum; Platinum Ammine Chloride; Platinum Ammonium Chloride; Platinum Diamine Dichloride; Trans-DDP; Trans-Diaminedichloroplatinum; Trans-Diamminedichloroplatinum; Trans-Dichlorodiammine Platinum; Trans-Platinumdiammine Dichloride	Abiplatin; Biocisplatinum; Briplatin; Carboquone; Cis Pt II; Cismaplat; Cisplatine; Cisplatyl; Citoplationo; Lederplatin; Neoplatin; Plastin; Platamine; Platiblastin; Platidiam; Platinex; Platinol; Platinol-AQ; Platinoxan; Randa	N[Pt](N)(Cl)Cl
ATOX1	DB02772	N/A	antioxidant 1 copper chaperone		DB02772	experimental	Sucrose			OC[C@@H]1O[C@](CO)(O[C@H]2O[C@@H](CO)[C@H](O)[C@@H](O)[C@@H]2O)[C@H](O)[C@H]1O
ATOX1	DB03127	N/A	antioxidant 1 copper chaperone		DB03127	experimental	Benzamidine			NC(=[NH2+])C1=CC=CC=C1
ATP1A2	DB00390	C01AA02,C01AA05,C01AA08,V03AB24	ATPase, Na+/K+ transporting, alpha 2 polypeptide	PMID:20388710,PMID:12650869,PMID:8137034	DB00390	approved	Digoxin	Digitalis Glycoside	Cardoxin; Cogoxin; Cordioxil; Davoxin; Digacin; Digitekt; Digoxin Pediatric; Dilanacin; Dixina; Dokim; Dynamos; Eudigox; Homolle's Digitalin; Lanacordin; Lanacrist; Lanicor; Lanoxicaps; Lanoxin; Lenoxicaps; Lenoxin; Longdigox; Neo-Lanicor; Neodioxanin; Rougoxin; SK-Digoxin; Stillacor; Vanoxin	C[C@H]1O[C@H](C[C@H](O)[C@@H]1O)O[C@H]1[C@@H](O)C[C@H](O[C@H]2[C@@H](O)C[C@H](O[C@H]3CC[C@@]4(C)[C@H](CC[C@@H]5[C@@H]4C[C@@H](O)[C@]4(C)C(CC[C@]54O)C4=CC(=O)OC4)C3)O[C@@H]2C)O[C@@H]1C
ATP2C1	DB00228	N01AB04	ATPase, Ca++ transporting, type 2C, member 1		DB00228	approved	Enflurane	Anesthetic 347; Anesthetic Compound No. 347; Compound 347; Enflurano [INN-Spanish]; Enfluranum [INN-Latin]; Methylflurether; Ohio 347	Alyrane; Efrane; Ethrane	FC(F)OC(F)(F)C(F)Cl
ATP2C1	DB00753	N01AB06	ATPase, Ca++ transporting, type 2C, member 1		DB00753	approved	Isoflurane		Aerrane; Ethane; Forane; Forene; Isoflurane [Usan:Ban:Inn:Jan]; Isofluranum [INN-Latin]	FC(F)OC(Cl)C(F)(F)F
ATP2C1	DB01028	N01AB03	ATPase, Ca++ transporting, type 2C, member 1		DB01028	approved	Methoxyflurane	Methoflurane; Methoxiflurane; Methoxifluranum; Methoxyfluoran; Methoxyfluorane; Methoxyfluran; Methoxyfluranum [INN-Latin]; Metossiflurano [Dcit]; Metoxfluran; Metoxifluran; Metoxiflurano [INN-Spanish]; MOF	Analgizer; Anecotan; Ingalan; Inhalan; Methofane; Methoxane; Metofane; Penthrane; Pentran; Pentrane	COC(F)(F)C(Cl)Cl
ATP2C1	DB01159	N01AB01	ATPase, Ca++ transporting, type 2C, member 1		DB01159	approved	Halothane	2-Bromo-2-Chloro-1,1,1-Trifluoroethane; Alotano [Dcit]; Bromchlortrifluoraethanum; Bromochlorotrifluoroethane; Cf3chclbr; Fluorotane; Fluorothane; Freon 123b1; Ftorotan [Russian]; Ftuorotan; Halotano [INN-Spanish]; Halothan; Halothanum [INN-Latin]; Narcotann Ne-Spofa [Russian]	Anestan; Chalothane; Fluktan; Fluothane; Halan; Halotan; Halothane; Halsan; Narcotan; Narcotane; Narkotan; Phthorothanum; Rhodialothan	FC(F)(F)C(Cl)Br
ATP2C1	DB01373	N/A	ATPase, Ca++ transporting, type 2C, member 1		DB01373	N/A
ATP2C1	DB01189	N01AB07	ATPase, Ca++ transporting, type 2C, member 1		DB01189	approved	Desflurane	Desflurano [INN-Spanish]; Desfluranum [INN-Latin]	Suprane	FC(F)OC(F)C(F)(F)F
ATP2C1	DB01236	N01AB08	ATPase, Ca++ transporting, type 2C, member 1		DB01236	approved	Sevoflurane	Sevofluran; Sevoflurano [INN-Spanish]; Sevofluranum [INN-Latin]	Sevorane; Ultane	FCOC(C(F)(F)F)C(F)(F)F
ATP5B	DB04216	N/A	ATP synthase, H+ transporting, mitochondrial F1 complex, beta polypeptide		DB04216	experimental	Quercetin	3,5,7,3',4'-Pentahydroxyflavone		OC1=CC2=C(C(O)=C1)C(=O)C(O)=C(O2)C1=CC=C(O)C(O)=C1
ATP5B	DB07384	N/A	ATP synthase, H+ transporting, mitochondrial F1 complex, beta polypeptide		DB07384	experimental	1-ACETYL-2-CARBOXYPIPERIDINE			CC(=O)N1CCCC[C@H]1C(O)=O
ATP5B	DB07394	N/A	ATP synthase, H+ transporting, mitochondrial F1 complex, beta polypeptide		DB07394	experimental	AUROVERTIN B			CC[C@H]1O[C@]2(C)[C@H](OC(C)=O)[C@@]1(C)O[C@@H](\C=C\C=C\C=C\C1=C(C)C(OC)=CC(=O)O1)[C@@H]2O
ATP5B	DB08399	N/A	ATP synthase, H+ transporting, mitochondrial F1 complex, beta polypeptide		DB08399	experimental	PICEATANNOL			OC1=CC(\C=C\C2=CC=C(O)C(O)=C2)=CC(O)=C1
ATP5B	DB08629	N/A	ATP synthase, H+ transporting, mitochondrial F1 complex, beta polypeptide		DB08629	experimental	N1-(2-AMINO-4-METHYLPENTYL)OCTAHYDRO-PYRROLO[1,2-A] PYRIMIDINE			CC(C)C[C@H](N)CN1CCCN2CCC[C@@H]12
ATP5C1	DB04216	N/A	ATP synthase, H+ transporting, mitochondrial F1 complex, gamma polypeptide 1		DB04216	experimental	Quercetin	3,5,7,3',4'-Pentahydroxyflavone		OC1=CC2=C(C(O)=C1)C(=O)C(O)=C(O2)C1=CC=C(O)C(O)=C1
ATP5C1	DB07384	N/A	ATP synthase, H+ transporting, mitochondrial F1 complex, gamma polypeptide 1		DB07384	experimental	1-ACETYL-2-CARBOXYPIPERIDINE			CC(=O)N1CCCC[C@H]1C(O)=O
ATP5C1	DB07394	N/A	ATP synthase, H+ transporting, mitochondrial F1 complex, gamma polypeptide 1		DB07394	experimental	AUROVERTIN B			CC[C@H]1O[C@]2(C)[C@H](OC(C)=O)[C@@]1(C)O[C@@H](\C=C\C=C\C=C\C1=C(C)C(OC)=CC(=O)O1)[C@@H]2O
ATP5C1	DB08399	N/A	ATP synthase, H+ transporting, mitochondrial F1 complex, gamma polypeptide 1		DB08399	experimental	PICEATANNOL			OC1=CC(\C=C\C2=CC=C(O)C(O)=C2)=CC(O)=C1
ATP5C1	DB08629	N/A	ATP synthase, H+ transporting, mitochondrial F1 complex, gamma polypeptide 1		DB08629	experimental	N1-(2-AMINO-4-METHYLPENTYL)OCTAHYDRO-PYRROLO[1,2-A] PYRIMIDINE			CC(C)C[C@H](N)CN1CCCN2CCC[C@@H]12
ATP6V1B2	DB05260	N/A	ATPase, H+ transporting, lysosomal 56/58kDa, V1 subunit B2		DB05260	approved; investigational	Gallium nitrate		Ganite	[Ga+3].[O-][N+]([O-])=O.[O-][N+]([O-])=O.[O-][N+]([O-])=O
ATP6V1B2	DB07347	N/A	ATPase, H+ transporting, lysosomal 56/58kDa, V1 subunit B2		DB07347	experimental	4-(2-AMINOETHYL)BENZENESULFONYL FLUORIDE			NCCC1=CC=C(C=C1)S(F)(=O)=O
ATP6V1D	DB01669	N/A	ATPase, H+ transporting, lysosomal 34kDa, V1 subunit D		DB01669	experimental	Virginiamycin M1	Mikamycin A; Pristinamycin IIA		CC(C)[C@@H]1OC(=O)C2=CCCN2C(=O)C2=COC(=N2)CC(=O)C[C@H](O)\C=C(\C)/C=C\CNC(=O)\C=C/[C@H]1C
ATP6V1D	DB01764	N/A	ATPase, H+ transporting, lysosomal 34kDa, V1 subunit D		DB01764	approved	Dalfopristin	Dalfopristina [inn-spanish]; Dalfopristine [inn-french]; Dalfopristinum [inn-latin]		CCN(CC)CCS(=O)(=O)[C@@H]1CCN2C(=O)C3=COC(=N3)CC(=O)C[C@H](O)\C=C(\C)/C=C\CNC(=O)\C=C/[C@@H](C)[C@@H](C(C)C)OC(=O)C12
ATP6V1D	DB01992	N/A	ATPase, H+ transporting, lysosomal 34kDa, V1 subunit D		DB01992	experimental	Coenzyme A			CC(C)(CO[P@](O)(=O)O[P@@](O)(=O)OC[C@@H]1O[C@H]([C@H](O)[C@H]1OP(O)(O)=O)N1C=NC2=C1N=CN=C2N)[C@@H](O)C(=O)NCCC(=O)NCCS
B2M	DB00563	L01BA01,L04AX03	beta-2-microglobulin	PMID:20386493	DB00563	approved	Methotrexate	Amethopterin; Amethopterine; HDMTX; L-Amethopterin; Methopterin; Methotextrate; Methotrexat; Methotrexate Sodium; Methylaminopterin; Methylaminopterinum; MTX; N-Bismethylpteroylglutamic Acid	Abitrexate; Antifolan; Arbitrexate; Emtexate; Folex; Ledertrexate; Metatrexan; Methotrate; Mexate; Rheumatrex; Trexall	CN(CC1=CN=C2N=C(N)N=C(N)C2=N1)C1=CC=C(C=C1)C(=O)N[C@@H](CCC(O)=O)C(O)=O
B2M	DB02740	N/A	beta-2-microglobulin		DB02740	experimental	3-Indolebutyric Acid			OC(=O)CCCC1=CNC2=C1C=CC=C2
B2M	DB04464	N/A	beta-2-microglobulin		DB04464	experimental	N-Formylmethionine			CSCC[C@H](NC=O)C(O)=O
B4GALT1	DB00141	N/A	UDP-Gal:betaGlcNAc beta 1,4- galactosyltransferase, polypeptide 1		DB00141	approved; nutraceutical	N-Acetyl-D-glucosamine	2-Acetamido-2-deoxy-D-glucose; GlcNAc; Glucosamine Complex; N-Acetylchitosamine; NAG	Aflexa; GS-500; Maxi GS; Natures Blend Glucosamine	CC(=O)N[C@H]1C(O)O[C@H](CO)[C@@H](O)[C@@H]1O
B4GALT1	DB02696	N/A	UDP-Gal:betaGlcNAc beta 1,4- galactosyltransferase, polypeptide 1		DB02696	experimental	6-Aminohexyl-Uridine-C1,5'-Diphosphate			NCCCCCCO[P@](O)(=O)O[P@@](O)(=O)OC[C@@H]1O[C@H]([C@H](O)[C@H]1O)N1C=CC(=O)NC1=O
B4GALT1	DB03013	N/A	UDP-Gal:betaGlcNAc beta 1,4- galactosyltransferase, polypeptide 1		DB03013	experimental	Di(N-Acetyl-D-Glucosamine)			CC(=O)N[C@H]1[C@H](O)O[C@H](CO)[C@H](O[C@@H]2O[C@H](CO)[C@H](O)[C@H](O)[C@H]2NC(C)=O)[C@@H]1O
B4GALT1	DB03501	N/A	UDP-Gal:betaGlcNAc beta 1,4- galactosyltransferase, polypeptide 1		DB03501	experimental	Uridine Diphosphate Galactose	GALACTOSE-URIDINE-5'-DIPHOSPHATE; GDU; UDP galactose; UDP-alpha-d-galactose; UDP-D-Galactopyranose; UDP-d-galactose; UDP-gal; UDP-galactopyranose; UDP-galactose; UDPgal; UPG; Uridine 5'-diphosphate galactose; Uridine 5'-diphosphogalactose; Uridine diphosphate-d-galactose; Uridine diphosphogalactose; Uridine pyrophosphogalactose; Uridinediphosphate galactose; Uridinediphosphogalactose		OC[C@@H]1O[C@H](O[P@](O)(=O)O[P@@](O)(=O)OC[C@@H]2O[C@H]([C@H](O)[C@H]2O)N2C=CC(=O)NC2=O)[C@@H](O)[C@H](O)[C@H]1O
B4GALT1	DB03685	N/A	UDP-Gal:betaGlcNAc beta 1,4- galactosyltransferase, polypeptide 1		DB03685	experimental	Uridine-5'-Monophosphate			O[C@@H]1[C@@H](O)[C@@H](O[C@H]1COP(O)(O)=O)N1C=CC(=O)NC1=O
B4GALT1	DB03814	N/A	UDP-Gal:betaGlcNAc beta 1,4- galactosyltransferase, polypeptide 1		DB03814	experimental	2-(N-Morpholino)-Ethanesulfonic Acid			[O-]S(=O)(=O)CC[NH+]1CCOCC1
B4GALT2	DB00141	N/A	UDP-Gal:betaGlcNAc beta 1,4- galactosyltransferase, polypeptide 2		DB00141	approved; nutraceutical	N-Acetyl-D-glucosamine	2-Acetamido-2-deoxy-D-glucose; GlcNAc; Glucosamine Complex; N-Acetylchitosamine; NAG	Aflexa; GS-500; Maxi GS; Natures Blend Glucosamine	CC(=O)N[C@H]1C(O)O[C@H](CO)[C@@H](O)[C@@H]1O
BAAT	DB00145	N/A	bile acid CoA: amino acid N-acyltransferase (glycine N-choloyltransferase)		DB00145	approved; nutraceutical	Glycine	2-Aminoacetic acid; Aminoacetic acid; Aminoethanoic acid; Gly	Aciport; Glicoamin; Glycocoll; Glycolixir; Glycosthene; Gyn-Hydralin; Padil	NCC(O)=O
BCAT1	DB00142	N/A	branched chain amino-acid transaminase 1, cytosolic		DB00142	approved; nutraceutical	L-Glutamic Acid	(2S)-2-Aminopentanedioic acid; (S)-(+)-Glutamic acid; (S)-2-Aminopentanedioic acid; (S)-Glutamic acid; 1-Aminopropane-1,3-dicarboxylic acid; 2-Aminoglutaric acid; 2-Aminopentanedioic acid; a-Aminoglutaric acid; a-Glutamic acid; Glutamic acid; Glutaminic acid; L-(+)-Glutamic acid; L-a-Aminoglutaric acid; L-Glutamate; L-Glutaminic acid	Aciglut; Glusate; Glutacid; Glutamicol; Glutamidex; Glutaminol; Glutaton	N[C@@H](CCC(O)=O)C(O)=O
BCAT1	DB00149	N/A	branched chain amino-acid transaminase 1, cytosolic		DB00149	approved; nutraceutical	L-Leucine	(2S)-2-Amino-4-methylpentanoic acid; (S)-(+)-Leucine; (S)-2-Amino-4-methylpentanoic acid; (S)-2-Amino-4-methylvaleric acid; (S)-Leucine; 1-Leucine; 2-Amino-4-methylpentanoic acid; 2-Amino-4-methylvaleric acid; alpha-Amino-gamma-methylvaleric acid; alpha-Aminoisocaproic acid; L-(-)-2-Amino-4-methylpentanoic acid; L-(+)-Leucine; L-a-Aminoisocaproic acid; Leu; Leucin; Leucine		CC(C)CC(N)C(O)=O
BCAT1	DB00161	N/A	branched chain amino-acid transaminase 1, cytosolic		DB00161	approved; nutraceutical	L-Valine	(2S)-2-Amino-3-methylbutanoic acid; (S)-2-Amino-3-methylbutanoic acid; (S)-2-Amino-3-methylbutyric acid; (S)-a-Amino-b-methylbutyric acid; (S)-Valine; 2-Amino-3-methylbutanoic acid; 2-Amino-3-methylbutyric acid; L-(+)-a-Aminoisovaleric acid; L-a-Amino-b-methylbutyric acid; Valine		CC(C)[C@H](N)C(O)=O
[truncated: 3,217 more rows]
